# Supplementary material for: Circular RNA SCMH1 suppresses KMO expression to inhibit mitophagy and promote functional recovery following stroke
Source: Theranostics. 2024 Oct 28;14(19):7292–308. doi: 10.7150/thno.99323 (PMC11626939; doi:10.7150/thno.99323)
Supplement: Supplementary file 2 — Supplementary table 4: the results of metabolomics analyses. [file thnov14p7292s2.xlsx]

## Sheet: Compounds
Table S4. The result of metabolomics analyses
Name	Formula	m/z	RT [min]	Area: Pos_SC-1.raw (F1)	Area: Pos_SC-2.raw (F2)	Area: Pos_SC-2_20231101222525.raw (F3)	Area: Pos_SC-3.raw (F4)	Area: Pos_SC-5.raw (F5)	Area: Pos_SC-6.raw (F6)	Area: Pos_SC-7.raw (F7)	Area: Pos_SC-8.raw (F8)	Area: Pos_SS-1.raw (F11)	Area: Pos_SS-2.raw (F12)	Area: Pos_SS-4.raw (F13)	Area: Pos_SS-5.raw (F14)	Area: Pos_SS-5_20231102013821.raw (F15)	Area: Pos_SS-6.raw (F16)	Area: Pos_SS-7.raw (F17)	Area: Pos_SS-8.raw (F18)	Area: Pos-PFC-1.raw (F21)	Area: Pos-PFC-2.raw (F22)	Area: Pos-PFC-3.raw (F23)	Area: Pos-PFC-4.raw (F24)	Area: Pos-PFC-5.raw (F25)	Area: Pos-PFC-6.raw (F26)	Area: Pos-PFC-9.raw (F27)	Area: Pos-PFC-10.raw (F28)	Area: Pos-PFS-1.raw (F29)	Area: Pos-PFS-2.raw (F30)	Area: Pos-PFS-3.raw (F31)	Area: Pos-PFS-4.raw (F32)	Area: Pos-PFS-5.raw (F33)	Area: Pos-PFS-6.raw (F34)	Area: Pos-PFS-7.raw (F35)	Area: Pos-PFS-8.raw (F36)	Group Area: Pos_SC	Group Area: Pos_SS	Group Area: Pos-PFC	Group Area: Pos-PFS	Ratio: (Pos-PFC) / (Pos_SC)	Ratio: (Pos-PFS) / (Pos-PFC)	Log2 Fold Change: (Pos_SC) / (Pos-PFC)	Log2 Fold Change: (Pos-PFS) / (Pos-PFC)	P-value: (Pos_SC) / (Pos-PFC)	P-value: (Pos-PFS) / (Pos-PFC)
		116.927	10.405	1.07327e+10	1.06552e+10	1.00176e+10	1.00383e+10	9.86605e+09	1.02667e+10	1.11031e+10	1.08717e+10	1.10592e+10	1.06361e+10	9.71671e+09	1.00246e+10	1.01884e+10	1.01648e+10	1.13233e+10	1.12623e+10	1.16178e+10	1.09839e+10	9.71303e+09	1.02347e+10	9.57458e+09	9.71037e+09	1.15896e+10	1.13062e+10	1.20469e+10	1.10293e+10	9.9343e+09	9.87164e+09	1.0014e+10	9.81821e+09	1.0229e+10	1.07682e+10	1.04439e+10	1.05469e+10	1.05913e+10	1.04986e+10	1.01411	0.991253	0.0202125	-0.0126745	0.682687	0.763621
1-palmitoyl-2-oleoyl-sn-glycero-3-phosphocholine	C42 H82 N O8 P	760.585	10.051	855321	2.43571e+06	3.47477e+09	3.21339e+09	2.69524e+09	3.2562e+09	2.33669e+09	2.27572e+09	3.82217e+08	2.19832e+09	3.41425e+09	2.97469e+09	3.19624e+09	3.34292e+09	2.88356e+09	2.81435e+09	1.02892e+06	1.15156e+06	3.02492e+09	2.83465e+09	2.72533e+09	2.14732e+09	3.46922e+09	3.17633e+09	1.38845e+06	1.26251e+06	2.34782e+09	3.08675e+09	2.6139e+09	3.10352e+09	2.84695e+09	2.17207e+09	2.15691e+09	2.65082e+09	2.17249e+09	2.48619e+09	1.00722	1.14439	0.0103853	0.194583	0.982502	0.825484
		531.408	10.273	2.39323e+07	3.23863e+09	2.07136e+09	1.69391e+09	2.05131e+09	1.20034e+09	1.28918e+09	1.80037e+07	2.36727e+09	2.44714e+09	2.34581e+09	2.10184e+09	1.7447e+09	2.01853e+09	1.97918e+09	1.79398e+09	2.24666e+09	2.26777e+09	1.89028e+09	1.41813e+09	2.13738e+09	1.50788e+09	2.14588e+09	1.28093e+09	2.29772e+09	2.28808e+09	1.51241e+09	1.88723e+07	1.39169e+09	1.72047e+07	2.12635e+09	1.4323e+09	1.44833e+09	2.09981e+09	1.86186e+09	1.41199e+09	1.28552	0.758377	0.362354	-0.399014	0.337235	0.211477
Stearic acid	C18 H36 O2	283.264	10.095	1.34452e+09	1.19148e+09	1.14941e+09	1.05231e+09	1.18506e+09	9.27838e+08	1.31484e+09	1.00822e+09	1.05293e+09	9.30565e+08	8.00566e+08	9.68192e+08	8.8557e+08	6.19746e+08	9.58534e+08	9.48383e+08	1.12881e+08	2.03635e+09	1.40351e+09	1.65786e+09	1.43042e+09	1.41696e+09	1.3012e+09	6.45146e+08	2.0166e+09	1.15313e+09	2.24548e+09	1.32917e+09	1.39564e+09	1.24381e+09	1.32785e+09	1.41587e+09	1.14671e+09	8.95561e+08	1.25054e+09	1.36241e+09	1.09054	1.08946	0.125049	0.123608	0.647869	0.316593
1-Palmitoyl-2-docosahexaenoyl-sn-glycero-3-phosphocholine	C46 H80 N O8 P	806.569	9.947	1.81655e+09	2.22983e+08	1.07206e+08	6.44559e+08	8.45073e+07	6.66718e+08	6.67413e+08	7.04756e+08	9.1069e+08	6.15828e+08	6.22251e+08	8.32044e+08	5.67598e+08	8.5494e+08	1.11563e+08	1.19595e+09	9.05676e+08	2.13596e+09	7.00641e+08	6.85788e+08	6.3124e+08	6.39704e+08	6.84888e+08	6.73425e+08	1.8736e+09	1.85512e+09	6.73099e+08	5.88129e+08	6.2781e+08	5.76238e+08	7.11727e+08	1.13579e+09	6.14337e+08	7.13858e+08	8.82166e+08	7.23533e+08	1.43596	0.820178	0.522019	-0.285991	0.333349	0.653957
Arachidonic acid	C20 H32 O2	303.233	9.87	1.55497e+09	1.30335e+09	1.31042e+09	9.58598e+08	1.19425e+09	1.14185e+09	1.12463e+09	1.25218e+09	1.35066e+09	1.07485e+09	1.50988e+09	7.88397e+08	7.94499e+08	1.21456e+09	1.43085e+09	1.13716e+09	1.03484e+09	7.43923e+08	8.43674e+08	6.55667e+08	7.48715e+08	7.62433e+08	4.03236e+08	8.13593e+08	1.20499e+09	1.25958e+09	1.22204e+09	1.2959e+09	1.46697e+09	1.76687e+09	1.78966e+09	1.82405e+09	1.23003e+09	1.16261e+09	7.5076e+08	1.38193e+09	0.610358	1.84071	-0.712272	0.880262	8.7692e-05	3.77506e-05
MFCD00135289	C44 H80 N O8 P	782.568	9.982	1.66399e+09	1.52731e+09	5.89111e+08	2.80506e+08	1.21409e+09	3.06699e+08	6.44622e+08	1.28655e+09	2.55574e+08	9.14408e+08	5.04903e+08	4.88974e+08	5.03386e+08	4.81968e+08	1.12873e+09	1.66655e+08	1.1619e+07	7.03196e+08	1.1925e+09	1.34331e+09	5.06967e+08	5.93434e+08	5.70708e+08	1.30307e+09	1.4772e+09	8.46167e+08	1.35935e+09	5.7977e+08	1.28253e+09	1.25831e+09	7.38624e+08	1.4403e+09	9.3911e+08	5.55575e+08	7.78101e+08	1.32094e+09	0.828552	1.69765	-0.271336	0.763537	0.537109	0.116772
		117.927	10.397	1.25824e+09	1.24289e+09	1.16407e+09	1.17479e+09	1.1507e+09	1.20061e+09	1.29833e+09	1.27151e+09	1.18918e+09	1.24127e+09	1.12781e+09	1.16588e+09	1.18794e+09	1.18837e+09	1.32779e+09	1.31505e+09	1.35757e+09	1.26974e+09	1.13469e+09	1.19082e+09	1.11299e+09	1.13153e+09	1.34886e+09	1.31555e+09	1.41012e+09	1.28435e+09	1.17213e+09	1.14973e+09	1.16718e+09	1.14216e+09	1.19773e+09	1.25924e+09	1.22014e+09	1.21791e+09	1.23272e+09	1.22848e+09	1.01031	0.996563	0.0147929	-0.00496697	0.765219	0.841323
Creatine	C4 H9 N3 O2	132.077	0.849	1.24476e+09	1.21293e+09	1.16555e+09	1.03593e+09	1.23946e+09	1.0865e+09	9.86656e+08	1.19155e+09	1.16939e+09	9.63728e+08	1.08811e+09	9.3365e+08	1.07246e+09	1.06895e+09	1.04224e+09	1.19533e+09	6.19694e+08	5.01175e+08	5.86977e+08	6.22432e+08	5.32869e+08	5.79198e+08	2.79575e+08	5.56843e+08	9.32931e+08	9.77375e+08	9.14883e+08	9.87763e+08	1.02404e+09	1.22265e+09	1.07149e+09	1.06269e+09	1.14542e+09	1.06673e+09	5.34845e+08	9.89733e+08	0.466943	1.8505	-1.09868	0.887917	1.567e-08	2.4163e-07
Palmitic acid	C16 H32 O2	255.233	10.551	8.17774e+08	7.03203e+08	6.73917e+08	5.67332e+08	6.9847e+08	6.46257e+08	8.01446e+08	7.35811e+08	6.51347e+08	7.23571e+08	7.05826e+08	5.42908e+08	5.79936e+08	6.05065e+08	8.2482e+08	6.7176e+08	1.05552e+09	1.05057e+09	1.03554e+09	1.19382e+09	9.64752e+08	9.02374e+08	4.9212e+08	1.02053e+09	9.47809e+08	9.22386e+08	1.10879e+09	8.90959e+08	9.82504e+08	1.06554e+09	1.21706e+09	1.16737e+09	7.05526e+08	6.63154e+08	9.64402e+08	1.0755e+09	1.36693	1.1152	0.450936	0.157301	0.00947361	0.40577
		736.607	10.102	1.43037e+08	8.99694e+07	4.22336e+06	3.72756e+06	2.31368e+06	1.72165e+06	2.23229e+06	1.86905e+06	7.64238e+07	7.45022e+07	3.91808e+06	1.84747e+06	2.30659e+06	1.78096e+06	1.59236e+06	1.47476e+06	2.81654e+08	2.60751e+08	1.96143e+07	1.07674e+07	1.78618e+06	2.14037e+06	1.71862e+06	1.38086e+06	2.17679e+08	1.87296e+08	1.0026e+07	7.0085e+06	1.80404e+06	1.43863e+06	2.57703e+06	2.17934e+06	3.11367e+07	2.04808e+07	7.24765e+07	2.37818e+06	2.32769	0.0328132	1.2189	-4.92958	0.405797	0.735889
1-palmitoyl-2-oleoyl-sn-glycero-3-phosphocholine	C42 H82 N O8 P	760.585	10.599	246745	265757	8.21804e+08	7.79338e+08	7.7651e+08	6.93282e+08	5.94543e+08	6.60123e+08	2.67497e+08	6.82732e+08	7.81293e+08	8.07287e+08	8.2931e+08	8.32335e+08	6.83521e+08	6.61586e+08	230175	253275	7.50765e+08	6.26554e+08	6.08993e+08	4.81237e+08	8.06787e+08	7.32546e+08	324141	278457	5.97278e+08	7.97631e+08	7.13433e+08	8.38189e+08	5.86591e+08	4.50014e+08	5.40764e+08	6.93195e+08	5.0092e+08	5.91935e+08	0.92632	1.18169	-0.110418	0.240856	0.814498	0.985887
DL-Dipalmitoylphosphatidylcholine	C40 H80 N O8 P	734.569	10.014	745905	2.12413e+06	8.81028e+08	8.07128e+08	7.82736e+08	8.22254e+08	6.12574e+08	7.5828e+08	3.20206e+08	6.54603e+08	7.6068e+08	6.21169e+08	7.54783e+08	6.94951e+08	8.06862e+08	6.72037e+08	897301	1.00425e+06	5.96967e+08	4.45903e+08	5.59164e+08	4.38834e+08	6.91321e+08	7.13188e+08	1.21084e+06	1.101e+06	5.00801e+08	8.97373e+08	7.52729e+08	8.60388e+08	5.74024e+08	4.00317e+08	5.83359e+08	6.60661e+08	4.3091e+08	5.37412e+08	0.73867	1.24716	-0.436998	0.318644	0.369281	0.678668
1-Palmitoyl-2-docosahexaenoyl-sn-glycero-3-phosphocholine	C46 H80 N O8 P	806.569	9.383	7.93929e+08	3.17547e+08	1.55895e+08	5.00981e+08	1.47682e+08	5.32825e+08	7.77295e+08	6.8014e+08	5.0951e+08	6.22714e+08	6.36277e+08	5.73738e+08	5.48574e+08	5.34214e+08	1.91961e+08	5.06126e+08	1.68711e+08	8.61603e+08	7.36235e+08	8.21104e+08	7.81537e+08	7.4001e+08	7.0703e+08	7.22507e+08	7.73984e+08	8.09624e+08	6.34281e+08	6.88952e+08	7.42163e+08	6.84915e+08	7.58377e+08	7.37407e+08	4.88287e+08	5.15389e+08	6.92342e+08	7.32562e+08	1.4179	1.05809	0.503756	0.0814661	0.111359	0.659997
1,2-Dihydropyrimidine	C4 H6 N2	83.0609	10.649	7.32461e+08	7.73255e+08	3.49718e+08	7.7913e+08	7.994e+08	7.50428e+08	7.90343e+08	7.80392e+08	6.65249e+07	8.11068e+08	7.5796e+08	3.61613e+08	7.60213e+08	7.37383e+08	6.06391e+08	5.10601e+08	7.67715e+08	7.89543e+08	7.96206e+08	7.92118e+08	7.9223e+08	7.80389e+08	5.26088e+08	7.69375e+08	7.83249e+08	7.68023e+08	8.18332e+08	7.82549e+08	7.6939e+08	9.15559e+07	7.68604e+08	7.73845e+08	7.19391e+08	5.76469e+08	7.51708e+08	7.70341e+08	1.04492	1.02479	0.0633961	0.0353247	0.61458	0.550146
		83.061	10.636	7.32636e+08	7.73255e+08	7.75178e+08	7.68378e+08	7.88682e+08	7.68624e+08	7.90199e+08	7.80392e+08	7.38272e+08	8.11068e+08	7.57801e+08	7.95337e+08	7.59524e+08	7.48956e+08	7.52389e+08	7.64277e+08	7.67912e+08	7.77873e+08	7.96383e+08	7.91992e+08	7.8076e+08	7.80674e+08	8.01945e+08	7.69515e+08	7.8284e+08	7.68795e+08	8.06883e+08	7.82709e+08	7.8078e+08	7.93467e+08	7.79293e+08	7.62877e+08	7.72168e+08	7.65953e+08	7.83382e+08	7.80037e+08	1.01452	0.99573	0.0208009	-0.00617394	0.170711	0.858967
PC	C46 H84 N O8 P	810.6	10.087	903654	2.57335e+06	6.3069e+08	5.72762e+08	5.95566e+08	6.21225e+08	4.35758e+08	5.36589e+08	1.45779e+08	4.2299e+08	6.11067e+08	5.94419e+08	5.94165e+08	5.99653e+08	5.97773e+08	5.63614e+08	1.08707e+06	1.21664e+06	5.36718e+08	5.01086e+08	4.55707e+08	4.27653e+08	6.1603e+08	5.38044e+08	1.46691e+06	1.20547e+06	4.72475e+08	5.50599e+08	4.83824e+08	5.9649e+08	4.82224e+08	4.32807e+08	4.24508e+08	5.16182e+08	3.84693e+08	4.78475e+08	0.906207	1.24379	-0.142087	0.314737	0.760366	0.954045
		809.585	10.173	938197	4.15527e+06	6.3069e+08	5.83296e+08	5.95566e+08	6.21225e+08	4.35758e+08	5.36629e+08	1.67822e+08	4.18472e+08	6.11067e+08	5.94274e+08	6.0777e+08	6.08574e+08	5.95298e+08	5.63614e+08	1.12862e+06	1.26314e+06	2.71016e+08	5.01086e+08	4.55707e+08	4.27673e+08	6.15775e+08	2.71296e+08	1.52298e+06	1.25155e+06	4.72475e+08	5.50518e+08	4.84336e+08	5.9649e+08	4.85509e+08	4.3272e+08	4.26032e+08	5.20861e+08	3.18118e+08	4.79565e+08	0.746699	1.50751	-0.4214	0.592164	0.399697	0.61334
1-hexadecanoyl-2-[(7Z,10Z,13Z,16Z,19Z)-docosapentaenoyl]-sn-glycero-3-phosphocholine	C46 H82 N O8 P	808.582	10.056	982417	4.70022e+08	4.14144e+08	5.72636e+08	5.94634e+08	6.21225e+08	4.35758e+08	5.36629e+08	1.6565e+08	4.18472e+08	6.11067e+08	5.94274e+08	5.94165e+08	6.05025e+08	3.37636e+08	5.63614e+08	1.18182e+06	1.32268e+06	4.48561e+08	5.01295e+08	4.55759e+08	4.6687e+08	6.15775e+08	5.38072e+08	4.80286e+08	1.45011e+06	4.72475e+08	5.50577e+08	4.57814e+08	5.96753e+08	4.82244e+08	4.66018e+08	4.55754e+08	4.86238e+08	3.78605e+08	4.77525e+08	0.830722	1.26128	-0.267563	0.334884	0.494512	0.583502
1-Octadecanoyl-2-(4Z,7Z,10Z,13Z,16Z,19Z-docosahexaenoyl)-sn-glycero-3-phosphoserine	C46 H78 N O10 P	836.543	9.96	4.00323e+08	4.38907e+08	3.37931e+08	3.00989e+08	2.76119e+08	2.14232e+08	2.28978e+08	2.41314e+08	4.08735e+08	3.65689e+08	3.38948e+08	3.57588e+08	3.13503e+08	3.74429e+08	4.07915e+08	3.54992e+08	4.72892e+08	2.0314e+08	1.23011e+08	1.98566e+08	1.18287e+08	1.92362e+08	1.11378e+08	1.51442e+08	3.37436e+08	4.46461e+08	2.45062e+08	2.82174e+08	1.79052e+08	2.19354e+08	8.10074e+07	1.9133e+08	3.04849e+08	3.65225e+08	1.96385e+08	2.57874e+08	0.644202	1.31311	-0.634415	0.392983	0.0530266	0.383642
(2R)-2-[(9Z,12Z)-9,12-Hexadecadienoyloxy]-3-[(hydroxy{[(1s,3R)-2,3,4,5,6-pentahydroxycyclohexyl]oxy}phosphoryl)oxy]propyl stearate	C43 H79 O13 P	835.53	10.078	4.01301e+08	4.23977e+08	3.36862e+08	3.02504e+08	2.7558e+08	8.61417e+06	2.28691e+08	2.40009e+08	4.07985e+08	9.88327e+07	9.55616e+07	3.58186e+08	3.13058e+08	3.57359e+08	4.08478e+08	9.75499e+07	5.41156e+08	4.9154e+07	1.24224e+08	1.99042e+08	3.24695e+07	2.00046e+08	1.07988e+08	1.58807e+08	3.36635e+08	1.33112e+08	2.45062e+08	8.96493e+07	1.5982e+06	2.17262e+08	1.54557e+06	5.19431e+07	2.77192e+08	2.67126e+08	1.76611e+08	1.75187e+08	0.637142	0.99194	-0.650314	-0.0116757	0.188945	0.56451
1-octadecanoyl-2-(4Z,7Z,10Z,13Z,16Z,19Z-docosahexaenoyl)-sn-glycero-3-phosphocholine	C48 H84 N O8 P	834.599	10.016	708337	1.50704e+08	3.88552e+08	3.53071e+08	3.43007e+08	4.0245e+08	3.92689e+08	3.76447e+08	5.5718e+08	4.46565e+08	4.18128e+08	4.07301e+08	4.26412e+08	3.70838e+08	3.15786e+08	3.22194e+08	836110	953671	2.40803e+08	2.15917e+08	1.47529e+08	3.8609e+08	3.59963e+08	2.30349e+08	1.14985e+06	944920	4.54716e+08	4.26732e+08	4.58921e+08	3.96071e+08	1.38248e+08	3.41738e+08	3.00954e+08	4.08051e+08	1.97805e+08	3.38379e+08	0.657261	1.71067	-0.605462	0.774561	0.176718	0.376742
1_8-Diazacyclotetradecane-2_9-dione	C12 H22 N2 O2	227.175	3.434	5.00246e+08	4.64472e+08	4.80811e+08	4.89661e+08	4.80759e+08	4.80294e+08	4.71719e+08	4.29093e+08	5.00579e+08	4.99854e+08	4.85171e+08	4.89692e+08	4.75373e+08	4.6681e+08	4.63085e+08	4.55142e+08	4.95694e+08	5.25233e+08	4.98686e+08	4.76907e+08	4.78556e+08	4.70031e+08	4.69891e+08	4.71617e+08	5.07209e+08	4.90785e+08	4.77425e+08	4.92215e+08	4.77599e+08	4.71936e+08	4.7294e+08	4.71186e+08	4.74632e+08	4.79463e+08	4.85827e+08	4.75183e+08	1.02359	0.978091	0.0336328	-0.0319595	0.291166	0.707758
DL-Carnitine	C7 H15 N O3	162.112	0.788	3.03465e+08	1.71877e+08	1.82978e+08	1.39375e+08	1.94244e+08	1.26875e+08	1.43381e+08	1.9008e+08	1.33341e+08	1.67055e+08	1.94723e+08	1.35496e+08	1.35136e+08	1.75862e+08	1.87973e+08	1.72404e+08	3.79665e+08	3.04922e+08	3.5507e+08	3.64e+08	3.11838e+08	3.15479e+08	2.04554e+08	3.15188e+08	5.02924e+08	4.73834e+08	4.38854e+08	4.25768e+08	4.48749e+08	4.49773e+08	4.38066e+08	4.42226e+08	1.81534e+08	1.62749e+08	3.18839e+08	4.4054e+08	1.75636	1.3817	0.812586	0.466443	0.000185794	8.88318e-05
		216.853	10.358	2.35278e+08	2.52149e+08	1.79862e+08	1.86476e+08	1.68183e+08	1.76036e+08	1.82487e+08	1.83817e+08	2.24757e+08	1.96859e+08	1.6749e+08	1.72738e+08	1.70363e+08	1.71079e+08	1.93953e+08	1.88005e+08	2.77866e+08	2.57149e+08	1.69623e+08	1.84811e+08	1.66359e+08	1.67988e+08	1.95836e+08	1.98608e+08	2.77412e+08	2.425e+08	1.79772e+08	1.79309e+08	1.6871e+08	1.63788e+08	1.66289e+08	1.81594e+08	1.95536e+08	1.85656e+08	2.0228e+08	1.80683e+08	1.03449	0.893231	0.0489184	-0.162894	0.721439	0.731868
1-[(9Z)-octadecenoyl]-2-[(4Z,7Z,10Z,13Z,16Z,19Z)-docosahexaenoyl]-sn-glycero-3-phosphocholine	C48 H82 N O8 P	832.584	10.049	3.3966e+08	2.10501e+08	3.9091e+08	3.53071e+08	3.43505e+08	1.50566e+08	2.67394e+08	2.82467e+08	1.27481e+08	1.96935e+08	4.18128e+08	1.90315e+08	4.26787e+08	1.86853e+08	5.35245e+07	1.3005e+08	975299	3.39246e+08	2.79277e+08	3.0592e+08	2.68817e+08	3.86667e+08	3.63575e+08	2.38298e+08	3.41432e+08	3.35641e+08	4.54824e+08	4.21844e+08	2.9265e+08	3.95969e+08	2.62513e+08	3.38456e+08	2.92259e+08	2.16259e+08	2.72847e+08	3.3869e+08	0.933579	1.24132	-0.0991564	0.311873	0.711853	0.116823
Choline	C5 H13 N O	104.107	0.82	3.66043e+08	3.11975e+08	2.96864e+08	2.51931e+08	2.88374e+08	2.3686e+08	2.28722e+08	2.36882e+08	2.92039e+08	2.07347e+08	2.66102e+08	2.29469e+08	2.37934e+08	2.437e+08	2.62656e+08	3.08634e+08	2.47434e+08	2.09229e+08	2.37254e+08	1.93824e+08	1.92234e+08	2.21939e+08	1.82752e+08	2.36167e+08	2.49652e+08	2.92875e+08	2.70925e+08	3.40781e+08	3.53799e+08	4.41983e+08	4.24163e+08	4.47043e+08	2.77206e+08	2.55985e+08	2.15104e+08	3.4729e+08	0.775971	1.61452	-0.365926	0.691108	0.0077455	0.00130987
		181.028	12.011	4.29855e+08	4.35227e+08	4.36497e+08	4.33826e+08	4.36372e+08	4.40586e+08	4.35038e+08	4.46409e+08	4.37238e+08	4.38896e+08	4.33859e+08	4.36547e+08	4.44263e+08	4.36266e+08	4.39401e+08	4.38763e+08	4.23557e+08	4.3389e+08	4.3884e+08	4.35082e+08	4.34651e+08	4.38455e+08	4.37925e+08	4.4388e+08	4.31015e+08	4.26554e+08	4.35724e+08	4.33633e+08	4.41602e+08	4.4211e+08	4.38884e+08	4.41806e+08	4.36726e+08	4.38154e+08	4.35785e+08	4.39902e+08	0.997845	1.00945	-0.00311264	0.0135644	0.733602	0.830828
1-Palmitoyl-2-docosahexaenoyl-sn-glycero-3-phosphocholine	C46 H80 N O8 P	806.569	10.598	2.87929e+08	1.11045e+08	1.58488e+08	2.92992e+08	1.29501e+08	2.31436e+08	3.15377e+08	1.90288e+08	2.72404e+08	3.53757e+08	2.65776e+08	3.29685e+08	2.58452e+08	2.80352e+08	7.79361e+07	2.78564e+08	4.42795e+08	4.35544e+08	4.25801e+08	4.39233e+08	3.9698e+08	3.83385e+08	3.21493e+08	3.35928e+08	4.1827e+08	3.6178e+08	3.92271e+08	1.64308e+08	3.66757e+08	1.7045e+08	3.23487e+08	3.34576e+08	2.14632e+08	2.64616e+08	3.97645e+08	3.29032e+08	1.85268	0.82745	0.889616	-0.273255	0.000133558	0.0585848
Creatine	C4 H9 N3 O2	132.077	1.112	4.17245e+08	4.31006e+08	4.04127e+08	3.29337e+08	4.11382e+08	3.06275e+08	3.49202e+08	3.96778e+08	3.72628e+08	3.1298e+08	3.90986e+08	3.17185e+08	3.04171e+08	3.39797e+08	3.63379e+08	3.79262e+08	1.86218e+08	1.4145e+08	1.82728e+08	1.40409e+08	1.56712e+08	1.62268e+08	6.01775e+07	1.86049e+08	3.14255e+08	3.09014e+08	3.1344e+08	3.21904e+08	3.26658e+08	3.94022e+08	3.45887e+08	3.61822e+08	3.80669e+08	3.47548e+08	1.52001e+08	3.18539e+08	0.3993	2.09563	-1.32445	1.06738	6.00743e-08	1.82837e-07
Acetyl-L-carnitine	C9 H17 N O4	204.123	0.891	1.99866e+08	2.08076e+08	1.89964e+08	1.72774e+08	2.0421e+08	1.67243e+08	1.73727e+08	1.74403e+08	1.81351e+08	1.37318e+08	1.97089e+08	1.74889e+08	1.6981e+08	1.70215e+08	1.25481e+08	1.89206e+08	2.48729e+08	2.3079e+08	2.79859e+08	2.64472e+08	2.84482e+08	3.46534e+08	1.68234e+08	2.78446e+08	3.50781e+08	4.2989e+08	3.68207e+08	4.0562e+08	4.26202e+08	3.45454e+08	4.27602e+08	3.39238e+08	1.86283e+08	1.6817e+08	2.62693e+08	3.70528e+08	1.41018	1.4105	0.495884	0.496204	0.00337159	0.000109749
LECITHIN	C42 H80 N O8 P	758.568	10.029	4.24712e+08	4.10857e+08	1.07428e+08	2.23076e+08	2.35612e+08	2.18663e+08	2.75821e+08	2.58654e+08	3.96104e+08	1.87946e+08	4.34286e+07	1.64828e+08	1.11747e+08	1.45467e+08	2.43124e+08	2.24304e+08	1.3132e+06	1.46972e+06	3.51931e+08	3.58704e+08	3.37821e+08	1.45692e+08	2.32313e+08	2.66183e+08	9.74346e+07	3.32678e+08	3.06578e+08	2.62717e+08	2.93309e+08	1.17149e+08	3.45913e+08	3.13473e+08	2.69353e+08	1.89619e+08	2.11928e+08	2.92932e+08	0.786805	1.38222	-0.345922	0.466987	0.386822	0.469263
N-Acetylaspartic acid	C6 H9 N O5	174.04	0.784	3.61856e+08	3.37157e+08	3.66889e+08	2.76644e+08	4.09586e+08	3.00397e+08	2.95024e+08	3.74129e+08	3.41709e+08	2.72e+08	3.24327e+08	3.7342e+08	3.05823e+08	3.41147e+08	3.3366e+08	3.86328e+08	9.81392e+07	6.7536e+07	1.0591e+08	7.95565e+07	9.53976e+07	9.51866e+07	4.85857e+07	1.07617e+08	2.21867e+08	2.70881e+08	2.11191e+08	2.9913e+08	2.74343e+08	3.44688e+08	2.95838e+08	3.22104e+08	3.4021e+08	3.34802e+08	8.72411e+07	2.85091e+08	0.256433	3.26785	-1.96335	1.70834	8.38756e-08	1.00242e-06
Triphenylphosphine oxide	C18 H15 O P	279.093	6.52	3.94541e+08	3.72843e+08	3.73564e+08	3.79526e+08	3.67906e+08	4.03945e+08	3.65129e+08	3.70386e+08	4.06358e+08	3.7727e+08	3.74408e+08	3.72536e+08	3.88063e+08	3.70818e+08	3.75129e+08	3.83458e+08	3.84313e+08	3.88217e+08	3.74322e+08	3.79545e+08	3.69964e+08	3.80241e+08	3.78931e+08	3.70336e+08	4.17008e+08	3.73289e+08	3.7842e+08	3.80517e+08	3.72181e+08	3.85259e+08	3.84877e+08	3.65111e+08	3.7848e+08	3.81005e+08	3.78234e+08	3.75854e+08	0.999349	0.99371	-0.000939979	-0.00910303	0.964219	0.53567
MFCD00135289	C44 H80 N O8 P	782.569	10.6	3.47058e+08	3.13711e+08	2.25631e+08	8.02003e+07	2.37104e+08	7.2564e+07	2.74658e+08	2.61933e+08	7.91931e+07	2.46025e+08	2.17959e+08	2.16425e+08	2.39887e+08	2.15854e+08	2.72622e+08	7.77171e+07	5.65796e+06	2.9679e+08	2.72797e+08	2.92648e+08	2.64916e+08	2.71186e+08	2.47278e+08	3.01631e+08	4.15697e+08	3.82134e+08	2.80085e+08	2.63581e+08	2.60012e+08	2.62909e+08	2.44352e+08	2.86683e+08	2.26607e+08	1.9571e+08	2.44113e+08	2.83384e+08	1.07725	1.16087	0.107353	0.21521	0.729828	0.205026
		118.926	10.396	3.24518e+08	3.20009e+08	3.0078e+08	3.05746e+08	2.96059e+08	3.13026e+08	3.37869e+08	3.31441e+08	3.33847e+08	3.2024e+08	2.94241e+08	3.02513e+08	3.08171e+08	3.06803e+08	3.43113e+08	3.3945e+08	3.54304e+08	3.33917e+08	2.92906e+08	3.07359e+08	2.90111e+08	2.9193e+08	3.49942e+08	3.44493e+08	3.59112e+08	3.36003e+08	3.00588e+08	2.97533e+08	3.01523e+08	2.96773e+08	3.09727e+08	3.27594e+08	3.16181e+08	3.18547e+08	3.2062e+08	3.18661e+08	1.01404	0.993889	0.0201145	-0.00884356	0.698885	0.727777
trans-Petroselinic acid	C18 H34 O2	281.249	10.68	2.77173e+08	2.25738e+08	2.67632e+08	1.54958e+08	2.21079e+08	1.82575e+08	2.59241e+08	2.05935e+08	2.27791e+08	2.35682e+08	3.04451e+08	1.7188e+08	1.57908e+08	2.29781e+08	3.09366e+08	2.21119e+08	2.15579e+08	1.82799e+08	2.09079e+08	2.20838e+08	1.86223e+08	1.99459e+08	7.57717e+07	1.86314e+08	2.60685e+08	2.76687e+08	3.16212e+08	2.8824e+08	3.02391e+08	4.01512e+08	3.81392e+08	3.90155e+08	2.24291e+08	2.32247e+08	1.84508e+08	3.10376e+08	0.822626	1.68218	-0.281691	0.750333	0.0956393	7.66241e-05
1-tetradecanoyl-2-[(9Z)-octadecenoyl]-sn-glycero-3-phosphocholine	C40 H78 N O8 P	732.553	9.985	4.00053e+08	3.62963e+08	2.99798e+08	4.73324e+07	1.40671e+08	5.97139e+07	1.56285e+08	3.05109e+08	9.55571e+07	1.85434e+08	1.75872e+08	2.32805e+08	1.59131e+08	2.0969e+08	2.79645e+08	1.57645e+08	1.10055e+06	9.20094e+07	1.57911e+08	3.20805e+08	2.76849e+08	3.15974e+08	2.55747e+08	2.82464e+08	3.04811e+08	3.83836e+08	1.6319e+08	1.49991e+08	1.6557e+08	1.48746e+08	1.33478e+08	3.05127e+08	2.21491e+08	1.86972e+08	2.12858e+08	2.35191e+08	0.961023	1.10492	-0.0573575	0.143942	0.894314	0.90534
1-Palmitoylglycerophosphocholine	C24 H50 N O7 P	496.34	8.123	1.08743e+08	8.85638e+07	9.63562e+07	6.84149e+07	1.01865e+08	6.81913e+07	9.10207e+07	9.73156e+07	8.17679e+07	7.68256e+07	1.00697e+08	6.76854e+07	6.82059e+07	8.48932e+07	1.10604e+08	9.0671e+07	3.09785e+08	3.13856e+08	3.31482e+08	3.61985e+08	3.26492e+08	3.79433e+08	1.37623e+08	3.36144e+08	2.06094e+08	2.46027e+08	2.04296e+08	2.27276e+08	2.50165e+08	2.57724e+08	3.06167e+08	2.807e+08	9.00587e+07	8.51687e+07	3.121e+08	2.53096e+08	3.46552	0.810944	1.79307	-0.302326	4.71018e-05	0.0498923
Docosahexaenoic acid	C22 H32 O2	327.233	9.679	1.98253e+08	1.82378e+08	1.77734e+08	1.21507e+08	1.7331e+08	1.5432e+08	1.76813e+08	1.58845e+08	1.57254e+08	1.76411e+08	2.01053e+08	1.20397e+08	1.25695e+08	1.56161e+08	2.14033e+08	1.7746e+08	2.28857e+08	2.39804e+08	2.1749e+08	2.56621e+08	2.11516e+08	2.38798e+08	9.90165e+07	2.30988e+08	2.14806e+08	2.83804e+08	2.86332e+08	2.48039e+08	2.88408e+08	3.60485e+08	3.64271e+08	3.61285e+08	1.67895e+08	1.66058e+08	2.15386e+08	2.97314e+08	1.28286	1.38038	0.359368	0.465062	0.0327654	0.00598913
		452.322	8.477	3.51554e+08	3.26322e+08	2.90567e+08	3.38771e+08	3.2904e+08	3.50602e+08	3.36066e+08	3.25545e+08	3.55422e+08	3.25856e+08	3.58712e+08	3.59549e+08	3.4351e+08	3.20332e+08	3.23172e+08	3.39083e+08	3.13472e+08	3.01835e+08	3.21448e+08	1.93648e+08	3.17267e+08	3.24641e+08	3.37175e+08	3.10519e+08	3.24609e+08	3.28341e+08	3.30526e+08	3.2842e+08	3.38729e+08	3.11283e+08	3.15395e+08	3.12836e+08	3.31058e+08	3.40705e+08	3.025e+08	3.26756e+08	0.913738	1.08018	-0.130148	0.111275	0.132867	0.231077
Acetyl-L-carnitine	C9 H17 N O4	204.123	1.061	1.21176e+08	1.04142e+08	1.10786e+08	7.73974e+07	1.12719e+08	8.38981e+07	7.44522e+07	1.07129e+08	8.86905e+07	7.2416e+07	1.08191e+08	7.48509e+07	7.90821e+07	8.56765e+07	7.23733e+07	1.17188e+08	1.96391e+08	1.52826e+08	1.7308e+08	1.60486e+08	1.82535e+08	1.67176e+08	9.68737e+07	1.78845e+08	2.67939e+08	3.26222e+08	2.43791e+08	2.84152e+08	3.21365e+08	3.42662e+08	2.77778e+08	3.56882e+08	9.89624e+07	8.73086e+07	1.63527e+08	2.93006e+08	1.65241	1.79179	0.724573	0.841403	0.000256597	2.57296e-06
		197.001	11.581	2.29342e+08	2.27708e+08	2.4024e+08	2.35279e+08	2.57757e+08	2.60556e+08	2.89263e+08	2.88187e+08	2.39122e+08	2.42031e+08	2.37936e+08	2.46876e+08	2.64249e+08	2.66442e+08	3.06605e+08	3.01724e+08	2.31495e+08	2.32626e+08	2.33669e+08	2.41429e+08	2.4219e+08	2.4441e+08	3.38352e+08	3.34705e+08	2.26674e+08	2.32967e+08	2.34646e+08	1.32428e+08	2.61002e+08	2.55184e+08	2.78448e+08	2.76265e+08	2.53542e+08	2.63123e+08	2.62359e+08	2.58093e+08	1.03478	0.983739	0.0493216	-0.0236529	0.642962	0.295935
1-Oleoyl-2-Stearoyl-sn-Glycero-3-Phosphocholine	C44 H86 N O8 P	788.615	9.966	813227	2.31584e+06	2.09144e+06	1.22142e+06	2.56972e+08	2.67659e+08	3.1032e+08	3.10289e+08	1.75258e+06	1.3978e+06	1.36344e+06	1.32856e+06	2.89383e+08	3.09592e+08	2.89943e+08	2.99828e+08	959920	1.09489e+06	1.25319e+06	1.25271e+06	1.74946e+08	2.10563e+08	3.43545e+08	3.18076e+08	1.32012e+06	1.20037e+06	1.20194e+06	1.16545e+06	2.61682e+08	2.86118e+08	2.94115e+08	3.01085e+08	1.4396e+08	1.49324e+08	1.31461e+08	2.739e+08	0.913178	2.0835	-0.131032	1.05901	0.871109	0.875632
		787.603	10.051	866558	2.46771e+06	2.2286e+06	1.30152e+06	2.56972e+08	2.73669e+08	3.10505e+08	3.10289e+08	1.86752e+06	1.48946e+06	1.45285e+06	1.41569e+06	2.89383e+08	3.12205e+08	2.89522e+08	1.43516e+08	1.04244e+06	1.16669e+06	1.33537e+06	1.33487e+06	1.74946e+08	2.10572e+08	3.43545e+08	3.18064e+08	1.40669e+06	1.27909e+06	1.28077e+06	1.24188e+06	2.61568e+08	2.86014e+08	2.92387e+08	1.43375e+08	1.44788e+08	1.30106e+08	1.31501e+08	1.51268e+08	0.908233	1.15032	-0.138865	0.20203	0.863362	0.913795
		452.321	10.43	3.4225e+08	2.97062e+08	3.22089e+08	2.82054e+08	2.75012e+08	3.14886e+08	3.08745e+08	3.06976e+08	3.25718e+08	3.21666e+08	3.08302e+08	2.78542e+08	3.15907e+08	3.04057e+08	3.11727e+08	3.07894e+08	3.25759e+08	3.25111e+08	3.4194e+08	3.27506e+08	3.06803e+08	3.11788e+08	3.04905e+08	3.06882e+08	3.314e+08	3.298e+08	3.12539e+08	3.14994e+08	3.12421e+08	3.10369e+08	2.966e+08	3.2237e+08	3.06134e+08	3.09227e+08	3.18837e+08	3.13767e+08	1.04149	0.984099	0.0586539	-0.0231254	0.182826	0.688477
Nicotinamide	C6 H6 N2 O	123.055	2.84	2.53909e+08	2.23015e+08	2.45205e+08	1.63555e+08	2.44489e+08	1.823e+08	2.02304e+08	1.98088e+08	2.06131e+08	1.91043e+08	2.61463e+08	1.77844e+08	1.77411e+08	2.10135e+08	2.2522e+08	2.51734e+08	1.39253e+08	9.85897e+07	1.2658e+08	9.61234e+07	1.08882e+08	1.19527e+08	6.43673e+07	1.20553e+08	2.30777e+08	2.14228e+08	2.49325e+08	2.55684e+08	2.54135e+08	3.40766e+08	3.26789e+08	3.32534e+08	2.14108e+08	2.12623e+08	1.09234e+08	2.55596e+08	0.510183	2.33988	-0.970913	1.22644	6.30902e-06	7.12103e-06
O-{Hydroxy[(2R)-2-(icosanoyloxy)-3-(stearoyloxy)propoxy]phosphoryl}-L-serine	C44 H86 N O10 P	818.593	9.914	2.35238e+06	3.21349e+06	3.30961e+08	2.99593e+08	2.87507e+08	2.90208e+08	2.05262e+08	2.38489e+08	2.66438e+07	2.00963e+08	3.12984e+08	3.05104e+08	2.95723e+08	2.93568e+08	2.52534e+08	2.49542e+08	1.96136e+06	2.28746e+06	2.94934e+08	2.77826e+08	2.81789e+08	2.02491e+08	3.39956e+08	3.08691e+08	7.6306e+06	2.24224e+06	2.11398e+08	2.69732e+08	2.38179e+08	2.81086e+08	2.74279e+08	6.16521e+07	2.07198e+08	2.42133e+08	2.13742e+08	2.24789e+08	1.03158	1.05168	0.0448594	0.0726995	0.923631	0.495023
L-(+)-Lactic acid	C3 H6 O3	89.0231	0.809	1.61259e+08	1.68317e+08	1.70026e+08	1.48708e+08	1.69154e+08	1.63571e+08	1.85631e+08	1.92144e+08	1.5853e+08	1.73022e+08	2.16224e+08	1.59991e+08	1.60547e+08	1.67895e+08	2.0526e+08	1.58704e+08	1.63384e+08	1.37058e+08	1.69459e+08	1.70811e+08	1.86825e+08	2.04433e+08	1.19062e+08	1.75136e+08	2.22167e+08	2.63808e+08	2.62727e+08	2.62747e+08	2.77194e+08	3.10475e+08	3.30859e+08	3.37395e+08	1.69851e+08	1.75021e+08	1.65771e+08	2.74796e+08	0.975976	1.65768	-0.0350825	0.72917	0.710073	1.30406e-05
PC	C44 H84 N O8 P	786.6	10.063	943485	2.68678e+06	2.42644e+06	1.41706e+06	2.7534e+08	2.69885e+08	3.10505e+08	3.10289e+08	2.0333e+06	4.29442e+07	1.58183e+06	1.54136e+06	2.89383e+08	3.12205e+08	2.89522e+08	2.99837e+08	1.13498e+06	1.27026e+06	1.45392e+06	2.8857e+08	2.85942e+08	2.60209e+08	3.31595e+08	3.18064e+08	1.53157e+06	1.39264e+06	2.67611e+08	2.86437e+08	2.72103e+08	2.86152e+08	2.92387e+08	2.98615e+08	1.46687e+08	1.54881e+08	1.8603e+08	2.86295e+08	1.26821	1.53897	0.342796	0.621966	0.619541	0.709513
Bis(4-ethylbenzylidene)sorbitol	C24 H30 O6	415.212	7.404	1.90773e+08	2.14092e+08	2.18966e+08	2.18012e+08	1.4115e+08	1.82359e+08	2.52943e+08	1.13685e+08	1.93215e+08	1.4904e+08	1.39736e+08	2.11985e+08	3.20213e+08	1.68181e+08	2.34067e+08	1.45297e+08	2.3716e+08	2.71611e+08	1.90208e+08	1.73572e+08	1.81747e+08	1.82565e+08	1.71572e+08	1.83226e+08	1.30127e+08	1.40344e+08	1.44427e+08	1.5445e+08	1.67994e+08	2.02852e+08	1.63473e+08	2.31263e+08	1.91497e+08	1.95217e+08	1.98958e+08	1.58962e+08	1.03896	0.798972	0.0551362	-0.323783	0.721105	0.0883867
		811.603	10.113	885021	8.94681e+06	3.1971e+08	2.8637e+08	2.96868e+08	3.15362e+08	2.18803e+08	2.67938e+08	7.76157e+07	2.14414e+08	3.14423e+08	3.02953e+08	3.02085e+08	3.0745e+08	2.97455e+08	2.84597e+08	1.06465e+06	1.19155e+06	2.71057e+08	2.54144e+08	2.28207e+08	2.15053e+08	3.11552e+08	2.71343e+08	1.43666e+06	1.18062e+06	2.34001e+08	2.79611e+08	2.4254e+08	3.0028e+08	2.4059e+08	2.13858e+08	2.14361e+08	2.62624e+08	1.94202e+08	2.37295e+08	0.905958	1.2219	-0.142484	0.289129	0.75742	0.935058
		134.894	9.713	2.68021e+08	2.79931e+08	2.76577e+08	2.82259e+08	2.86485e+08	2.8432e+08	2.68768e+08	2.97195e+08	2.83554e+08	2.75144e+08	2.70306e+08	2.77131e+08	2.71816e+08	2.77536e+08	2.87247e+08	2.90521e+08	2.40014e+08	2.68739e+08	3.00817e+08	2.91321e+08	3.06545e+08	2.99788e+08	2.8876e+08	2.60368e+08	2.60664e+08	2.76676e+08	1.3988e+08	2.65236e+08	2.95855e+08	2.9565e+08	3.11276e+08	2.78122e+08	2.80445e+08	2.79157e+08	2.82044e+08	2.70956e+08	1.0057	0.960686	0.00820416	-0.0578636	0.861517	0.439832
N-Stearoyltyrosine	C27 H45 N O4	448.342	8.116	6.79116e+07	2.9215e+07	3.0771e+07	2.31075e+07	1.63271e+07	2.41428e+07	2.87788e+07	3.00806e+07	4.63968e+07	2.44015e+07	2.97223e+07	5.15818e+06	5.54827e+06	1.78073e+07	2.61786e+07	8.83736e+06	8.70788e+07	4.98941e+07	8.25121e+07	8.98763e+07	9.30412e+07	1.00393e+08	3.66134e+07	8.44154e+07	1.48667e+08	1.61838e+08	1.44607e+08	1.9812e+08	2.29679e+08	3.01105e+08	2.42848e+08	1.86268e+08	3.12918e+07	2.05063e+07	7.7978e+07	1.74053e+08	2.49196	2.23208	1.31728	1.15839	0.000362697	0.000172984
		217.003	12.023	2.59865e+08	2.62865e+08	2.78701e+08	2.75427e+08	2.81138e+08	2.85662e+08	2.89904e+08	2.92687e+08	2.67806e+08	2.70106e+08	2.78018e+08	2.73859e+08	2.85911e+08	2.88048e+08	2.91495e+08	2.90301e+08	2.51805e+08	2.54444e+08	2.72208e+08	2.7442e+08	2.81125e+08	2.8244e+08	2.90029e+08	2.93405e+08	2.53724e+08	2.59974e+08	2.73842e+08	2.74886e+08	2.81185e+08	2.83493e+08	1.22782e+08	2.88841e+08	2.78281e+08	2.80693e+08	2.74985e+08	2.78036e+08	0.988153	1.0111	-0.0171931	0.0159188	0.637488	0.344333
(2R)-1-[(Hydroxy{[(1s,3R)-2,3,4,5,6-pentahydroxycyclohexyl]oxy}phosphoryl)oxy]-3-(stearoyloxy)-2-propanyl (5Z,8Z,11Z,14Z)-5,8,11,14-icosatetraenoate	C47 H83 O13 P	885.551	10.541	1.19536e+08	1.28936e+08	1.28298e+08	1.73424e+08	1.1345e+08	1.68009e+08	2.07513e+08	1.30452e+08	1.928e+08	2.63347e+08	1.54022e+08	1.78449e+08	1.74924e+08	1.54857e+08	1.67415e+08	1.5431e+08	1.53232e+08	1.68953e+08	1.74859e+08	1.91194e+08	1.35149e+08	1.65003e+08	2.96142e+08	1.75234e+08	2.0031e+08	1.82591e+08	2.04545e+08	1.73249e+08	1.34854e+08	9.399e+07	1.10772e+08	1.22485e+08	1.46202e+08	1.80015e+08	1.82471e+08	1.48273e+08	1.24807	0.812584	0.319701	-0.299412	0.106718	0.217362
		83.061	6.533	2.60053e+08	2.73156e+08	2.36262e+08	2.65618e+08	2.5994e+08	2.73402e+08	2.67613e+08	2.43439e+08	2.47333e+08	2.67476e+08	2.4699e+08	2.49867e+08	2.54597e+08	2.48108e+08	2.73939e+08	2.44686e+08	2.68355e+08	2.59525e+08	2.86673e+08	2.80554e+08	2.90963e+08	2.71529e+08	2.76407e+08	2.65157e+08	2.49582e+08	2.74043e+08	2.70867e+08	2.69502e+08	2.63734e+08	2.75833e+08	2.54822e+08	2.78794e+08	2.59935e+08	2.54125e+08	2.74895e+08	2.70184e+08	1.05755	0.982863	0.0807288	-0.0249377	0.0290558	0.165065
(6Z,9Z,23R)-29-Amino-26-hydroxy-26-oxido-20-oxo-21,25,27-trioxa-26lambda~5~-phosphanonacosa-6,9-dien-23-yl (5Z,8Z,11Z,14Z)-5,8,11,14-icosatetraenoate	C45 H78 N O8 P	792.553	10.056	3.44461e+06	1.34068e+08	2.65886e+08	2.0627e+08	2.02534e+08	2.32565e+08	2.36289e+08	2.3365e+08	2.92444e+08	2.41304e+08	6.38403e+07	1.8602e+08	2.18088e+08	2.16327e+08	1.95119e+08	1.61569e+08	2.08027e+06	979614	1.61827e+08	1.33236e+08	9.56004e+07	2.15457e+08	2.31927e+08	1.87439e+08	1.18113e+06	2.31469e+06	2.80716e+08	2.77643e+08	2.91154e+08	2.64095e+08	1.00504e+08	1.83237e+08	1.89338e+08	1.96839e+08	1.28568e+08	1.81845e+08	0.67904	1.41438	-0.558432	0.500171	0.184609	0.40711
Adenosine	C10 H13 N5 O4	268.104	3.089	2.23258e+08	1.50594e+08	1.59744e+08	1.25438e+08	1.5219e+08	1.59351e+08	2.11439e+08	1.74914e+08	1.78838e+08	2.15901e+08	2.17666e+08	1.30353e+08	1.18799e+08	1.80894e+08	2.87223e+08	1.63551e+08	1.08034e+08	8.10519e+07	1.03299e+08	9.43586e+07	1.12155e+08	1.06551e+08	4.65753e+07	9.98425e+07	1.96679e+08	1.86227e+08	2.02353e+08	2.22695e+08	2.01287e+08	2.87019e+08	2.89261e+08	2.62123e+08	1.69616e+08	1.86653e+08	9.39835e+07	2.23046e+08	0.554096	2.37325	-0.851793	1.24686	0.000138722	7.53983e-06
(2R)-1-[(Hydroxy{[(1s,3R)-2,3,4,5,6-pentahydroxycyclohexyl]oxy}phosphoryl)oxy]-3-(palmitoyloxy)-2-propanyl (8Z,11Z,14Z,17Z)-8,11,14,17-icosatetraenoate	C45 H79 O13 P	857.519	10.23	1.47526e+08	1.6655e+08	1.61245e+08	1.98252e+08	1.42723e+08	1.80554e+08	2.19956e+08	1.57712e+08	1.77718e+08	2.19865e+08	1.37092e+08	1.61406e+08	1.5902e+08	1.34973e+08	1.43002e+08	1.30831e+08	1.8132e+08	1.99742e+08	1.15047e+08	2.22274e+08	1.03692e+08	1.15698e+08	1.0946e+08	1.16684e+08	2.83018e+08	1.5939e+08	1.47574e+08	1.28046e+08	1.16121e+08	8.97638e+07	1.04019e+08	1.12445e+08	1.71815e+08	1.57988e+08	1.4549e+08	1.22084e+08	0.846782	0.839124	-0.239937	-0.253044	0.198183	0.915995
Adenine	C5 H5 N5	136.062	10.521	2.21672e+08	1.36272e+08	1.53554e+08	1.4853e+08	1.1341e+08	1.16234e+08	1.28849e+08	1.3473e+08	1.2419e+08	1.32827e+08	1.18353e+08	1.40262e+08	1.24041e+08	7.33975e+07	7.09028e+07	6.67525e+07	1.24528e+08	1.65843e+08	1.34512e+08	1.19449e+08	1.32422e+08	6.19154e+07	2.10992e+07	5.18946e+07	1.84595e+08	1.41278e+08	1.17827e+08	1.52569e+08	1.36435e+08	1.14658e+08	4.92806e+07	1.27684e+08	1.44156e+08	1.06341e+08	1.01458e+08	1.22755e+08	0.703806	1.20991	-0.50675	0.274903	0.0690204	0.255999
		531.407	9.843	1.84675e+08	4.71594e+07	904260	1.38551e+08	5.1188e+06	1.56839e+08	1.01757e+08	8.47896e+07	2.56891e+08	1.69057e+08	1.19123e+08	1.53137e+08	8.40201e+07	1.14798e+08	4.55218e+06	1.70299e+08	1.975e+08	1.88138e+08	1.58306e+08	1.30274e+08	1.15775e+08	1.21353e+08	2.4417e+08	1.95881e+08	1.74659e+08	1.68677e+08	8.02091e+07	8.93744e+07	9.61805e+07	8.08385e+07	1.49884e+08	1.80735e+08	8.99744e+07	1.33985e+08	1.68924e+08	1.03748e+08	1.87747	0.614166	0.908792	-0.703298	0.018501	0.0874835
Taurine	C2 H7 N O3 S	124.006	0.746	2.52736e+08	2.28819e+08	2.28216e+08	2.01179e+08	2.42816e+08	1.91272e+08	1.9978e+08	2.33914e+08	2.13529e+08	1.88906e+08	2.22997e+08	2.10372e+08	1.94355e+08	2.07919e+08	2.15295e+08	2.47091e+08	1.2193e+08	9.40612e+07	1.20912e+08	9.89616e+07	1.03745e+08	1.30124e+08	6.22981e+07	1.23252e+08	1.80652e+08	1.8952e+08	1.82746e+08	1.88391e+08	1.91489e+08	2.37196e+08	2.19153e+08	2.17064e+08	2.22342e+08	2.12558e+08	1.06911e+08	1.90505e+08	0.480839	1.78191	-1.05637	0.833423	5.90882e-08	5.08676e-07
Adenosine 5'-monophosphate	C10 H14 N5 O7 P	348.07	1.113	1.38932e+08	2.34498e+08	1.24552e+08	2.44665e+08	1.88911e+08	9.53974e+07	1.79656e+08	1.69706e+08	1.32452e+08	1.08747e+08	1.43766e+08	1.50306e+08	1.29974e+08	1.18131e+08	1.51435e+08	1.35201e+08	6.0588e+07	6.15246e+07	8.20469e+07	3.53038e+07	4.48151e+07	7.51824e+07	2.65616e+07	8.2368e+07	9.98648e+07	1.08119e+08	1.45001e+08	8.23711e+07	8.16564e+07	1.20749e+08	1.42212e+08	1.12353e+08	1.7204e+08	1.33751e+08	5.85488e+07	1.10236e+08	0.340321	1.88281	-1.55503	0.912885	0.000248493	0.000372596
Caprolactam	C6 H11 N O	114.091	3.709	2.1537e+08	2.37178e+08	2.06997e+08	2.09376e+08	2.1086e+08	1.94471e+08	2.11544e+08	1.97203e+08	2.17835e+08	2.10334e+08	2.08928e+08	2.17533e+08	2.11434e+08	2.02349e+08	2.19326e+08	2.09953e+08	2.1035e+08	2.22445e+08	2.18813e+08	2.07554e+08	2.01709e+08	2.08394e+08	2.12095e+08	2.06468e+08	2.12157e+08	2.16271e+08	2.14833e+08	2.16949e+08	2.11979e+08	2.057e+08	2.08118e+08	2.03255e+08	2.10375e+08	2.12211e+08	2.10979e+08	2.10839e+08	1.00287	0.999339	0.00413378	-0.000954597	0.909433	0.952858
L-Glutamic acid	C5 H9 N O4	148.06	0.701	1.70101e+08	1.50239e+08	1.47985e+08	1.75164e+08	2.33963e+08	1.79868e+08	1.32873e+08	1.54362e+08	1.50791e+08	1.89448e+08	2.23008e+08	1.85695e+08	1.47087e+08	1.50282e+08	1.60735e+08	1.54715e+08	1.62708e+08	1.07195e+08	1.31868e+08	1.10011e+08	1.19001e+08	1.04285e+08	7.03921e+07	1.30998e+08	1.51172e+08	1.37622e+08	1.91648e+08	1.86109e+08	1.325e+08	1.48479e+08	1.99965e+08	1.98991e+08	1.68069e+08	1.7022e+08	1.17057e+08	1.49826e+08	0.696482	1.27993	-0.521842	0.35607	0.00340637	0.0023614
(2R)-1-[(Hydroxy{[(2R,3R,5S,6R)-2,3,4,5,6-pentahydroxycyclohexyl]oxy}phosphoryl)oxy]-3-[(9Z)-9-octadecenoyloxy]-2-propanyl (5Z,8Z,11Z,14Z)-5,8,11,14-icosatetraenoate	C47 H81 O13 P	883.535	10.248	1.574e+08	1.66916e+08	1.58342e+08	1.91202e+08	1.45868e+08	1.7254e+08	2.31544e+08	1.59156e+08	1.9643e+08	2.26169e+08	1.59026e+08	1.92169e+08	1.93735e+08	1.68825e+08	1.61776e+08	1.60804e+08	1.4084e+08	1.20172e+08	1.21183e+08	9.886e+07	1.08626e+08	1.10553e+08	7.40055e+07	1.30048e+08	1.85264e+08	1.50942e+08	1.16976e+08	1.19722e+08	1.05863e+08	8.81468e+07	8.99902e+07	1.0418e+08	1.72871e+08	1.82367e+08	1.13036e+08	1.13534e+08	0.653874	1.00441	-0.612916	0.00634279	0.000255574	0.614144
		384.222	4.916	1.84114e+08	3.00889e+06	1.80835e+08	1.76453e+08	1.80116e+08	1.81093e+08	1.81611e+08	2.20775e+08	1.89464e+08	1.82792e+08	1.69909e+08	1.82473e+08	1.86103e+08	1.83525e+08	1.81644e+08	1.79113e+08	1.88275e+08	1.70415e+08	1.80099e+08	1.76876e+08	1.79195e+08	1.77799e+08	1.72281e+08	1.71927e+08	2.68018e+06	1.81535e+08	3.21677e+06	1.74767e+08	1.74645e+08	1.70505e+08	1.80227e+08	1.80557e+08	1.63501e+08	1.81878e+08	1.77108e+08	1.74706e+08	1.08323	0.986437	0.115337	-0.0197019	0.581342	0.170797
		733.556	10.606	215212	231794	1.9453e+08	1.67752e+08	1.84234e+08	1.65765e+08	1.47322e+08	1.74635e+08	1.21328e+08	1.581e+08	1.52537e+08	1.14978e+08	1.55727e+08	1.39074e+08	1.73187e+08	1.54638e+08	200759	220907	1.36e+08	8.1109e+07	1.09673e+08	1.18239e+08	1.64766e+08	1.65015e+08	282716	242871	1.69256e+08	2.09552e+08	1.92318e+08	2.1207e+08	1.04262e+08	1.0654e+08	1.29335e+08	1.46196e+08	9.69029e+07	1.06466e+08	0.749237	1.09869	-0.416506	0.135784	0.394488	0.490138
		158.938	10.392	1.84077e+08	1.7993e+08	1.70761e+08	1.70861e+08	1.67606e+08	1.70656e+08	1.84462e+08	1.71547e+08	1.72353e+08	1.81463e+08	1.62128e+08	1.73272e+08	1.70909e+08	1.71366e+08	1.78416e+08	1.81021e+08	1.98948e+08	1.94228e+08	1.76912e+08	1.80296e+08	1.67864e+08	1.54782e+08	1.98637e+08	1.94765e+08	1.9264e+08	1.75257e+08	1.76774e+08	1.70349e+08	1.73965e+08	1.71071e+08	1.73953e+08	1.79548e+08	1.74988e+08	1.73866e+08	1.83304e+08	1.76015e+08	1.04753	0.960237	0.0669864	-0.0585376	0.211122	0.315787
1-tetradecanoyl-2-[(9Z)-octadecenoyl]-sn-glycero-3-phosphocholine	C40 H78 N O8 P	732.553	10.609	8.49714e+07	8.18101e+07	1.9453e+08	2.12387e+07	1.84234e+08	1.8591e+07	1.43472e+08	1.74635e+08	2.93008e+07	1.581e+08	1.52537e+08	1.14978e+08	1.55727e+08	1.39089e+08	1.73187e+08	2.2162e+07	206931	4.48639e+07	1.36e+08	8.32047e+07	1.06883e+08	1.21628e+08	1.64766e+08	1.64934e+08	8.71446e+07	8.58204e+07	1.73173e+08	2.09552e+08	1.92318e+08	2.1207e+08	1.01597e+08	1.03525e+08	1.12935e+08	1.18135e+08	1.02811e+08	1.08063e+08	0.910353	1.05108	-0.135502	0.0718793	0.759855	0.155472
DL-Dipalmitoylphosphatidylcholine	C40 H80 N O8 P	734.569	10.606	220522	237513	1.94557e+08	1.6281e+08	1.88864e+08	1.65725e+08	1.43472e+08	1.74635e+08	1.21328e+08	1.58058e+08	1.52537e+08	1.52156e+08	1.68992e+08	1.35389e+08	1.77403e+08	1.51295e+08	205713	226358	1.36e+08	8.1109e+07	1.09673e+08	1.18239e+08	1.60977e+08	1.6498e+08	289692	248863	1.73173e+08	2.04267e+08	1.92393e+08	2.1207e+08	1.04262e+08	1.03525e+08	1.28815e+08	1.52145e+08	9.64263e+07	1.05327e+08	0.748564	1.09231	-0.417802	0.127377	0.393762	0.488809
		134.894	10.728	1.79186e+08	1.83733e+08	1.88255e+08	1.91565e+08	1.91053e+08	1.8217e+08	1.82731e+08	2.08375e+08	1.8621e+08	1.9318e+08	1.95273e+08	2.06832e+08	1.85268e+08	2.10035e+08	1.84872e+08	1.82371e+08	1.61705e+08	6.1467e+07	1.89727e+08	4.24311e+07	1.80583e+08	2.04975e+08	1.69866e+08	1.81197e+08	2.13497e+08	5.79171e+07	2.11269e+08	4.66802e+07	1.84286e+08	2.0631e+08	5.12263e+07	1.85234e+08	1.88383e+08	1.93005e+08	1.48994e+08	1.80793e+08	0.790908	1.21343	-0.338418	0.279085	0.114289	0.900832
		135.97	10.27	1.83728e+08	1.60935e+08	1.45834e+08	2.00708e+08	1.46684e+08	1.4034e+08	1.47402e+08	2.06371e+08	2.00932e+08	1.49352e+08	1.99916e+08	2.06617e+08	1.87068e+08	2.01223e+08	1.88765e+08	1.48018e+08	1.9514e+08	1.41633e+08	1.70962e+08	2.00558e+08	1.43372e+08	1.42162e+08	1.49858e+08	2.03951e+08	1.99165e+08	2.01179e+08	1.97051e+08	2.02175e+08	1.49431e+08	1.66372e+08	2.03552e+08	2.00554e+08	1.665e+08	1.85236e+08	1.68454e+08	2.00866e+08	1.01174	1.19241	0.0168336	0.253879	0.887765	0.101423
(2R)-1-[(Hydroxy{[(1s,3R)-2,3,4,5,6-pentahydroxycyclohexyl]oxy}phosphoryl)oxy]-3-(stearoyloxy)-2-propanyl (5Z,8Z,11Z,14Z)-5,8,11,14-icosatetraenoate	C47 H83 O13 P	885.55	9.982	4.66904e+07	3.19728e+07	3.52382e+07	2.81886e+07	2.25058e+07	2.6132e+07	2.59846e+07	3.77258e+07	3.34168e+07	3.64111e+07	3.00853e+07	3.05807e+07	3.03975e+07	2.98041e+07	2.69601e+07	3.28448e+07	6.97145e+06	6.7928e+07	3.4299e+07	3.79694e+07	3.20849e+07	2.96596e+07	3.33078e+07	5.39793e+07	6.03793e+07	5.2894e+07	3.57828e+07	3.73548e+07	3.38243e+07	2.91042e+07	3.20711e+07	2.51953e+07	3.18048e+07	3.13126e+07	3.70249e+07	3.48035e+07	1.16413	0.940003	0.219255	-0.0892635	0.468626	0.867591
		141.016	0.73	1.1074e+08	1.13965e+08	1.41758e+08	1.09003e+08	1.2391e+08	1.12151e+08	1.36663e+08	1.2362e+08	1.10893e+08	1.01424e+08	1.16478e+08	1.15843e+08	1.36382e+08	1.18268e+08	1.46376e+08	1.27841e+08	1.54182e+08	1.77784e+08	1.85715e+08	1.96884e+08	1.71835e+08	2.01903e+08	1.33508e+08	2.10409e+08	1.40128e+08	1.4498e+08	1.51197e+08	1.57373e+08	1.58657e+08	1.23533e+08	1.73123e+08	1.72354e+08	1.21476e+08	1.21688e+08	1.79028e+08	1.58015e+08	1.47377	0.882631	0.559509	-0.180118	0.000189295	0.0312857
Platelet-activating factor	C26 H54 N O7 P	524.371	9.078	6.14707e+07	5.15732e+07	5.05171e+07	3.65407e+07	5.08646e+07	3.75533e+07	4.34207e+07	5.10858e+07	4.20675e+07	3.7921e+07	4.56425e+07	3.41842e+07	3.58838e+07	3.89245e+07	4.1608e+07	4.26103e+07	2.05198e+08	1.88798e+08	1.86965e+08	2.09396e+08	1.80508e+08	1.9506e+08	9.38597e+07	1.89756e+08	1.09329e+08	1.29026e+08	1.14433e+08	1.1397e+08	1.24852e+08	1.11431e+08	1.40798e+08	1.18642e+08	4.78783e+07	3.98552e+07	1.81193e+08	1.17113e+08	3.78445	0.646345	1.92008	-0.629624	1.05077e-05	0.00183795
Palmitoylcarnitine	C23 H45 N O4	400.342	8.51	7.11357e+07	5.37092e+07	4.18108e+07	5.11834e+07	5.35063e+07	3.98491e+07	4.26744e+07	4.91476e+07	4.60028e+07	3.66732e+07	4.96216e+07	2.88894e+07	2.92669e+07	4.08509e+07	3.9051e+07	4.12624e+07	1.53294e+08	1.22606e+08	1.41437e+08	8.03298e+07	1.34439e+08	1.48489e+08	5.59342e+07	1.4186e+08	1.43385e+08	1.62122e+08	1.47638e+08	1.54408e+08	1.95678e+08	2.07358e+08	1.98828e+08	1.81208e+08	5.03771e+07	3.89523e+07	1.22299e+08	1.6934e+08	2.42766	1.38465	1.27957	0.469517	0.000515051	0.00523697
		340.196	4.835	1.7693e+08	1.82597e+08	1.82071e+08	1.79698e+08	1.86839e+08	1.75482e+08	1.79428e+08	2.0526e+08	1.90138e+08	1.93227e+08	1.84858e+08	1.83874e+08	1.8354e+08	1.76062e+08	1.88838e+08	1.82966e+08	1.8456e+08	1.76865e+08	1.82785e+08	1.80237e+08	1.75556e+08	1.84971e+08	1.81648e+08	1.76499e+08	1.81362e+08	1.79674e+08	1.79624e+08	1.79067e+08	1.7626e+08	1.83226e+08	1.8392e+08	1.78207e+08	1.83538e+08	1.85438e+08	1.8039e+08	1.79346e+08	0.982847	0.994211	-0.0249607	-0.00837601	0.403337	0.8913
Taurine	C2 H7 N O3 S	126.022	0.754	2.02779e+08	1.98742e+08	1.91572e+08	1.84e+08	1.99379e+08	1.76086e+08	1.97535e+08	1.94128e+08	1.86982e+08	1.72108e+08	1.87173e+08	1.6863e+08	1.70965e+08	2.0522e+08	1.822e+08	1.89296e+08	1.11534e+08	9.13481e+07	1.11021e+08	9.14765e+07	9.8e+07	1.09791e+08	7.17068e+07	1.06839e+08	1.5244e+08	1.66213e+08	1.42253e+08	1.56799e+08	1.54775e+08	1.73914e+08	1.58483e+08	1.61905e+08	1.93028e+08	1.82822e+08	9.89647e+07	1.55787e+08	0.512697	1.57417	-0.963821	0.654589	1.70751e-09	2.70735e-07
1-(1Z-hexadecenyl)-2-(4Z,7Z,10Z,13Z,16Z,19Z-docosahexaenoyl)-sn-glycero-3-phosphoethanolamine	C43 H74 N O7 P	748.527	10.077	2.01408e+08	1.74703e+08	1.52831e+08	1.18489e+08	1.28217e+08	1.14886e+08	1.2699e+08	1.44982e+08	8.20888e+07	5.78422e+07	2.64017e+07	6.12209e+07	4.30414e+07	1.02075e+08	1.18898e+08	1.21692e+08	2.58643e+06	7.1498e+07	1.59629e+08	1.52157e+08	1.48429e+08	1.37748e+08	1.08984e+08	1.13261e+08	1.95818e+08	2.04673e+08	1.2652e+08	1.31539e+08	1.37355e+08	1.39878e+08	1.26752e+08	1.13412e+08	1.45313e+08	7.66575e+07	1.11787e+08	1.36061e+08	0.76928	1.21715	-0.378419	0.283502	0.146529	0.138515
L-Glutathione (reduced)	C10 H17 N3 O6 S	308.091	0.886	1.52729e+08	1.52485e+08	1.64305e+08	1.22474e+08	2.00318e+08	1.4013e+08	1.37291e+08	1.78687e+08	1.49115e+08	1.06798e+08	1.40459e+08	1.32383e+08	1.3457e+08	1.44402e+08	1.50509e+08	1.78788e+08	7.78801e+07	5.72562e+07	6.45967e+07	5.46332e+07	6.05358e+07	8.4223e+07	2.75565e+07	6.66582e+07	1.0236e+08	1.32433e+08	1.03186e+08	1.44454e+08	1.42476e+08	1.63709e+08	1.58858e+08	1.6339e+08	1.56052e+08	1.42128e+08	6.16674e+07	1.37454e+08	0.395171	2.22896	-1.33945	1.15637	9.92461e-07	8.39602e-06
L-Glutamic acid	C5 H9 N O4	146.045	0.705	1.83031e+08	1.72994e+08	1.70356e+08	1.45484e+08	1.99349e+08	1.43646e+08	1.47028e+08	1.65146e+08	1.60963e+08	1.44744e+08	1.74084e+08	1.57568e+08	1.51552e+08	1.68261e+08	1.74503e+08	1.69911e+08	9.95102e+07	8.39781e+07	1.07134e+08	8.84907e+07	8.83222e+07	9.58436e+07	4.95713e+07	1.08905e+08	1.37458e+08	1.45013e+08	1.44536e+08	1.4936e+08	1.53192e+08	1.72866e+08	1.68843e+08	1.66802e+08	1.65879e+08	1.62698e+08	9.02194e+07	1.50349e+08	0.543887	1.66648	-0.878622	0.736808	1.74332e-06	2.87182e-06
		134.894	10.921	1.83708e+08	1.8395e+08	1.93967e+08	1.80559e+08	1.85449e+08	1.82196e+08	1.82752e+08	1.90757e+08	1.8621e+08	1.94753e+08	1.94452e+08	1.88152e+08	1.83955e+08	1.89851e+08	1.9001e+08	1.68429e+08	1.60794e+08	1.79484e+08	1.93313e+08	1.88752e+08	1.90305e+08	1.8986e+08	1.72404e+08	1.80173e+08	1.88781e+08	1.8403e+08	1.91755e+08	1.949e+08	1.88337e+08	1.93145e+08	1.83124e+08	1.91703e+08	1.85417e+08	1.86976e+08	1.81886e+08	1.88559e+08	0.980953	1.03669	-0.027744	0.0519883	0.424911	0.103229
		173.985	0.694	5.80697e+07	5.7035e+07	5.8757e+07	1.77604e+08	1.16858e+08	1.21111e+08	5.59763e+07	6.42117e+07	8.40703e+07	5.74104e+07	6.74191e+07	1.26003e+08	1.27245e+08	1.20675e+08	1.96236e+08	1.33597e+08	7.28886e+07	2.5939e+07	1.29676e+07	5.11197e+07	1.24636e+07	1.26507e+08	1.77731e+07	1.45974e+07	1.85974e+08	3.04884e+07	2.30358e+07	1.65307e+08	6.30365e+07	1.94501e+07	1.78605e+08	1.23279e+08	8.87028e+07	1.14082e+08	4.1782e+07	8.83561e+07	0.471034	2.11469	-1.0861	1.08045	0.0463065	0.0794551
		760.607	10.055	6.14455e+06	5.04359e+06	2.6034e+06	1.5204e+06	2.20312e+06	1.63938e+06	2.12562e+06	1.77974e+06	2.18159e+06	1.73995e+06	1.69719e+06	1.65377e+06	2.19637e+06	1.69585e+06	1.51627e+06	1.40429e+06	2.32628e+07	2.44552e+07	1.55995e+06	1.55936e+06	1.60153e+06	2.0381e+06	1.63649e+06	1.31488e+06	1.61859e+07	9.6437e+06	1.49616e+06	1.45074e+06	1.71783e+06	1.36989e+06	2.45388e+06	2.0752e+06	2.88248e+06	1.76066e+06	7.17854e+06	1.607e+06	2.49041	0.223861	1.31638	-2.15932	0.280935	0.537104
4-Hydroxy-3-(sulfooxy)benzoic acid	C7 H6 O7 S	232.975	11.498	9.8537e+07	9.65401e+07	1.13784e+08	1.10448e+08	1.25564e+08	1.295e+08	1.54856e+08	1.56345e+08	1.0676e+08	1.02509e+08	1.13317e+08	1.16005e+08	1.31502e+08	1.35643e+08	1.65969e+08	1.67911e+08	9.59953e+07	9.82286e+07	1.04956e+08	1.08326e+08	1.19588e+08	1.19637e+08	1.877e+08	1.89504e+08	1.01992e+08	1.07786e+08	1.08684e+08	1.09274e+08	1.26862e+08	1.25192e+08	1.47553e+08	1.47011e+08	1.23197e+08	1.29952e+08	1.27992e+08	1.26027e+08	1.03892	0.98465	0.0550879	-0.0223171	0.767379	0.687918
Ascorbic acid	C6 H8 O6	175.024	0.827	1.85486e+08	1.80276e+08	1.77136e+08	1.37468e+08	1.89429e+08	1.34736e+08	1.32279e+08	1.52743e+08	1.55452e+08	1.24238e+08	1.62825e+08	1.36013e+08	1.35792e+08	1.46757e+08	1.41017e+08	1.70057e+08	7.76595e+07	5.59997e+07	5.38698e+07	5.39613e+07	5.00795e+07	6.70599e+07	1.14295e+07	4.15942e+07	1.42512e+08	1.41151e+08	9.88542e+07	1.79127e+08	1.52946e+08	1.89541e+08	1.58992e+08	1.62175e+08	1.61194e+08	1.46519e+08	5.14567e+07	1.47729e+08	0.319222	2.87093	-1.64737	1.52152	1.55275e-07	1.39211e-06
		340.259	3.944	1.84177e+08	1.63118e+08	1.67163e+08	1.71517e+08	1.67256e+08	1.77976e+08	1.6781e+08	1.64018e+08	1.73182e+08	1.7027e+08	1.73243e+08	1.79726e+08	1.69696e+08	1.7169e+08	1.81088e+08	1.59149e+08	1.81478e+08	1.79274e+08	1.68624e+08	1.70821e+08	1.68195e+08	1.66692e+08	1.6851e+08	1.66712e+08	1.75387e+08	1.73232e+08	1.71827e+08	1.82092e+08	1.6997e+08	1.66035e+08	1.58831e+08	1.62145e+08	1.7038e+08	1.72256e+08	1.71288e+08	1.68003e+08	1.00533	0.980819	0.00767431	-0.0279418	0.786178	0.693078
Hexylamine	C6 H15 N	102.128	2.795	6.14175e+07	5.15905e+07	4.6551e+07	4.47729e+07	4.04982e+07	4.4961e+07	3.87084e+07	4.29504e+07	5.1934e+07	5.96971e+07	4.85869e+07	4.46343e+07	3.87413e+07	4.14799e+07	3.81979e+07	4.0715e+07	7.7577e+07	6.79516e+07	5.08867e+07	5.07093e+07	4.49127e+07	4.12623e+07	4.10059e+07	3.94646e+07	6.94649e+07	6.29181e+07	4.59519e+07	4.88525e+07	4.28086e+07	4.27617e+07	4.10673e+07	4.30355e+07	4.64312e+07	4.54983e+07	5.17213e+07	4.29221e+07	1.11393	0.829873	0.155662	-0.269038	0.360944	0.738358
2-Oxo-3-(phosphonooxy)propyl formate	C4 H7 O7 P	199.001	11.733	1.39952e+08	1.41585e+08	1.28216e+08	1.27987e+08	1.30131e+08	1.32406e+08	1.39887e+08	1.69575e+08	1.4085e+08	1.40565e+08	1.29341e+08	1.27856e+08	1.33419e+08	1.31938e+08	1.45442e+08	1.47643e+08	1.45764e+08	1.36158e+08	1.35019e+08	1.35225e+08	1.28189e+08	1.31029e+08	1.51668e+08	1.55067e+08	1.41638e+08	1.42078e+08	1.30979e+08	1.32428e+08	1.32774e+08	1.31307e+08	1.36218e+08	1.40228e+08	1.38717e+08	1.37132e+08	1.39765e+08	1.38223e+08	1.00755	0.988968	0.0108538	-0.0160047	0.86295	0.347163
		384.223	4.917	1.84114e+08	1.81215e+08	1.80416e+08	1.77893e+08	1.80116e+08	1.81093e+08	1.81611e+08	1.78006e+08	1.88678e+08	1.82792e+08	1.69909e+08	1.82473e+08	1.89631e+08	1.83525e+08	1.78219e+08	1.80873e+08	1.88275e+08	1.70415e+08	1.80099e+08	1.75236e+08	1.79195e+08	1.77799e+08	1.72281e+08	1.71927e+08	1.79707e+08	1.81063e+08	1.83543e+08	1.74767e+08	1.74645e+08	1.70505e+08	1.80227e+08	1.80557e+08	1.80558e+08	1.82012e+08	1.76903e+08	1.79967e+08	0.97976	1.01732	-0.0294996	0.0247717	0.128556	0.641543
Cerulenin	C12 H17 N O3	224.128	11.207	8.28512e+07	7.58798e+07	7.75447e+07	8.17094e+07	7.5858e+07	7.47827e+07	1.16296e+08	1.17524e+08	7.82782e+07	7.92599e+07	7.58397e+07	7.75551e+07	1.19158e+08	1.15431e+08	1.14558e+08	1.15044e+08	7.25897e+07	1.29998e+08	7.75978e+07	7.87766e+07	7.8687e+07	7.51774e+07	1.49945e+08	1.10125e+08	7.88608e+07	7.3711e+07	7.80465e+07	7.78862e+07	1.16671e+08	7.5296e+07	1.20234e+08	1.17647e+08	8.78058e+07	9.68905e+07	9.66122e+07	9.35442e+07	1.10029	0.968245	0.137889	-0.0465564	0.48876	0.744613
		428.249	4.985	1.59618e+08	1.55207e+08	1.59461e+08	1.49145e+08	1.53384e+08	1.52754e+08	1.51618e+08	1.89196e+08	1.65148e+08	1.66641e+08	1.54136e+08	1.5569e+08	1.61178e+08	1.53452e+08	1.59748e+08	1.55547e+08	1.572e+08	1.54559e+08	1.53652e+08	1.48073e+08	1.59622e+08	1.52234e+08	1.53815e+08	1.53038e+08	1.53767e+08	1.56482e+08	1.57596e+08	1.4842e+08	1.45621e+08	1.54757e+08	1.51811e+08	1.47911e+08	1.58798e+08	1.58943e+08	1.54024e+08	1.52008e+08	0.969938	0.986913	-0.0440354	-0.0190058	0.33827	0.329524
1-hexadecanoyl-2-[(11Z)-octadec-9-enoyl]-sn-glycero-3-phospho-(1'-sn-glycerol)	C40 H77 O10 P	747.519	10.209	1.69289e+08	1.72248e+08	1.45391e+08	1.57433e+08	8.19641e+07	1.57792e+08	1.10901e+08	1.87114e+08	1.60301e+08	1.44337e+08	1.68587e+08	1.16704e+08	1.62554e+08	1.24269e+08	1.6896e+08	1.00542e+08	8.31943e+06	1.24495e+08	1.36101e+08	1.18258e+08	1.11159e+08	1.10839e+08	1.21523e+08	9.85881e+07	1.60481e+08	1.37709e+08	1.41696e+08	1.24223e+08	1.18064e+08	1.17284e+08	1.14202e+08	9.96112e+07	1.47766e+08	1.43282e+08	1.0366e+08	1.17674e+08	0.701515	1.13519	-0.511455	0.182934	0.0343369	0.173413
		833.587	10.202	1.78609e+08	1.10726e+08	6.43458e+07	7.60339e+07	6.2982e+07	7.94458e+07	1.4118e+08	1.5032e+08	6.72734e+07	1.03644e+08	1.18454e+08	1.04942e+08	1.05261e+08	9.40686e+07	1.53358e+07	6.73365e+07	2.56484e+07	1.81827e+08	1.51008e+08	1.65727e+08	9.08566e+07	1.4875e+08	1.29736e+08	9.83722e+07	1.83958e+08	1.76831e+08	1.67445e+08	1.51109e+08	1.5614e+08	1.50522e+08	1.36403e+08	1.47912e+08	1.07955e+08	8.45395e+07	1.23991e+08	1.53625e+08	1.14854	1.239	0.199795	0.309179	0.510468	0.0987629
1-Octadecanoyl-2-(4Z,7Z,10Z,13Z,16Z,19Z-docosahexaenoyl)-sn-glycero-3-phosphoserine	C46 H78 N O10 P	834.53	10.611	1.30955e+08	1.24915e+08	1.04471e+08	1.15043e+08	9.85679e+07	8.46004e+07	9.14954e+07	1.16388e+08	1.38212e+08	1.24607e+08	1.71212e+08	1.13052e+08	1.50999e+08	1.18633e+08	1.30373e+08	1.13094e+08	1.12233e+08	4.20867e+07	3.90282e+07	9.38524e+07	4.1861e+07	9.86827e+07	3.8156e+07	8.70488e+07	1.33589e+08	1.18643e+08	9.34392e+07	1.12407e+08	8.26244e+07	9.58839e+07	4.07972e+07	1.10338e+08	1.08305e+08	1.32523e+08	6.91186e+07	1.1039e+08	0.638188	1.5971	-0.647948	0.675458	0.0103968	0.0708122
Stearic acid	C18 H36 O2	283.264	10.548	8.77568e+07	7.83804e+07	7.61431e+07	7.19696e+07	7.96237e+07	5.42027e+07	9.19867e+07	7.33072e+07	5.856e+07	5.81325e+07	5.24658e+07	6.3829e+07	5.79409e+07	4.32986e+07	6.91706e+07	6.414e+07	1.32829e+07	1.11541e+08	8.67449e+07	9.18057e+07	9.0119e+07	8.80031e+07	8.79569e+07	4.43484e+07	1.77537e+08	7.19012e+07	1.36009e+08	8.88829e+07	8.64106e+07	8.22026e+07	8.37873e+07	9.64142e+07	7.66713e+07	5.84422e+07	7.67252e+07	8.76467e+07	1.0007	1.14235	0.00101434	0.192	0.996491	0.143947
		73.0282	3.09	2.6035e+07	2.65516e+07	5.53164e+07	2.72269e+07	2.83309e+07	2.94122e+07	2.98638e+07	3.00688e+07	3.13084e+07	2.7995e+07	2.85269e+07	2.84737e+07	2.94455e+07	2.99983e+07	2.94174e+07	3.05377e+07	2.47934e+07	2.64781e+07	2.71259e+07	2.84333e+07	2.91401e+07	2.88013e+07	2.97513e+07	3.05013e+07	3.06152e+07	2.27976e+07	5.11854e+07	2.86533e+07	1.72827e+08	3.00113e+07	5.45394e+07	2.9978e+07	3.16007e+07	2.94629e+07	2.81281e+07	3.03513e+07	0.89011	1.07904	-0.167944	0.109748	0.35114	0.208504
1-hexadecanoyl-2-[(7Z,10Z,13Z,16Z,19Z)-docosapentaenoyl]-sn-glycero-3-phosphocholine	C46 H82 N O8 P	808.584	10.588	277949	299366	1.63128e+08	1.56987e+08	1.70462e+08	1.44214e+08	1.30237e+08	1.50941e+08	7.05806e+07	1.50267e+08	1.56196e+08	1.69224e+08	1.73907e+08	1.5845e+08	1.54265e+08	1.47334e+08	259284	285305	1.41997e+08	1.33236e+08	1.24966e+08	1.11798e+08	1.61542e+08	1.40226e+08	365132	313671	1.25049e+08	1.61732e+08	1.42763e+08	1.76373e+08	1.18495e+08	1.05304e+08	1.14568e+08	1.47528e+08	1.01789e+08	1.21772e+08	0.888454	1.19632	-0.170631	0.258608	0.712742	0.952331
		736.608	10.579	5.72964e+07	2.38751e+07	1.28287e+06	1.94712e+06	568035	642923	520997	485656	1.92264e+07	2.72708e+07	1.21494e+06	511611	657061	557714	530022	478801	8.23218e+07	6.4519e+07	7.44007e+06	2.90255e+07	844954	473140	576493	550844	5.89785e+07	4.65503e+07	4.04157e+06	7.63693e+06	836072	495587	514487	781537	1.08274e+07	6.30592e+06	2.3219e+07	808804	2.14447	0.0348338	1.10062	-4.84337	0.382563	0.574543
MFCD22416941	C25 H47 N O4	426.357	8.779	5.42964e+07	3.58858e+07	3.66642e+07	3.34138e+07	3.77558e+07	2.65386e+07	3.65251e+07	3.42434e+07	3.10489e+07	2.75402e+07	3.56932e+07	1.75894e+07	1.8823e+07	2.94695e+07	3.3972e+07	2.98185e+07	8.00317e+07	6.17392e+07	7.5114e+07	7.64724e+07	7.7435e+07	8.71239e+07	2.91798e+07	7.72776e+07	9.82836e+07	1.10592e+08	1.10013e+08	1.1041e+08	1.39669e+08	1.72013e+08	1.47428e+08	1.28885e+08	3.69154e+07	2.79943e+07	7.05467e+07	1.17524e+08	1.91104	1.66591	0.934356	0.736308	0.00081169	0.000169197
		155.974	0.756	9.34573e+07	6.80578e+07	9.1115e+07	1.30655e+08	1.30079e+07	3.56815e+07	8.13756e+07	8.87387e+07	1.03582e+08	9.37289e+07	9.0143e+07	1.30147e+07	1.41349e+07	8.80869e+07	1.00638e+07	1.5361e+07	8.06204e+07	2.60634e+07	3.70011e+07	3.84389e+07	1.29574e+07	4.17089e+07	4.14397e+07	2.76782e+07	1.90538e+07	4.04381e+07	1.00726e+08	9.50379e+07	4.09955e+07	1.11075e+07	1.30084e+08	8.6887e+06	7.52611e+07	5.35144e+07	3.82385e+07	4.07168e+07	0.508078	1.06481	-0.976879	0.0905995	0.0288964	0.350284
1-hexadecanoyl-2-(4Z,7Z,10Z,13Z,16Z,19Z-docosahexaenoyl)-sn-glycero-3-phosphoethanolamine	C43 H74 N O8 P	762.508	9.985	1.13604e+08	1.50934e+07	5.79876e+06	8.26541e+07	1.75895e+07	6.98778e+07	7.28612e+07	6.7976e+07	9.93043e+07	1.26307e+08	6.8286e+07	1.00143e+08	5.93926e+07	8.03491e+07	7.49687e+06	6.91479e+07	1.70754e+08	1.71876e+08	5.27734e+07	5.21725e+07	8.53382e+07	9.07856e+07	1.25733e+08	5.64487e+07	1.38299e+08	1.05903e+08	4.22874e+07	7.39384e+07	6.75035e+07	6.40281e+07	8.3233e+07	8.57502e+07	5.56818e+07	7.63034e+07	1.00735e+08	7.0721e+07	1.80912	0.702049	0.85529	-0.510357	0.0643104	0.394731
		140.002	12.037	1.61881e+08	1.63591e+08	1.62696e+08	1.63817e+08	1.64802e+08	1.65111e+08	1.65357e+08	1.68748e+08	1.6477e+08	1.65066e+08	1.64473e+08	1.63783e+08	1.66972e+08	1.66289e+08	1.6779e+08	1.67003e+08	1.58939e+08	1.61889e+08	1.6321e+08	1.62703e+08	1.64486e+08	1.65394e+08	1.67052e+08	1.67639e+08	1.62034e+08	1.6084e+08	1.64814e+08	1.63923e+08	1.65388e+08	1.6641e+08	1.67024e+08	1.68222e+08	1.645e+08	1.65768e+08	1.63914e+08	1.65899e+08	0.996435	1.01211	-0.00515233	0.0173652	0.647192	0.505099
		531.408	9.574	1.56014e+08	763114	283815	1.31285e+07	1.04525e+06	1.26448e+07	6.43619e+06	7.1191e+06	2.47624e+07	1.66771e+08	1.20367e+08	1.28264e+07	8.28124e+06	8.86559e+06	208290	1.24323e+07	1.4624e+07	2.03209e+07	1.1804e+07	1.27619e+07	9.13628e+06	1.62198e+07	1.93981e+07	1.53155e+07	1.95962e+07	1.59042e+07	6.42202e+06	6.11664e+06	6.54929e+06	5.48965e+07	1.12874e+07	1.65774e+07	2.46793e+07	4.43144e+07	1.49476e+07	8.91834e+06	0.605671	0.596642	-0.723394	-0.745063	0.622227	0.714269
		819.596	9.89	2.14695e+06	3.23787e+06	1.05878e+08	1.48248e+08	1.41093e+08	1.42922e+08	1.01092e+08	1.19559e+08	1.21663e+07	9.90714e+07	1.53801e+08	1.50238e+08	1.43054e+08	1.43872e+08	1.23112e+08	1.21873e+08	1.97546e+06	2.30482e+06	1.44389e+08	1.32638e+08	1.3706e+08	9.97206e+07	1.65024e+08	1.5115e+08	7.68849e+06	2.25925e+06	1.03743e+08	1.3262e+08	1.16777e+08	1.39432e+08	1.36841e+08	9.71695e+07	9.55221e+07	1.18399e+08	1.04283e+08	1.1026e+08	1.09171	1.05732	0.126594	0.0804079	0.78455	0.695006
sn-glycero-3-Phosphocholine	C8 H20 N O6 P	296.066	0.761	1.42169e+08	1.50878e+08	1.62761e+08	1.32132e+08	1.51888e+08	1.48879e+08	1.46776e+08	1.63829e+08	1.37201e+08	1.33114e+08	1.52858e+08	1.3092e+08	1.40859e+08	1.5274e+08	1.53533e+08	1.52269e+08	4.85918e+07	3.64312e+07	4.78037e+07	4.04531e+07	4.7166e+07	5.20206e+07	3.1145e+07	4.78399e+07	7.79521e+07	8.63848e+07	7.59179e+07	8.22207e+07	7.92074e+07	1.08824e+08	1.0484e+08	9.57534e+07	1.49914e+08	1.44187e+08	4.39314e+07	8.43028e+07	0.293044	1.91896	-1.77081	0.940327	9.24224e-12	2.79938e-06
Stearoyl ethanolamide	C20 H41 N O2	328.321	10.449	1.31499e+06	314969	259391	300321	241927	164547	210900	242491	264537	96266.7	188745	98574.1	140902	105575	155199	224439	1.07629e+08	1.35795e+08	8.68253e+07	1.51498e+08	8.27337e+07	8.64736e+07	1.48754e+07	9.44614e+07	2.1318e+07	2.91022e+07	2.51597e+07	3.09076e+07	1.73177e+07	2.32911e+07	2.20494e+07	2.20202e+07	381192	159280	9.50363e+07	2.26703e+07	249.313	0.238543	7.96182	-2.06768	0.000321277	0.00166514
		765.525	9.988	1.15258e+08	3.11777e+07	2.53008e+07	7.85597e+07	2.5095e+07	5.52797e+07	1.0529e+08	5.34364e+07	9.41423e+07	1.35633e+08	9.70984e+07	9.05865e+07	6.85566e+07	7.55579e+07	7.55185e+06	7.54279e+07	1.41836e+08	1.50758e+08	8.85126e+07	9.31861e+07	5.30569e+07	1.08291e+08	1.03227e+08	5.87803e+07	1.25618e+08	1.22293e+08	5.59417e+07	5.4184e+07	8.58133e+07	9.74589e+07	8.70494e+07	7.24512e+07	6.11746e+07	8.05693e+07	9.97059e+07	8.64313e+07	1.62986	0.866863	0.704746	-0.206125	0.0454556	0.450768
Arachidonic acid	C20 H32 O2	303.233	10.399	1.19162e+08	9.1471e+07	8.84186e+07	6.823e+07	7.97577e+07	7.41225e+07	7.49406e+07	9.62157e+07	8.68508e+07	8.14269e+07	1.05039e+08	5.17749e+07	5.9359e+07	7.73619e+07	9.42206e+07	7.29378e+07	6.99699e+07	4.75006e+07	5.68135e+07	4.43501e+07	4.90522e+07	5.56364e+07	2.98292e+07	5.00754e+07	8.38051e+07	8.26014e+07	9.14123e+07	1.0033e+08	1.01744e+08	1.50702e+08	1.18328e+08	1.33468e+08	8.65397e+07	7.86214e+07	5.04034e+07	9.81915e+07	0.582431	1.94811	-0.779841	0.962076	0.000214133	0.000133093
O-(Hydroxy{(2R)-3-(icosanoyloxy)-2-[(5Z,8Z,11Z)-5,8,11-icosatrienoyloxy]propoxy}phosphoryl)-L-serine	C46 H84 N O10 P	840.576	9.91	1.49134e+08	1.37325e+08	4.29398e+07	3.55814e+07	4.39612e+07	1.10108e+07	1.2327e+08	1.14862e+08	2.12006e+07	7.92284e+07	8.19959e+07	3.76758e+07	7.91209e+07	8.10181e+07	1.12495e+08	4.18547e+07	1.98244e+06	6.77832e+07	1.16484e+08	4.93365e+07	4.50453e+07	1.30333e+08	1.08379e+08	1.1725e+08	1.40166e+08	1.49629e+08	1.27895e+08	4.41908e+07	4.08016e+07	1.18251e+08	1.0868e+08	1.2675e+08	8.22605e+07	6.68237e+07	7.95742e+07	1.20521e+08	0.967344	1.51457	-0.0478997	0.59891	0.915965	0.2287
1-octadecanoyl-2-(4Z,7Z,10Z,13Z,16Z,19Z-docosahexaenoyl)-sn-glycero-3-phosphocholine	C48 H84 N O8 P	834.6	10.599	242600	2.09446e+07	1.00586e+08	1.10823e+08	1.01996e+08	1.05364e+08	1.15359e+08	1.08528e+08	1.49164e+08	1.3901e+08	1.15235e+08	1.05972e+08	1.25349e+08	1.13338e+08	8.80436e+07	1.17303e+08	226308	249020	5.04487e+07	1.01224e+08	8.38317e+07	1.17895e+08	1.14667e+08	5.2799e+07	318695	273779	1.29564e+08	1.12901e+08	1.14426e+08	1.1168e+08	7.30075e+07	1.15585e+08	8.29803e+07	1.19177e+08	6.51676e+07	1.12291e+08	0.785338	1.72311	-0.348615	0.785011	0.454522	0.508768
		99.9245	10.348	1.1592e+08	1.18973e+08	1.12026e+08	1.1328e+08	1.11904e+08	1.15715e+08	1.30348e+08	1.27913e+08	1.2491e+08	1.1372e+08	1.07943e+08	1.16167e+08	1.13604e+08	1.17758e+08	1.34858e+08	1.27627e+08	1.25849e+08	1.19418e+08	1.04086e+08	1.10588e+08	1.06649e+08	1.10253e+08	1.31571e+08	1.27737e+08	1.34073e+08	1.21731e+08	1.127e+08	1.11636e+08	1.14375e+08	1.08273e+08	1.22471e+08	1.25666e+08	1.1826e+08	1.19573e+08	1.17019e+08	1.22101e+08	0.989506	1.04343	-0.0152194	0.0613349	0.786752	0.706783
1-[(9Z)-octadecenoyl]-2-[(4Z,7Z,10Z,13Z,16Z,19Z)-docosahexaenoyl]-sn-glycero-3-phosphocholine	C48 H82 N O8 P	832.584	10.591	8.4883e+07	2.15697e+07	1.59567e+07	1.10802e+08	1.73588e+07	1.09001e+08	1.15359e+08	1.05001e+08	1.45192e+08	6.57932e+07	1.15272e+08	1.21152e+08	1.2905e+08	1.0345e+08	1.90601e+07	1.1369e+08	4.6707e+07	7.33934e+07	8.84374e+07	1.01221e+08	9.18521e+07	1.17929e+08	1.0798e+08	1.05411e+08	7.72547e+07	7.97915e+07	1.29572e+08	1.08996e+08	1.14459e+08	1.07693e+08	8.92785e+07	1.12212e+08	7.24912e+07	1.01582e+08	9.16163e+07	1.08345e+08	1.26383	1.18259	0.337798	0.241952	0.314126	0.314383
		833.587	10.589	231752	5.8719e+07	1.00568e+08	1.10823e+08	1.05259e+08	1.05364e+08	1.15359e+08	1.085e+08	1.45157e+08	1.34816e+08	1.15235e+08	1.21137e+08	1.29063e+08	1.13331e+08	9.06967e+07	1.17295e+08	216189	237885	5.04487e+07	1.01224e+08	8.38317e+07	1.17895e+08	1.14667e+08	5.27574e+07	304444	261536	1.29561e+08	1.12901e+08	1.14426e+08	1.1168e+08	7.30075e+07	1.15585e+08	8.81029e+07	1.20841e+08	6.51597e+07	1.12291e+08	0.739586	1.72331	-0.435209	0.785185	0.311643	0.508714
		217.853	10.392	5.17074e+07	5.6315e+07	3.85724e+07	4.03065e+07	3.70006e+07	3.92505e+07	4.11772e+07	4.03389e+07	5.00623e+07	4.5476e+07	3.70218e+07	3.85905e+07	3.79496e+07	3.86627e+07	4.21236e+07	4.26183e+07	6.48585e+07	5.82115e+07	3.8358e+07	4.20236e+07	3.71345e+07	3.79425e+07	4.34293e+07	4.45173e+07	6.2213e+07	5.62244e+07	4.08818e+07	3.88775e+07	3.73105e+07	3.68346e+07	3.65992e+07	3.97564e+07	4.30836e+07	4.15631e+07	4.58094e+07	4.03191e+07	1.06327	0.880149	0.088506	-0.18418	0.544489	0.665259
4-Nitrophenol	C6 H5 N O3	138.019	5.423	1.32974e+08	1.19861e+08	1.22001e+08	1.25758e+08	1.21444e+08	1.19154e+08	1.24357e+08	1.12605e+08	1.22191e+08	1.24663e+08	1.21686e+08	1.24193e+08	1.21579e+08	1.22375e+08	1.20618e+08	1.21279e+08	1.17977e+08	1.21939e+08	1.22311e+08	1.21359e+08	1.22887e+08	1.22574e+08	1.17734e+08	1.19619e+08	1.22226e+08	1.24923e+08	1.20709e+08	1.21951e+08	1.21772e+08	1.18294e+08	1.20907e+08	1.21325e+08	1.22269e+08	1.22323e+08	1.208e+08	1.21116e+08	0.987986	1.00261	-0.0174381	0.00376267	0.521506	0.479573
Linoleic acid	C18 H32 O2	279.233	10.027	4.62224e+07	3.9346e+07	3.90062e+07	3.2357e+07	4.54642e+07	3.90214e+07	4.65842e+07	4.0588e+07	3.30728e+07	4.66447e+07	4.93225e+07	3.00547e+07	3.15912e+07	3.83604e+07	6.36574e+07	4.48631e+07	1.30425e+08	6.84269e+07	7.75025e+07	7.07956e+07	8.47812e+07	8.53145e+07	5.52437e+07	8.25276e+07	6.30504e+07	6.70012e+07	7.29254e+07	7.03846e+07	7.95078e+07	1.00703e+08	1.196e+08	1.06834e+08	4.10737e+07	4.21959e+07	8.18771e+07	8.23847e+07	1.99342	1.0062	0.995246	0.00891652	0.00104823	0.776551
		132.867	3.606	9.89229e+07	1.00696e+08	1.0482e+08	1.00466e+08	9.93837e+07	1.10772e+08	1.073e+08	4.56237e+07	1.06407e+08	1.07343e+08	9.76378e+07	9.6698e+07	9.91412e+07	9.76476e+07	1.11429e+08	1.08868e+08	9.88067e+07	1.02104e+08	1.13678e+08	1.06208e+08	9.67329e+07	8.84946e+07	1.2274e+08	1.25785e+08	9.20744e+07	1.00742e+08	1.16435e+08	9.62267e+07	9.00888e+07	8.93916e+07	1.00849e+08	1.14771e+08	9.5998e+07	1.03146e+08	1.06819e+08	1.00796e+08	1.11272	0.943617	0.154085	-0.0837271	0.236227	0.27432
		249.157	3.436	9.1942e+07	8.91521e+07	1.09398e+08	1.03255e+08	1.08437e+08	1.06794e+08	1.18233e+08	9.89972e+07	4.06507e+07	1.00198e+08	1.06654e+08	1.03396e+08	1.08838e+08	1.14924e+08	1.21104e+08	1.12019e+08	7.92386e+07	8.43142e+07	1.01639e+08	9.77098e+07	1.07343e+08	1.02816e+08	1.21153e+08	1.22432e+08	8.91868e+07	8.43434e+07	1.01495e+08	1.07925e+08	1.1244e+08	1.11473e+08	1.19713e+08	1.15512e+08	1.03276e+08	1.00973e+08	1.02081e+08	1.11956e+08	0.988426	1.09674	-0.0167949	0.133227	0.855519	0.659131
D-(-)-Glutamine	C5 H10 N2 O3	145.061	0.76	8.65618e+07	7.90134e+07	7.52226e+07	6.37431e+07	7.45158e+07	6.40058e+07	6.53237e+07	7.11059e+07	6.65358e+07	6.15965e+07	7.16289e+07	6.52571e+07	6.20442e+07	6.696e+07	6.33778e+07	6.85036e+07	7.28021e+07	5.43288e+07	6.54999e+07	5.59225e+07	5.85412e+07	6.24025e+07	3.43892e+07	6.82015e+07	1.04442e+08	1.08355e+08	1.04629e+08	1.01675e+08	1.09811e+08	1.25446e+08	1.1484e+08	1.04881e+08	7.24365e+07	6.5738e+07	5.9011e+07	1.06618e+08	0.814658	1.80675	-0.295734	0.8534	0.0200885	2.98257e-07
DL-Glutamine	C5 H10 N2 O3	147.076	0.764	8.50582e+07	8.26904e+07	8.17374e+07	6.73851e+07	8.39876e+07	7.19933e+07	6.85024e+07	7.54618e+07	7.16842e+07	6.59168e+07	7.85436e+07	6.5863e+07	7.1952e+07	7.35117e+07	7.11016e+07	6.96135e+07	7.33023e+07	5.62235e+07	6.88145e+07	5.8859e+07	6.217e+07	6.38569e+07	3.86285e+07	6.57381e+07	1.05991e+08	1.07671e+08	1.03047e+08	1.03423e+08	1.11427e+08	1.24942e+08	1.13023e+08	1.06679e+08	7.7102e+07	7.10233e+07	6.09491e+07	1.06454e+08	0.790499	1.74661	-0.339164	0.804559	0.00353957	1.18182e-07
N-Acetylaspartic acid	C6 H9 N O5	174.04	0.887	1.2408e+08	1.21615e+08	1.18597e+08	9.35299e+07	1.00491e+08	9.53715e+07	8.9978e+07	8.57828e+07	1.03609e+08	8.14944e+07	1.02266e+08	8.82034e+07	9.39138e+07	1.02313e+08	8.66895e+07	9.27626e+07	2.8537e+07	2.00327e+07	2.98566e+07	1.88876e+07	2.47823e+07	2.32992e+07	1.10573e+07	2.73658e+07	6.44104e+07	6.68769e+07	6.29813e+07	7.72871e+07	7.00129e+07	7.91116e+07	7.5195e+07	7.08643e+07	1.03681e+08	9.39065e+07	2.29773e+07	6.98757e+07	0.221616	3.04107	-2.17386	1.60458	1.83816e-07	2.70655e-10
(2R)-3-({[(2S)-2,3-Dihydroxypropoxy](hydroxy)phosphoryl}oxy)-2-[(4Z,7Z,10Z,13Z,16Z,19Z)-4,7,10,13,16,19-docosahexaenoyloxy]propyl (4Z,7Z,10Z,13Z,16Z,19Z)-4,7,10,13,16,19-docosahexaenoate	C50 H75 O10 P	865.503	9.942	1.04346e+08	1.04012e+08	1.08222e+08	7.21864e+07	8.35661e+07	7.0422e+07	7.2201e+07	8.17482e+07	1.01444e+08	7.06406e+07	8.62673e+07	7.60199e+07	6.43238e+07	8.53008e+07	8.99466e+07	8.54419e+07	8.8581e+07	6.45472e+07	7.16956e+07	6.94873e+07	6.81821e+07	6.99395e+07	2.79699e+07	7.47441e+07	1.08992e+08	1.11758e+08	1.02457e+08	1.04627e+08	1.11331e+08	1.23999e+08	1.09862e+08	1.14128e+08	8.7088e+07	8.24231e+07	6.68933e+07	1.09427e+08	0.768112	1.63585	-0.380612	0.710037	0.0295671	8.7296e-05
		432.238	7.404	8.86912e+07	9.80635e+07	1.01788e+08	1.02167e+08	6.36352e+07	8.26026e+07	1.15666e+08	4.98176e+07	8.86191e+07	6.85962e+07	6.74676e+07	9.71527e+07	1.03815e+08	7.68342e+07	1.06251e+08	6.41275e+07	1.07846e+08	1.23205e+08	9.15956e+07	7.90447e+07	8.29937e+07	8.40583e+07	7.84974e+07	8.21924e+07	5.90407e+07	6.45447e+07	6.42194e+07	7.03559e+07	7.73193e+07	9.44992e+07	7.87206e+07	1.07483e+08	8.78039e+07	8.41079e+07	9.11791e+07	7.38376e+07	1.03844	0.809808	0.0544178	-0.304347	0.730531	0.104952
Dioleoylphosphatidylserine	C42 H78 N O10 P	786.531	9.984	644587	4.21888e+07	1.22336e+08	3.96101e+07	3.45997e+07	9.14704e+07	5.54651e+07	3.29046e+07	1.18782e+08	4.71533e+07	3.94465e+07	2.67299e+07	3.02528e+07	4.17716e+07	3.39782e+07	4.97879e+07	729722	2.55805e+07	3.68172e+07	3.23482e+07	3.42749e+07	4.46622e+07	2.54997e+07	3.90963e+07	672740	3.28779e+07	3.42674e+07	3.81818e+07	2.96133e+07	3.45358e+07	3.12262e+07	4.301e+07	5.24024e+07	4.84878e+07	2.98761e+07	3.27508e+07	0.570128	1.09622	-0.810643	0.132541	0.148839	0.919811
Adenosine 5'-monophosphate	C10 H14 N5 O7 P	348.07	1.528	3.70033e+07	1.67537e+07	1.04645e+08	1.31388e+07	1.77466e+07	8.59671e+07	1.2908e+07	1.20952e+08	1.73578e+07	7.45572e+07	1.09626e+08	1.30069e+07	1.52684e+07	9.38734e+07	1.36082e+07	1.05437e+08	1.86096e+07	5.42507e+06	6.92903e+06	2.57229e+07	2.91619e+07	5.30179e+06	3.43925e+06	8.19973e+06	6.51521e+07	1.09739e+07	9.93011e+06	7.83462e+07	6.6387e+07	1.05901e+08	1.3131e+07	8.106e+07	5.11393e+07	5.53419e+07	1.28487e+07	6.49259e+07	0.251248	5.05312	-1.99281	2.33717	0.0490721	0.0170606
L-Pyroglutamic acid	C5 H7 N O3	130.05	0.766	8.86646e+07	8.74295e+07	8.46366e+07	7.12321e+07	8.68905e+07	7.55385e+07	7.36e+07	8.27916e+07	7.74273e+07	6.77173e+07	7.96218e+07	7.12397e+07	7.24443e+07	7.78201e+07	7.59378e+07	7.89325e+07	7.18428e+07	5.35467e+07	6.42109e+07	5.5697e+07	5.82429e+07	6.28516e+07	3.58117e+07	6.29326e+07	9.71544e+07	1.02657e+08	9.64181e+07	1.01245e+08	1.05391e+08	1.19937e+08	1.10005e+08	1.04789e+08	8.13479e+07	7.51426e+07	5.8142e+07	1.03723e+08	0.714733	1.78396	-0.484524	0.835082	0.000233516	2.13044e-07
		296.17	4.739	1.12496e+08	1.09715e+08	1.12935e+08	1.10297e+08	1.07546e+08	1.08133e+08	1.12031e+08	1.17055e+08	1.09693e+08	1.12517e+08	1.09321e+08	1.08691e+08	1.09743e+08	1.10849e+08	1.08644e+08	1.08943e+08	1.11386e+08	1.08661e+08	1.12813e+08	1.11069e+08	1.12357e+08	1.11344e+08	1.12973e+08	1.10517e+08	1.10682e+08	1.08866e+08	1.10608e+08	1.12049e+08	1.08619e+08	1.0498e+08	1.09572e+08	1.11227e+08	1.11276e+08	1.098e+08	1.1139e+08	1.09817e+08	1.00102	0.985881	0.00147497	-0.0205148	0.925658	0.0723946
Triethyl phosphate	C6 H15 O4 P	183.078	5.116	1.11562e+08	1.13612e+08	1.13163e+08	1.07493e+08	1.08874e+08	1.09602e+08	1.11304e+08	1.11151e+08	1.16843e+08	1.12546e+08	1.09859e+08	1.12849e+08	1.1245e+08	1.08134e+08	1.10678e+08	1.06304e+08	1.14973e+08	1.09584e+08	1.13658e+08	1.11911e+08	1.12066e+08	1.13897e+08	1.09939e+08	1.11513e+08	1.12756e+08	1.12256e+08	1.12359e+08	1.13479e+08	1.0777e+08	1.10642e+08	1.088e+08	1.08661e+08	1.10845e+08	1.11208e+08	1.12193e+08	1.09721e+08	1.01216	0.977967	0.0174365	-0.0321416	0.198328	0.207523
Palmitic Acid	C16 H32 O2	274.273	7.393	3.04673e+07	3.3074e+07	3.14308e+07	3.99722e+07	3.33405e+07	3.65799e+07	3.6964e+07	3.43506e+07	4.5057e+07	4.33541e+07	5.61091e+07	4.82755e+07	4.92347e+07	3.61981e+07	5.03503e+07	6.50379e+07	4.37409e+07	4.41971e+07	5.34895e+07	4.36138e+07	4.4259e+07	4.46652e+07	3.57661e+07	6.0562e+07	3.91985e+07	3.98495e+07	4.14479e+07	3.32051e+07	4.07578e+07	4.342e+07	4.78114e+07	3.95016e+07	3.45224e+07	4.92021e+07	4.62867e+07	4.11028e+07	1.34077	0.888005	0.423064	-0.17136	0.00242776	0.0888817
1-Oleoyl-2-Stearoyl-sn-Glycero-3-Phosphocholine	C44 H86 N O8 P	788.615	10.595	234909	253009	409821	312728	7.83017e+07	7.8474e+07	9.34428e+07	8.62771e+07	262136	341410	339177	340806	9.61146e+07	9.38148e+07	8.36903e+07	9.23707e+07	219134	241126	356447	327226	6.41692e+07	6.59078e+07	1.07802e+08	9.1638e+07	308592	265099	353703	314620	8.37146e+07	9.06715e+07	8.62326e+07	8.49373e+07	4.22133e+07	4.59092e+07	4.13327e+07	8.4326e+07	0.97914	2.04018	-0.0304135	1.02869	0.969691	0.931399
		472.276	5.048	9.98669e+07	9.25035e+07	9.97202e+07	9.2321e+07	9.28073e+07	9.92872e+07	1.01155e+08	9.91298e+07	9.65813e+07	1.05655e+08	9.90438e+07	1.01236e+08	6.48467e+07	9.34511e+07	9.61429e+07	9.61262e+07	9.63639e+07	9.92634e+07	9.77254e+07	9.24926e+07	1.00833e+08	9.57818e+07	9.78466e+07	9.56283e+07	9.54195e+07	9.52056e+07	9.64227e+07	9.54271e+07	9.01397e+07	9.28489e+07	8.97244e+07	9.41592e+07	9.70989e+07	9.41354e+07	9.69919e+07	9.3504e+07	0.998899	0.964039	-0.00158971	-0.0528361	0.94852	0.0202111
LECITHIN	C42 H80 N O8 P	758.569	10.593	9.88981e+07	8.8008e+07	5.59289e+07	5.29223e+07	5.6218e+07	4.52804e+07	6.50859e+07	6.57631e+07	7.83794e+07	3.32005e+07	2.12497e+07	5.5061e+07	1.99916e+07	5.456e+07	5.88974e+07	4.897e+07	236253	1.81575e+06	8.94456e+07	8.46476e+07	8.35278e+07	7.83986e+07	7.19569e+07	7.62593e+07	4.99474e+07	8.84827e+07	6.35638e+07	6.2433e+07	6.26519e+07	6.25324e+07	8.14396e+07	7.61584e+07	6.60131e+07	4.62887e+07	6.0786e+07	6.69851e+07	0.920817	1.10198	-0.119013	0.140102	0.729279	0.597893
		787.603	10.579	231076	248881	403133	307625	7.8287e+07	7.84699e+07	9.34428e+07	8.62771e+07	257859	1.41514e+07	333643	335245	9.61608e+07	9.12019e+07	8.36656e+07	9.48749e+07	215558	237191	350631	321886	6.40996e+07	6.58991e+07	1.05004e+08	8.88596e+07	303556	260774	347931	309487	8.37422e+07	9.06429e+07	8.86245e+07	8.49634e+07	4.22084e+07	4.76227e+07	4.06234e+07	8.43528e+07	0.962448	2.07646	-0.0552195	1.05412	0.944866	0.896522
		155.974	2.752	7.28796e+07	7.35244e+07	7.98964e+07	6.34761e+07	6.01698e+07	6.28764e+07	5.99243e+07	6.24602e+07	6.93419e+07	6.89144e+07	6.20808e+07	6.35343e+07	6.15425e+07	6.15839e+07	6.4257e+07	6.80007e+07	8.07924e+07	7.83906e+07	6.81959e+07	7.40765e+07	6.38329e+07	6.20476e+07	7.23845e+07	6.99783e+07	7.33612e+07	7.25421e+07	6.98788e+07	7.03675e+07	6.14963e+07	6.02408e+07	6.35742e+07	6.30164e+07	6.69009e+07	6.49069e+07	7.12123e+07	6.56505e+07	1.06445	0.921897	0.0901019	-0.117322	0.240589	0.162246
Hypoxanthine	C5 H4 N4 O	137.046	1.243	3.67479e+07	1.67236e+07	1.90568e+07	1.23442e+07	1.85815e+07	9.65161e+06	1.85328e+07	1.17049e+07	2.17041e+07	1.41151e+07	1.72745e+07	1.09864e+07	1.0898e+07	1.0908e+07	1.99849e+07	1.393e+07	4.46002e+07	1.67188e+07	1.88555e+07	2.75801e+07	2.5726e+07	1.98171e+07	1.5232e+07	2.0049e+07	2.30969e+07	3.58799e+07	4.28645e+07	2.68868e+07	2.60047e+07	4.34341e+07	5.49294e+07	9.08179e+07	1.79179e+07	1.49751e+07	2.35723e+07	4.02527e+07	1.31557	1.70762	0.395693	0.77199	0.22786	0.0469438
1-stearoyl-2-arachidonoyl-sn-glycero-3-phosphoethanolamine	C43 H78 N O8 P	768.553	10.093	835972	2.38061e+06	8.99563e+07	9.42116e+07	3.39194e+07	1.04001e+08	6.09708e+07	6.58691e+07	3.4641e+06	4.18794e+07	9.88464e+07	8.53395e+07	9.46895e+07	2.41952e+07	8.45623e+07	9.86218e+07	2.0664e+06	1.12551e+06	2.38186e+07	7.59611e+07	8.01487e+07	1.00316e+08	7.15794e+07	6.73819e+07	1.35704e+06	1.11519e+06	7.94335e+07	4.23835e+07	6.97227e+07	7.80708e+07	8.21855e+07	8.53466e+07	5.6518e+07	6.64498e+07	5.27997e+07	7.64034e+07	0.934209	1.44704	-0.0981826	0.533107	0.852676	0.90898
1-(1Z-hexadecenyl)-2-(4Z,7Z,10Z,13Z,16Z,19Z-docosahexaenoyl)-sn-glycero-3-phosphoethanolamine	C43 H74 N O7 P	746.514	9.917	1.0394e+08	8.82339e+07	8.38376e+07	6.70964e+07	6.35333e+07	6.15118e+07	6.59166e+07	6.90471e+07	2.58942e+07	1.84504e+07	2.36408e+07	5.899e+07	2.00288e+07	5.27093e+07	6.77652e+07	6.42714e+07	798820	3.58119e+07	9.2057e+07	8.25487e+07	8.79878e+07	7.2309e+07	6.41055e+07	6.37649e+07	9.89894e+07	6.03331e+07	7.06111e+07	6.22051e+07	7.15101e+07	7.19173e+07	7.07796e+07	5.81902e+07	7.53895e+07	4.14688e+07	6.2423e+07	7.06954e+07	0.828006	1.13252	-0.272287	0.179539	0.306604	0.503767
Tretinoin	C20 H28 O2	299.202	9.059	1.00358e+08	9.65611e+07	9.07267e+07	8.61273e+07	8.53903e+07	8.69554e+07	8.12915e+07	8.43703e+07	9.66815e+07	9.31548e+07	8.81559e+07	8.67177e+07	8.27548e+07	8.33114e+07	8.41296e+07	8.36945e+07	9.59888e+07	1.03851e+08	9.2377e+07	9.09562e+07	8.65007e+07	8.68761e+07	8.35408e+07	8.64365e+07	9.93605e+07	9.97451e+07	8.80141e+07	8.79011e+07	8.45874e+07	8.48522e+07	8.59336e+07	8.3617e+07	8.89725e+07	8.7325e+07	9.08159e+07	8.53929e+07	1.02072	0.940286	0.0295846	-0.0888287	0.582503	0.641402
(2R)-3-{[(2-Aminoethoxy)(hydroxy)phosphoryl]oxy}-2-[(1Z,11Z)-1,11-octadecadien-1-yloxy]propyl (4Z,7Z,10Z,13Z,16Z)-4,7,10,13,16-docosapentaenoate	C45 H78 N O7 P	776.557	10.1	843704	2.40263e+06	6.51164e+07	8.39247e+07	7.79145e+07	1.02556e+08	8.57559e+07	6.30547e+07	1.81826e+06	8.85231e+06	9.96479e+07	9.28079e+07	9.54079e+07	9.01236e+07	6.64188e+07	8.6549e+07	1.01495e+06	1.13592e+06	7.77048e+07	8.08437e+07	7.33892e+07	8.61138e+07	6.74474e+07	5.83114e+07	1.36959e+06	1.1255e+06	8.06176e+07	7.20987e+07	1.03104e+08	7.01167e+07	7.70422e+07	8.01838e+07	6.01961e+07	6.77032e+07	5.57452e+07	7.11077e+07	0.926059	1.27559	-0.110824	0.351159	0.81106	0.789396
		791.54	10.593	1.26806e+07	1.0309e+08	8.43872e+07	7.4079e+07	8.59531e+07	6.70261e+07	8.61119e+07	7.89082e+07	9.15668e+07	9.23962e+07	6.38655e+07	8.70826e+07	8.06403e+07	7.55801e+07	5.85495e+07	6.41623e+07	235493	259127	3.92505e+07	7.68934e+07	6.03338e+07	9.53358e+07	8.57617e+07	4.37448e+07	331630	284890	9.60147e+07	8.82647e+07	8.8554e+07	9.19465e+07	5.05747e+07	3.86401e+07	7.40295e+07	7.67304e+07	5.02268e+07	5.74756e+07	0.67847	1.14432	-0.559642	0.194491	0.161005	0.737119
(2R)-3-{[(2-Aminoethoxy)(hydroxy)phosphoryl]oxy}-2-[(9Z,12Z)-9,12-octadecadienoyloxy]propyl (7Z,10Z,13Z,16Z,19Z)-7,10,13,16,19-docosapentaenoate	C45 H76 N O8 P	790.536	10.596	2.57381e+07	1.0309e+08	8.43872e+07	7.4079e+07	8.59531e+07	6.70697e+07	2.46267e+07	7.88839e+07	9.15668e+07	9.24165e+07	6.38403e+07	8.70826e+07	2.40578e+07	7.5586e+07	1.53073e+06	6.41623e+07	3.82195e+07	2.63696e+07	3.92406e+07	7.68934e+07	7.44749e+07	1.98642e+07	8.57617e+07	4.37067e+07	3.02516e+07	2.71655e+07	2.14478e+07	8.82647e+07	2.0207e+07	9.19465e+07	1.64222e+07	7.40853e+07	6.79784e+07	6.25304e+07	5.05663e+07	3.69064e+07	0.743858	0.729862	-0.4269	-0.454305	0.214048	0.769425
1-(1Z,9Z-octadecadienyl)-2-(4Z,7Z,10Z,13Z,16Z,19Z-docosahexaenoyl)-sn-glycero-3-phosphoethanolamine	C45 H76 N O7 P	774.542	10.063	1.01606e+08	9.17544e+07	7.46224e+07	7.92038e+07	7.19485e+07	1.02852e+08	5.86124e+07	6.42052e+07	9.21133e+07	4.1371e+07	4.52731e+07	7.52728e+07	3.81401e+07	3.57025e+07	7.57006e+07	8.11578e+07	980040	1.09685e+06	8.27972e+07	8.19174e+07	8.23731e+07	8.21188e+07	5.79622e+07	5.25627e+07	5.50811e+07	9.67018e+07	7.96641e+07	6.00401e+07	1.02134e+08	6.69184e+07	7.8744e+07	8.01838e+07	8.06006e+07	6.05914e+07	5.5226e+07	7.28312e+07	0.685181	1.31878	-0.545442	0.399208	0.0971388	0.140024
		417.322	8.777	2.41422e+07	2.25405e+07	2.71216e+07	1.82255e+07	2.87745e+07	2.38059e+07	2.69723e+07	3.25074e+07	1.70247e+07	2.64669e+07	2.61922e+07	2.84635e+07	2.07063e+07	2.26794e+07	4.05904e+07	2.52594e+07	3.30311e+06	2.29617e+07	8.26481e+07	3.51647e+07	8.20131e+07	2.68007e+07	1.02106e+08	2.73928e+07	1.93407e+07	3.48423e+07	3.20029e+07	2.76672e+07	3.24413e+07	2.90339e+07	8.48521e+07	3.71335e+07	2.55112e+07	2.59229e+07	4.77988e+07	3.05763e+07	1.87364	0.639688	0.905842	-0.644561	0.122305	0.478224
		156.99	0.737	8.98969e+07	8.7118e+07	9.10741e+07	8.87833e+07	9.92871e+07	8.90045e+07	9.17886e+07	9.51842e+07	8.56177e+07	8.07485e+07	8.92234e+07	8.55843e+07	9.03037e+07	9.29776e+07	9.24346e+07	9.75151e+07	4.62872e+07	3.93846e+07	5.32226e+07	4.52091e+07	4.53388e+07	5.21164e+07	3.72503e+07	5.56476e+07	6.83976e+07	7.1885e+07	6.48733e+07	7.85036e+07	7.98887e+07	6.28151e+07	8.15288e+07	8.42355e+07	9.15171e+07	8.93006e+07	4.68071e+07	7.82723e+07	0.511457	1.67223	-0.967315	0.741775	2.15558e-09	4.43894e-06
		736.575	10.052	750411	2.13696e+06	9.94986e+07	8.98597e+07	8.75507e+07	9.07936e+07	6.7699e+07	8.49318e+07	3.74449e+07	7.06577e+07	8.47755e+07	7.06344e+07	8.50107e+07	7.68934e+07	9.06931e+07	7.5053e+07	902721	1.01032e+06	6.64104e+07	4.89422e+07	6.18775e+07	4.10392e+07	7.63873e+07	7.98204e+07	1.21815e+06	1.00105e+06	5.45289e+07	1.00539e+08	8.44655e+07	9.64926e+07	6.35252e+07	3.17829e+07	6.54026e+07	7.38953e+07	4.70488e+07	5.9027e+07	0.719371	1.25459	-0.475191	0.32722	0.328065	0.695748
		136.94	0.733	8.87611e+07	8.30769e+07	8.76862e+07	7.54458e+07	1.00506e+08	7.95635e+07	8.43356e+07	9.19788e+07	8.74134e+07	7.83677e+07	8.87023e+07	7.27883e+07	8.30048e+07	8.30067e+07	9.04432e+07	8.59724e+07	4.54197e+07	3.26021e+07	4.35827e+07	3.58548e+07	4.2369e+07	4.21382e+07	2.49129e+07	4.44629e+07	6.95827e+07	6.9564e+07	6.5998e+07	7.0838e+07	7.41647e+07	8.75413e+07	7.94054e+07	8.38721e+07	8.64192e+07	8.37124e+07	3.89178e+07	7.25013e+07	0.450337	1.86294	-1.15092	0.897579	4.72721e-09	1.36397e-07
4-Hydroxy-3-(sulfooxy)benzoic acid	C7 H6 O7 S	232.975	0.776	7.34242e+06	2.74825e+07	4.41784e+07	6.26798e+07	1.54167e+07	4.70658e+07	4.72696e+07	5.67575e+07	3.99098e+07	2.77759e+07	9.76676e+07	6.89298e+07	7.1109e+06	4.81529e+07	5.15142e+07	1.07622e+07	9.97013e+07	1.0601e+07	3.34809e+07	5.13816e+07	3.71991e+07	4.51557e+07	2.17605e+07	5.30713e+07	2.213e+07	3.40292e+07	7.58495e+06	3.95499e+07	3.37473e+07	6.63981e+07	5.30702e+07	6.10502e+07	3.85241e+07	4.39779e+07	4.40439e+07	4.631e+07	1.14328	1.05145	0.193182	0.072382	0.64641	0.717835
		389.291	10.14	1.69014e+07	1.62517e+07	1.7296e+07	1.96727e+07	2.13315e+07	1.81637e+07	2.1328e+07	3.00747e+07	1.87807e+07	2.8568e+07	2.25158e+07	1.98147e+07	2.03682e+07	2.59923e+07	1.78291e+07	2.54958e+07	2.76695e+07	1.88894e+07	2.72176e+07	2.44746e+07	2.00512e+07	2.36071e+07	1.84579e+07	1.92745e+07	3.65383e+07	1.79003e+07	1.93144e+07	2.0638e+07	2.04131e+07	2.07304e+07	2.94372e+07	1.8586e+07	2.01275e+07	2.24206e+07	2.24552e+07	2.05256e+07	1.11565	0.914067	0.157885	-0.129628	0.279498	0.858137
1-Octadecanoyl-2-(4Z,7Z,10Z,13Z,16Z,19Z-docosahexaenoyl)-sn-glycero-3-phosphoserine	C46 H78 N O10 P	836.543	8.885	6.86188e+07	7.07934e+07	6.07524e+07	5.52811e+07	4.70032e+07	5.15721e+07	4.50176e+07	4.60148e+07	7.61272e+07	8.49534e+07	8.23304e+07	9.61722e+07	5.92764e+07	8.57988e+07	8.18042e+07	8.0786e+07	7.15853e+07	5.52881e+07	4.5448e+07	2.43747e+07	4.53708e+07	2.5084e+07	4.05105e+07	2.30543e+07	2.84427e+07	6.70853e+07	4.5921e+07	5.51291e+07	5.04266e+07	4.10267e+07	4.74259e+07	2.57777e+07	5.56317e+07	8.09061e+07	4.13395e+07	4.82062e+07	0.743093	1.16611	-0.428386	0.2217	0.0652576	0.628104
(2R)-2-[(9Z,12Z)-9,12-Hexadecadienoyloxy]-3-[(hydroxy{[(1s,3R)-2,3,4,5,6-pentahydroxycyclohexyl]oxy}phosphoryl)oxy]propyl stearate	C43 H79 O13 P	835.53	10.621	5.89026e+07	6.00146e+07	4.31466e+07	5.03694e+07	1.26879e+06	3.72933e+07	3.67245e+07	4.71375e+07	735254	5.19846e+07	7.19621e+07	4.40315e+07	1.98613e+06	2.19831e+06	5.25083e+07	4.94071e+07	5.71975e+07	2.20396e+07	1.83258e+07	3.70371e+07	1.20376e+06	164584	1.47559e+06	3.68106e+07	6.13397e+07	5.90912e+07	3.8748e+07	4.5221e+07	3.14781e+07	3.90083e+07	1.69296e+07	4.22797e+07	4.18572e+07	3.43517e+07	2.17818e+07	3.88781e+07	0.520384	1.78489	-0.94235	0.835836	0.0613858	0.0442463
		149.023	0.314	8.17961e+07	7.72978e+07	8.1301e+07	8.80382e+07	9.03163e+07	8.74091e+07	8.6397e+07	8.05256e+07	8.24682e+07	8.09103e+07	8.92242e+07	8.7347e+07	6.08859e+07	8.64016e+07	8.84767e+07	8.87513e+07	7.95682e+07	7.89801e+07	8.41286e+07	8.96342e+07	8.79231e+07	9.0159e+07	8.18528e+07	9.16292e+07	7.81581e+07	8.44978e+07	8.54879e+07	8.55751e+07	8.80882e+07	7.72771e+07	8.56837e+07	9.27573e+07	8.41352e+07	8.30582e+07	8.54844e+07	8.55315e+07	1.01604	1.00055	0.0229523	0.000794738	0.58012	0.756157
		149.023	0.594	6.67889e+07	8.1064e+07	8.65858e+07	8.2523e+07	8.89464e+07	7.97474e+07	8.62777e+07	8.05256e+07	8.1573e+07	8.09103e+07	8.04076e+07	8.7347e+07	6.08859e+07	6.70018e+07	8.26784e+07	8.0324e+07	8.52054e+07	7.61509e+07	7.21598e+07	8.80603e+07	7.98304e+07	9.17451e+07	8.18528e+07	9.16292e+07	7.80019e+07	7.74408e+07	8.58536e+07	8.55751e+07	8.06506e+07	8.20572e+07	8.53163e+07	8.57265e+07	8.15574e+07	7.7641e+07	8.33293e+07	8.13539e+07	1.02173	0.976295	0.0310079	-0.0346116	0.619588	0.795008
1,2-dioleoyl-sn-glycero-3-phospho-(1'-sn-glycerol)	C42 H79 O10 P	775.546	10.556	186879	201691	2.11655e+07	2.68159e+07	2.83779e+07	2.88472e+07	2.10469e+07	1.8749e+07	1.01034e+07	5.54255e+06	2.89844e+07	2.55353e+07	3.18438e+07	2.6551e+07	2.29785e+07	2.81712e+07	174687	129276	2.21651e+07	9.14187e+06	2.36689e+07	2.90682e+07	2.05633e+07	2.11241e+07	246000	211329	2.09663e+07	1.78784e+07	2.39313e+07	2.09978e+07	2.43623e+07	2.79389e+07	1.81739e+07	2.24638e+07	1.57544e+07	2.20141e+07	0.866872	1.39732	-0.206108	0.482667	0.67777	0.814175
		202.987	12.043	7.00549e+07	6.87736e+07	6.14437e+07	6.07291e+07	5.54038e+07	5.60826e+07	5.29189e+07	5.30624e+07	6.87608e+07	6.75669e+07	6.0218e+07	5.86756e+07	5.53513e+07	5.53057e+07	5.24921e+07	5.20313e+07	7.63461e+07	7.46423e+07	6.46892e+07	6.40516e+07	5.80274e+07	5.76227e+07	5.08532e+07	5.10723e+07	7.21124e+07	7.1841e+07	6.24345e+07	6.1978e+07	5.69466e+07	5.66724e+07	5.37683e+07	5.33318e+07	5.98086e+07	5.88002e+07	6.21631e+07	5.68095e+07	1.03937	0.913878	0.0557056	-0.129926	0.581737	0.815713
Tributyl phosphate	C12 H27 O4 P	267.172	8.214	8.6661e+07	7.98566e+07	8.35001e+07	8.43059e+07	8.21594e+07	8.34598e+07	8.16227e+07	8.54577e+07	8.44334e+07	8.53535e+07	8.57077e+07	8.37706e+07	8.49639e+07	8.38994e+07	8.18825e+07	8.48855e+07	8.54608e+07	8.75707e+07	8.44788e+07	8.74472e+07	8.37648e+07	8.4856e+07	8.15797e+07	8.34649e+07	8.83464e+07	8.55082e+07	8.30131e+07	8.26744e+07	8.50794e+07	8.33349e+07	8.36298e+07	8.29725e+07	8.33779e+07	8.43621e+07	8.48279e+07	8.3174e+07	1.01739	0.980503	0.0248733	-0.0284055	0.187912	0.61405
Acetyl-β-methylcholine	C8 H17 N O2	160.133	0.888	2.65247e+07	2.23045e+07	2.33537e+07	1.76372e+07	3.22981e+07	1.94405e+07	2.48394e+07	2.63525e+07	2.07471e+07	1.74577e+07	2.29452e+07	2.06155e+07	2.07019e+07	2.2212e+07	2.38371e+07	2.58836e+07	3.65903e+07	2.44323e+07	3.49192e+07	2.82521e+07	3.3337e+07	3.39418e+07	1.68861e+07	3.52854e+07	4.18476e+07	7.31169e+07	5.22954e+07	6.57852e+07	8.72974e+07	5.93669e+07	7.12667e+07	6.27612e+07	2.40938e+07	2.18e+07	3.04555e+07	6.42732e+07	1.26404	2.11039	0.33804	1.07751	0.0486357	9.13095e-05
		141.016	11.024	7.90831e+07	8.26049e+07	8.31332e+07	8.28345e+07	8.08347e+07	8.12155e+07	8.20373e+07	8.59265e+07	8.001e+07	8.14444e+07	8.3086e+07	8.20712e+07	8.27863e+07	8.39184e+07	8.57502e+07	8.33399e+07	7.74778e+07	7.6916e+07	8.0993e+07	7.84399e+07	8.12112e+07	8.18286e+07	8.4473e+07	8.41701e+07	7.94954e+07	7.71668e+07	8.14219e+07	8.20765e+07	8.19382e+07	8.47942e+07	8.48075e+07	8.39804e+07	8.22087e+07	8.28008e+07	8.06887e+07	8.30285e+07	0.98151	1.029	-0.0269245	0.0412392	0.241591	0.373965
		134.864	3.654	5.93476e+07	6.0708e+07	6.4388e+07	6.25127e+07	1.75046e+07	6.51279e+07	6.33332e+07	6.59298e+07	6.52992e+07	7.75614e+07	5.98442e+07	1.71709e+07	6.57356e+07	6.33556e+07	6.68073e+07	6.76998e+07	6.02514e+07	6.30621e+07	7.24561e+07	6.60749e+07	6.47029e+07	5.42608e+07	8.2938e+07	8.22855e+07	5.43288e+07	6.16673e+07	2.06447e+07	5.66395e+07	6.19593e+07	5.36452e+07	6.87871e+07	6.9649e+07	5.73565e+07	6.04343e+07	6.8254e+07	6.18133e+07	1.19	0.905637	0.250956	-0.142995	0.13502	0.0841994
		453.325	10.399	8.57504e+07	7.51668e+07	7.3883e+07	7.0578e+07	7.17819e+07	7.58145e+07	7.51352e+07	7.10966e+07	8.27825e+07	7.7032e+07	7.68301e+07	6.64957e+07	6.40108e+07	7.51732e+07	7.51635e+07	7.02776e+07	7.77886e+07	6.90737e+07	7.21105e+07	7.20758e+07	7.10197e+07	7.34949e+07	6.68333e+07	7.44181e+07	7.72154e+07	8.14625e+07	7.40413e+07	7.22318e+07	7.41991e+07	7.07485e+07	6.8698e+07	7.11288e+07	7.49008e+07	7.34707e+07	7.21018e+07	7.32717e+07	0.962631	1.01623	-0.0549456	0.0232201	0.200714	0.400143
Adenine	C5 H5 N5	136.062	9.997	6.94183e+07	4.84339e+07	4.98727e+07	5.04317e+07	4.48453e+07	4.20395e+07	4.08e+07	4.22687e+07	5.65858e+07	5.45439e+07	4.32415e+07	4.53007e+07	4.1802e+07	4.27239e+07	4.06483e+07	3.91794e+07	4.98577e+07	4.8705e+07	4.28227e+07	4.35664e+07	4.29093e+07	4.43214e+07	3.3628e+07	3.44427e+07	5.23751e+07	5.7422e+07	4.81221e+07	4.77803e+07	4.63014e+07	4.41035e+07	3.64831e+07	4.11659e+07	4.85138e+07	4.55032e+07	4.25317e+07	4.52024e+07	0.876692	1.0628	-0.189858	0.0878641	0.148119	0.19645
1-hexadecanoyl-2-(4Z,7Z,10Z,13Z,16Z,19Z-docosahexaenoyl)-sn-glycero-3-phosphoethanolamine	C43 H74 N O8 P	764.522	10.599	3.72159e+07	6.50944e+06	7.14182e+06	3.12027e+07	5.64386e+06	2.8022e+07	2.9475e+07	2.65607e+07	4.36609e+07	3.81028e+07	2.76303e+07	3.13428e+07	2.57724e+07	2.48795e+07	5.18829e+06	3.31184e+07	8.39569e+07	6.90162e+07	3.34646e+07	3.46662e+07	3.51067e+07	3.41911e+07	3.56809e+07	3.21933e+07	6.18117e+07	4.71138e+07	3.40855e+07	2.55954e+07	2.83924e+07	3.12945e+07	2.9987e+07	3.87696e+07	2.14714e+07	2.87119e+07	4.47845e+07	3.09193e+07	2.08577	0.690403	1.06058	-0.53449	0.0169027	0.372859
		836.606	10.227	342205	2.58187e+06	7.37724e+07	7.63545e+06	3.63733e+07	3.96559e+06	7.26579e+07	8.43654e+06	8.51616e+06	7.52528e+06	7.09117e+06	7.99299e+06	3.05739e+07	2.1978e+07	6.07967e+06	7.36905e+06	212463	237787	1.9203e+06	3.91974e+07	3.08784e+07	6.79656e+07	7.03565e+07	4.84944e+07	286702	235605	7.92785e+07	8.78039e+06	8.36012e+07	8.93581e+06	3.00806e+07	5.89053e+07	2.57207e+07	1.21408e+07	3.24078e+07	1.88525e+07	1.25999	0.581725	0.333416	-0.781591	0.666464	0.934562
O-{Hydroxy[(2R)-2-[(11Z)-11-octadecenoyloxy]-3-(palmitoyloxy)propoxy]phosphoryl}-L-serine	C40 H76 N O10 P	760.514	9.963	1.47449e+07	1.49351e+07	1.78512e+07	8.26541e+07	1.42273e+07	1.47838e+07	1.05033e+07	1.35758e+07	1.73443e+07	1.24554e+07	1.53848e+07	1.07666e+07	1.24443e+07	1.21855e+07	1.44151e+07	1.32794e+07	1.76071e+07	9.85646e+06	8.2571e+06	7.50799e+06	9.24744e+06	4.00154e+06	7.24882e+06	8.2386e+06	9.13149e+06	1.74278e+07	1.19658e+07	1.45359e+07	5.71447e+06	1.16157e+07	9.14088e+06	7.27442e+06	2.29094e+07	1.35344e+07	8.99563e+06	1.12006e+07	0.392661	1.24512	-1.34865	0.316281	0.150651	0.35432
		96.9589	10.873	8.05258e+07	7.74912e+07	7.69802e+07	7.87814e+07	7.79236e+07	7.7343e+07	7.19336e+07	7.60312e+07	7.9816e+07	7.95676e+07	8.03597e+07	7.78458e+07	7.85514e+07	7.63666e+07	7.66216e+07	7.59925e+07	7.97638e+07	7.77753e+07	7.6425e+07	7.76078e+07	7.7306e+07	7.90573e+07	7.55212e+07	7.52544e+07	8.24248e+07	7.88867e+07	7.81235e+07	7.91575e+07	7.61258e+07	7.55155e+07	7.63927e+07	7.66999e+07	7.71263e+07	7.81402e+07	7.73389e+07	7.74117e+07	1.00276	1.00094	0.00397162	0.00135811	0.841868	0.564427
		792.577	9.906	1.51454e+06	1.34998e+06	8.13781e+07	7.23099e+07	7.21929e+07	7.168e+07	5.11609e+07	6.05554e+07	2.41194e+07	5.86346e+07	6.82035e+07	5.20505e+07	6.86816e+07	5.85499e+07	6.79093e+07	5.75323e+07	1.20277e+06	1.46695e+06	5.5237e+07	4.12968e+07	5.48591e+07	3.77183e+07	6.40853e+07	6.48193e+07	3.46622e+06	1.38164e+06	3.89587e+07	7.75136e+07	6.59205e+07	7.74204e+07	5.35403e+07	3.18947e+07	5.15177e+07	5.69601e+07	4.00857e+07	3.91051e+07	0.778095	0.975539	-0.361982	-0.0357287	0.446641	0.797795
Hypoxanthine	C5 H4 N4 O	137.046	2.763	2.67468e+07	2.91497e+07	1.94254e+07	8.39485e+06	1.48716e+07	1.12979e+07	1.79905e+07	1.50155e+07	1.34056e+07	1.59161e+07	2.27616e+07	6.40158e+06	6.29752e+06	1.15928e+07	2.71161e+07	1.35579e+07	2.37304e+07	1.34595e+07	1.70757e+07	1.85445e+07	1.87191e+07	2.28926e+07	1.72951e+07	1.6574e+07	2.91316e+07	2.80352e+07	5.25248e+07	3.74447e+07	4.60087e+07	8.04104e+07	6.1452e+07	7.27596e+07	1.78615e+07	1.46311e+07	1.85364e+07	4.92668e+07	1.03778	2.65784	0.0535038	1.41026	0.81419	0.00205093
DL-Carnitine	C7 H15 N O3	162.112	0.895	3.04718e+07	3.05542e+07	3.00139e+07	1.98271e+07	3.59608e+07	2.37231e+07	2.81472e+07	3.34232e+07	2.82075e+07	2.56307e+07	2.89334e+07	2.42972e+07	2.53424e+07	3.06756e+07	3.16419e+07	3.33626e+07	6.81479e+07	5.52636e+07	5.64942e+07	5.38436e+07	5.74953e+07	6.84547e+07	3.17578e+07	5.78561e+07	8.04785e+07	7.82357e+07	7.0332e+07	6.99956e+07	7.93511e+07	7.49573e+07	7.85125e+07	7.58888e+07	2.90152e+07	2.85114e+07	5.61641e+07	7.54231e+07	1.93568	1.3429	0.952843	0.425356	0.000117651	0.00130004
		155.974	1.127	5.28815e+07	5.32919e+07	5.44833e+07	5.57481e+07	5.29602e+07	5.1676e+07	6.91765e+07	5.27473e+07	5.34877e+07	5.08563e+07	5.56559e+07	6.5841e+07	5.61329e+07	5.44136e+07	6.1024e+07	5.71792e+07	4.64879e+07	5.16437e+07	6.26123e+07	2.23671e+07	6.66333e+07	6.6993e+07	7.78444e+07	4.33942e+07	5.62492e+07	5.98401e+07	5.42368e+07	5.49148e+07	6.27405e+07	5.08015e+07	5.52934e+07	6.82985e+07	5.53706e+07	5.68238e+07	5.4747e+07	5.78405e+07	0.988737	1.0565	-0.0163409	0.0792994	0.925862	0.65039
D-(+)-Pyroglutamic Acid	C5 H7 N O3	130.05	0.698	4.76213e+07	4.01976e+07	3.78777e+07	3.44442e+07	4.98581e+07	3.37085e+07	3.39194e+07	3.89458e+07	3.85123e+07	4.10653e+07	4.19965e+07	3.43351e+07	3.67485e+07	3.82239e+07	4.30373e+07	3.91971e+07	2.94631e+07	7.76928e+07	2.99164e+07	2.40307e+07	2.70081e+07	2.6441e+07	1.3849e+07	2.79369e+07	4.53412e+07	3.56173e+07	3.75456e+07	3.34363e+07	3.54942e+07	3.88106e+07	3.93004e+07	3.86438e+07	3.95716e+07	3.91395e+07	3.20423e+07	3.80947e+07	0.809729	1.18889	-0.304489	0.249615	0.318957	0.411866
1-Oleoylglycerophosphocholine	C26 H52 N O7 P	522.355	8.359	3.35302e+07	2.52766e+07	2.84907e+07	1.90342e+07	3.38128e+07	1.99226e+07	3.33077e+07	3.63217e+07	2.20581e+07	2.36553e+07	3.11235e+07	2.22718e+07	2.25182e+07	2.8334e+07	3.76765e+07	3.17505e+07	5.8053e+07	6.89504e+07	6.79056e+07	7.70275e+07	6.45368e+07	7.47012e+07	2.44091e+07	7.13516e+07	4.43062e+07	5.60198e+07	5.733e+07	5.04306e+07	5.61239e+07	6.944e+07	7.15498e+07	6.27624e+07	2.87121e+07	2.74235e+07	6.33669e+07	6.00462e+07	2.20698	0.947595	1.14207	-0.0776571	0.000398479	0.486963
		453.344	4.195	6.84579e+07	7.3567e+07	7.31641e+07	7.06299e+07	5.96856e+07	6.88008e+07	6.9085e+07	7.69773e+07	6.98297e+07	6.85264e+07	7.1084e+07	7.04357e+07	6.98625e+07	7.35591e+07	6.82545e+07	7.1208e+07	6.76047e+07	6.96727e+07	7.32992e+07	7.0066e+07	6.81756e+07	6.69985e+07	7.47024e+07	6.81282e+07	6.94127e+07	7.26655e+07	7.07191e+07	6.59662e+07	6.91428e+07	6.14448e+07	6.57192e+07	7.01874e+07	7.0046e+07	7.0345e+07	6.98309e+07	6.92778e+07	0.99693	0.992079	-0.00443597	-0.0114736	0.918708	0.315027
		841.579	9.877	7.58954e+07	7.39824e+07	6.03808e+07	1.79527e+07	5.71632e+07	4.97049e+06	6.10524e+07	5.73673e+07	9.72967e+06	4.04266e+07	4.20742e+07	1.83013e+07	3.92924e+07	4.13527e+07	2.27372e+07	2.13026e+07	2.08707e+06	3.30274e+07	5.94473e+07	6.72133e+07	2.43615e+07	6.75466e+07	5.48546e+07	6.00741e+07	7.12944e+07	7.64719e+07	6.47042e+07	2.21242e+07	6.31253e+07	5.82827e+07	5.44949e+07	6.34778e+07	5.10956e+07	2.94021e+07	4.60765e+07	6.24772e+07	0.90177	1.35595	-0.149168	0.439299	0.690994	0.220617
Palmitoyl ethanolamide	C18 H37 N O2	300.289	9.515	1.26293e+06	1.05216e+06	479800	373790	499118	258002	374623	517422	900325	461961	666089	494340	478105	472438	564995	606593	5.49109e+07	7.59047e+07	4.4031e+07	6.16655e+07	3.98965e+07	4.0729e+07	5.47315e+06	4.32155e+07	1.16555e+07	1.60013e+07	1.40573e+07	1.14814e+07	1.0468e+07	1.15696e+07	1.4743e+07	1.14983e+07	602231	580606	4.57283e+07	1.16126e+07	75.9315	0.253947	6.24663	-1.9774	0.000431581	0.00254213
		165.051	11.854	7.33463e+07	7.38935e+07	7.39975e+07	7.36125e+07	7.46697e+07	7.4042e+07	7.44377e+07	7.52049e+07	7.40322e+07	7.42531e+07	7.41897e+07	7.40548e+07	7.49287e+07	7.36212e+07	7.46921e+07	7.43553e+07	7.30132e+07	7.36308e+07	7.39983e+07	7.39839e+07	7.39994e+07	7.47746e+07	7.4233e+07	7.53852e+07	7.39554e+07	7.32344e+07	7.45722e+07	7.42427e+07	7.49745e+07	7.48503e+07	7.42246e+07	7.46902e+07	7.41505e+07	7.42659e+07	7.41273e+07	7.44216e+07	0.999687	1.00397	-0.000451693	0.00571684	0.944752	0.513647
L-Glutamic acid	C5 H9 N O4	148.06	0.785	7.48685e+07	5.28317e+07	5.24212e+07	5.95118e+07	5.76243e+07	5.65244e+07	5.98132e+07	5.45172e+07	5.03437e+07	5.8904e+07	7.367e+07	6.01911e+07	4.48882e+07	5.07719e+07	6.58365e+07	5.12343e+07	4.33871e+07	3.24296e+07	4.09844e+07	3.18328e+07	3.44529e+07	2.93226e+07	1.91495e+07	3.85022e+07	6.08817e+07	4.38144e+07	6.01373e+07	5.81047e+07	5.95285e+07	4.80675e+07	6.20359e+07	4.47199e+07	5.8514e+07	5.698e+07	3.37577e+07	5.84064e+07	0.576916	1.73017	-0.793568	0.790913	1.04553e-05	8.62526e-05
		96.9684	0.699	6.59225e+07	5.9906e+07	6.23739e+07	5.35637e+07	6.37677e+07	5.68213e+07	6.03866e+07	5.92324e+07	5.76989e+07	5.70858e+07	6.94555e+07	5.86437e+07	5.07632e+07	6.10773e+07	6.3341e+07	6.40697e+07	3.37789e+07	2.41273e+07	3.00814e+07	2.44394e+07	2.85817e+07	2.97008e+07	1.69821e+07	3.10939e+07	5.07145e+07	5.0824e+07	5.30736e+07	5.94364e+07	6.04103e+07	7.11877e+07	6.42591e+07	6.38127e+07	6.02468e+07	6.02669e+07	2.73482e+07	5.99234e+07	0.453936	2.19113	-1.13944	1.13167	3.20209e-09	2.07481e-07
		170.832	12.522	7.07194e+07	7.13973e+07	6.77877e+07	7.20175e+07	6.49967e+07	6.3382e+07	5.84808e+07	5.77596e+07	7.28239e+07	7.25441e+07	6.83758e+07	7.07783e+07	6.25795e+07	6.28886e+07	5.60025e+07	5.55672e+07	7.18545e+07	7.21254e+07	7.02947e+07	7.35395e+07	6.66924e+07	6.54737e+07	5.09599e+07	5.0304e+07	7.07339e+07	7.06568e+07	6.84356e+07	7.42259e+07	6.4658e+07	6.5305e+07	5.97233e+07	5.90097e+07	6.58176e+07	6.5195e+07	6.51555e+07	6.49815e+07	0.98994	0.997329	-0.0145871	-0.00385794	0.867037	0.714102
Butyryl-L-carnitine	C11 H21 N O4	232.154	3.029	1.37513e+07	1.06712e+07	1.17271e+07	9.98763e+06	1.12244e+07	1.08889e+07	9.65819e+06	1.48253e+07	1.07349e+07	9.82841e+06	1.71945e+07	7.66659e+06	7.81155e+06	1.18687e+07	1.23338e+07	1.14126e+07	4.32501e+07	3.30851e+07	3.64353e+07	3.56138e+07	4.03826e+07	4.00811e+07	1.57842e+07	3.7119e+07	5.65272e+07	5.95408e+07	5.74512e+07	5.2132e+07	7.30548e+07	7.29854e+07	7.11294e+07	6.62927e+07	1.15918e+07	1.11064e+07	3.52189e+07	6.39568e+07	3.03827	1.81598	1.60325	0.860748	7.26788e-05	8.69177e-06
		146.98	3.671	5.35722e+07	5.44559e+07	5.37242e+07	5.10938e+07	5.12067e+07	5.31856e+07	5.13397e+07	5.24827e+07	5.61888e+07	5.5267e+07	5.02441e+07	5.11948e+07	5.08346e+07	4.98428e+07	5.25955e+07	5.27367e+07	5.45808e+07	5.5267e+07	5.54209e+07	5.36107e+07	5.00856e+07	4.86043e+07	5.98575e+07	5.69986e+07	5.00761e+07	5.17597e+07	5.59384e+07	4.97545e+07	4.82629e+07	4.73076e+07	4.9492e+07	5.12263e+07	5.26326e+07	5.2363e+07	5.43032e+07	5.06512e+07	1.03174	0.932748	0.0450798	-0.100441	0.249802	0.0310348
Carbofuran	C12 H15 N O3	222.112	11.175	6.78859e+07	6.7227e+07	6.40446e+07	6.53064e+07	6.05583e+07	6.36514e+07	6.25146e+07	6.20323e+07	6.65539e+07	6.53863e+07	6.37232e+07	6.36394e+07	6.29994e+07	6.24572e+07	6.27292e+07	6.21448e+07	6.86264e+07	6.98271e+07	6.80151e+07	6.51678e+07	6.24546e+07	6.35719e+07	6.14621e+07	6.16255e+07	6.8838e+07	6.69835e+07	6.29568e+07	6.82122e+07	6.6087e+07	6.35562e+07	6.24036e+07	6.38742e+07	6.41526e+07	6.37042e+07	6.50938e+07	6.37152e+07	1.01467	0.978821	0.0210136	-0.0308827	0.536328	0.857218
Abieticacid	C20 H30 O2	301.217	9.86	3.22169e+07	3.42857e+07	4.26871e+07	4.86973e+07	5.26844e+07	5.79517e+07	5.92305e+07	5.27691e+07	4.03394e+07	3.65696e+07	4.32085e+07	5.14039e+07	5.52795e+07	5.13095e+07	5.04368e+07	5.50794e+07	3.583e+07	3.50798e+07	4.66755e+07	4.88927e+07	5.62094e+07	5.55005e+07	7.13914e+07	6.64657e+07	3.2459e+07	2.84532e+07	4.31804e+07	4.36374e+07	4.69331e+07	4.65682e+07	5.29296e+07	5.28657e+07	4.75653e+07	4.79533e+07	5.20056e+07	4.67506e+07	1.09335	0.898954	0.128757	-0.153681	0.463287	0.147834
		173.985	0.326	5.30799e+07	5.16783e+07	5.29746e+07	4.81431e+07	4.42325e+07	5.83305e+07	5.07155e+07	6.17375e+07	5.11292e+07	5.26225e+07	6.1895e+07	5.47993e+07	5.86731e+07	6.11934e+07	5.86057e+07	6.419e+07	3.71288e+07	4.34054e+07	5.18213e+07	4.53444e+07	4.48377e+07	5.78286e+07	7.02182e+07	6.76743e+07	5.81623e+07	2.94997e+07	5.3592e+07	5.3069e+07	5.73033e+07	3.44719e+07	5.82338e+07	6.06182e+07	5.26115e+07	5.78885e+07	5.22823e+07	5.77328e+07	0.993744	1.10425	-0.00905452	0.143068	0.945026	0.783892
Carbofuran	C12 H15 N O3	222.112	11.088	6.71847e+07	6.65674e+07	9.49318e+06	6.46874e+07	6.38282e+07	6.20894e+07	6.13102e+07	6.20323e+07	2.23499e+07	6.46612e+07	6.3136e+07	9.85976e+06	6.29342e+07	6.11209e+07	6.13069e+07	5.87896e+07	6.72537e+07	6.8418e+07	2.27982e+07	6.33011e+07	6.50871e+07	6.35719e+07	5.3664e+07	6.16255e+07	6.74529e+07	6.62258e+07	6.222e+07	6.78438e+07	6.14339e+07	4.26279e+07	6.12339e+07	6.38742e+07	5.71491e+07	5.05198e+07	5.8215e+07	6.18269e+07	1.01865	1.06205	0.0266591	0.0868458	0.903926	0.584358
Orthophosphate	H3 O4 P	98.9845	8.215	6.90512e+07	6.69098e+07	6.54226e+07	6.59469e+07	6.65205e+07	6.73256e+07	6.70313e+07	6.82471e+07	6.64625e+07	6.68897e+07	6.78729e+07	6.53733e+07	6.83791e+07	6.83054e+07	6.62184e+07	6.78164e+07	6.8286e+07	6.98195e+07	6.54614e+07	6.80767e+07	6.54312e+07	6.81096e+07	6.52104e+07	6.58054e+07	6.76047e+07	6.83982e+07	6.54905e+07	6.53567e+07	6.75681e+07	6.5435e+07	6.70729e+07	6.62153e+07	6.70569e+07	6.71647e+07	6.7025e+07	6.61067e+07	0.999525	0.986299	-0.000685293	-0.0199035	0.966617	0.61712
Octodrine	C8 H19 N	130.159	4.044	5.68554e+07	5.765e+07	5.7928e+07	6.98838e+07	5.629e+07	5.74119e+07	5.64023e+07	5.58525e+07	5.71368e+07	5.86697e+07	5.69402e+07	5.67871e+07	5.77249e+07	5.65576e+07	5.62984e+07	5.42879e+07	5.96246e+07	5.81186e+07	5.79351e+07	5.75134e+07	5.60086e+07	5.62989e+07	5.88696e+07	5.64163e+07	5.84837e+07	6.08865e+07	5.87397e+07	5.99336e+07	5.92263e+07	5.76126e+07	5.73467e+07	5.77456e+07	5.85342e+07	5.68003e+07	5.75981e+07	5.81147e+07	0.984008	1.00897	-0.0232587	0.0128802	0.597537	0.0899539
Betaine	C5 H11 N O2	118.086	0.759	2.83577e+07	1.09519e+07	2.86966e+07	2.7379e+07	2.62741e+07	1.02406e+07	9.61057e+06	2.7517e+07	3.10581e+07	9.79523e+06	2.90865e+07	2.89445e+07	2.72292e+07	1.80578e+07	9.66632e+06	7.73649e+06	4.1261e+07	5.13843e+07	3.91233e+07	1.64244e+07	3.55886e+07	4.32044e+07	4.76311e+07	3.82021e+07	6.96638e+07	4.68389e+07	4.31855e+07	4.19368e+07	4.17072e+07	3.95135e+07	3.78655e+07	2.4426e+07	2.11285e+07	2.01968e+07	3.91024e+07	4.1822e+07	1.8507	1.06955	0.888069	0.0970055	0.0026101	0.497938
C14-Carnitine	C21 H41 N O4	372.311	7.527	1.78771e+07	1.39609e+07	1.47629e+07	1.58387e+07	1.54889e+07	1.12409e+07	1.15748e+07	1.50959e+07	1.13014e+07	8.46271e+06	1.4331e+07	8.99931e+06	9.35059e+06	1.31968e+07	1.05793e+07	1.30162e+07	4.11118e+07	2.95587e+07	3.9029e+07	3.47065e+07	3.61524e+07	4.04367e+07	1.16333e+07	4.02296e+07	4.08695e+07	4.5521e+07	4.49438e+07	4.45627e+07	6.17213e+07	6.91871e+07	6.28388e+07	5.88906e+07	1.448e+07	1.11547e+07	3.41072e+07	5.10328e+07	2.35547	1.49625	1.23601	0.581347	0.000661138	0.00206934
(17Z,21R)-27-Amino-24-hydroxy-24-oxido-19,23,25-trioxa-24lambda~5~-phosphaheptacos-17-en-21-yl (5Z,8Z,11Z,14Z,17Z)-5,8,11,14,17-icosapentaenoate	C43 H76 N O7 P	750.541	10	4.40701e+07	6.83575e+07	1.4642e+07	4.00405e+07	4.43005e+07	4.61126e+07	4.73583e+07	2.46901e+07	6.15138e+07	4.54041e+07	4.91513e+07	4.58867e+07	1.50481e+07	4.39093e+07	4.41193e+07	4.61052e+07	1.02575e+06	1.14801e+06	4.01293e+07	5.30928e+07	5.18805e+07	4.81166e+07	3.69653e+07	2.97746e+07	1.38416e+06	8.50047e+06	5.02772e+07	4.21748e+07	4.99523e+07	4.702e+07	4.98076e+07	5.08397e+07	4.11965e+07	4.38922e+07	3.27666e+07	4.6918e+07	0.795374	1.43188	-0.330295	0.517914	0.383735	0.655061
N-Acetylaspartic acid	C6 H9 N O5	174.04	1.104	6.24099e+07	6.19329e+07	5.78069e+07	5.08227e+07	6.81397e+07	4.27807e+07	4.40305e+07	5.10502e+07	5.37468e+07	3.43674e+07	4.77411e+07	5.05107e+07	4.67676e+07	4.63842e+07	5.0648e+07	5.01643e+07	1.84129e+07	1.47585e+07	2.1606e+07	1.02786e+07	1.18148e+07	1.56107e+07	4.39115e+06	1.6357e+07	3.29632e+07	4.06182e+07	4.11812e+07	4.22308e+07	3.96861e+07	4.91887e+07	4.8199e+07	4.11929e+07	5.48717e+07	4.75413e+07	1.41537e+07	4.08997e+07	0.257942	2.88968	-1.95488	1.53091	2.61075e-07	4.11725e-08
O-{Hydroxy[(2R)-2-(icosanoyloxy)-3-(stearoyloxy)propoxy]phosphoryl}-L-serine	C44 H86 N O10 P	818.593	10.635	359134	297483	6.63147e+07	6.14884e+07	6.16555e+07	5.94191e+07	4.42113e+07	5.1208e+07	2.3308e+07	5.19572e+07	5.7851e+07	6.7411e+07	6.10475e+07	6.34728e+07	5.10728e+07	5.39914e+07	351465	371497	6.29756e+07	4.52326e+07	4.76562e+07	3.61214e+07	6.14179e+07	5.25238e+07	657385	365833	4.48759e+07	6.16342e+07	5.38649e+07	6.46294e+07	4.78876e+07	3.66362e+07	4.31192e+07	5.3764e+07	3.83313e+07	4.43774e+07	0.888961	1.15773	-0.169807	0.211303	0.719806	0.969583
		881.519	10.163	4.1735e+07	3.71935e+07	3.54848e+07	3.71255e+07	3.05966e+07	4.10414e+07	4.35445e+07	3.42653e+07	3.50521e+07	3.9252e+07	2.72909e+07	3.65514e+07	3.06021e+07	2.50328e+07	2.60605e+07	2.40513e+07	4.49954e+07	3.62568e+07	2.40814e+07	3.15923e+07	1.98632e+07	2.45318e+07	2.29952e+07	2.41686e+07	4.56783e+07	3.78035e+07	3.33297e+07	2.88044e+07	2.63651e+07	2.00798e+07	2.1547e+07	1.93069e+07	3.76233e+07	3.04867e+07	2.85606e+07	2.75848e+07	0.759119	0.965834	-0.397603	-0.0501532	0.0215532	0.902841
		258.131	2.512	3.48739e+07	3.19389e+07	2.18326e+07	2.02848e+07	1.57755e+07	5.07215e+06	1.40234e+07	3.83236e+06	3.07359e+07	2.46524e+07	1.96323e+07	6.48611e+06	1.2414e+07	1.4877e+07	1.35473e+07	1.32068e+07	3.99514e+07	3.64818e+07	2.27665e+07	2.25081e+07	1.80357e+07	1.61141e+07	1.23168e+07	1.17004e+07	4.07074e+07	9.73397e+06	2.29596e+07	2.05286e+07	1.65483e+07	1.6095e+07	1.38093e+07	4.56352e+06	1.84542e+07	1.6944e+07	2.24843e+07	1.49522e+07	1.21839	0.665003	0.284972	-0.588567	0.472366	0.427691
4-Nitrophenol	C6 H5 N O3	138.019	6.075	6.04002e+07	5.96716e+07	5.74129e+07	5.74743e+07	6.31659e+07	6.59144e+07	5.7276e+07	5.68641e+07	6.42532e+07	5.74639e+07	6.02051e+07	5.84914e+07	6.04985e+07	5.71917e+07	6.09938e+07	6.06404e+07	6.07116e+07	6.0022e+07	6.01887e+07	6.30653e+07	5.67352e+07	6.07742e+07	6.44722e+07	6.02188e+07	5.89488e+07	5.55756e+07	6.06487e+07	6.01169e+07	5.96639e+07	6.44085e+07	6.30876e+07	6.12785e+07	5.97724e+07	5.99673e+07	6.07735e+07	6.03828e+07	1.01675	0.993572	0.0239628	-0.00930423	0.491332	0.808367
Palmitoleic Acid	C16 H30 O2	253.217	9.815	3.20596e+07	2.56095e+07	2.60304e+07	2.63133e+07	3.82839e+07	3.17817e+07	3.98407e+07	3.92075e+07	2.7402e+07	3.14547e+07	3.29833e+07	2.31373e+07	2.41898e+07	3.2522e+07	4.13113e+07	3.36062e+07	3.19045e+07	2.448e+07	2.66332e+07	2.77753e+07	2.99056e+07	3.21303e+07	2.09526e+07	2.95315e+07	3.09039e+07	3.76925e+07	4.80817e+07	4.43243e+07	4.54683e+07	6.11539e+07	6.5264e+07	6.39986e+07	3.23908e+07	3.08258e+07	2.79141e+07	5.06982e+07	0.861791	1.81622	-0.214589	0.860939	0.104557	0.00153957
L-Alanine	C3 H7 N O2	88.0391	0.847	5.77454e+07	6.40341e+07	5.97705e+07	5.35225e+07	5.86774e+07	4.9728e+07	5.63544e+07	5.4349e+07	5.41969e+07	4.50513e+07	5.84101e+07	5.33905e+07	5.11362e+07	5.50171e+07	5.1582e+07	5.47647e+07	2.96684e+07	2.62116e+07	3.28803e+07	2.50218e+07	2.86169e+07	3.22219e+07	1.69534e+07	3.45976e+07	4.98575e+07	5.22054e+07	4.61376e+07	5.70482e+07	5.41889e+07	5.75109e+07	5.66668e+07	5.39326e+07	5.67727e+07	5.29436e+07	2.82715e+07	5.40608e+07	0.497977	1.9122	-1.00585	0.935234	3.65801e-08	1.66004e-07
(2R)-3-{[(2-Aminoethoxy)(hydroxy)phosphoryl]oxy}-2-[(1Z,11Z)-1,11-octadecadien-1-yloxy]propyl (4Z,7Z,10Z,13Z,16Z)-4,7,10,13,16-docosapentaenoate	C45 H78 N O7 P	774.544	10.59	525808	519001	6.82736e+06	1.83843e+07	1.83286e+07	1.96523e+07	1.61994e+07	1.31626e+07	525649	2.07684e+06	1.81452e+07	1.95838e+07	1.95651e+07	1.74038e+07	1.45209e+07	1.78226e+07	593009	574502	1.60668e+07	1.26368e+07	1.62489e+07	1.78684e+07	1.13935e+07	1.18933e+07	852326	568719	1.50866e+07	1.36524e+07	1.76691e+07	1.49624e+07	6.37975e+07	1.75545e+07	1.16999e+07	1.37055e+07	1.09094e+07	1.50245e+07	0.932435	1.3772	-0.100925	0.461743	0.834216	0.36191
Cholinephosphate	C5 H14 N O4 P	184.073	0.77	4.85557e+07	5.24239e+07	4.98972e+07	4.35832e+07	5.00967e+07	4.45551e+07	4.57418e+07	4.8838e+07	4.60123e+07	4.05494e+07	4.97477e+07	4.36668e+07	4.3807e+07	3.16881e+07	4.50129e+07	4.95727e+07	3.79036e+07	3.32827e+07	3.98797e+07	3.50807e+07	3.42696e+07	3.6027e+07	2.46339e+07	4.36695e+07	4.99094e+07	5.66474e+07	5.09428e+07	4.12867e+07	6.08754e+07	6.37245e+07	6.1798e+07	5.96499e+07	4.79614e+07	4.37571e+07	3.55933e+07	5.65182e+07	0.742124	1.58789	-0.430268	0.667109	0.000190843	4.84507e-05
L-Aspartic acid	C4 H7 N O4	132.029	0.698	6.25428e+07	5.90659e+07	5.81485e+07	4.87717e+07	6.36353e+07	4.80931e+07	4.80339e+07	5.13858e+07	5.45294e+07	4.33065e+07	5.53004e+07	5.33478e+07	4.98756e+07	5.96745e+07	5.00848e+07	5.50042e+07	2.96483e+07	2.66876e+07	3.51894e+07	2.78102e+07	2.80426e+07	3.39321e+07	2.08761e+07	3.66955e+07	4.41725e+07	5.03169e+07	4.75715e+07	5.4333e+07	5.62786e+07	6.18113e+07	5.78555e+07	6.02491e+07	5.49596e+07	5.26404e+07	2.98602e+07	5.53058e+07	0.543312	1.85216	-0.880147	0.889206	1.07738e-06	9.19621e-07
Hexylamine	C6 H15 N	102.128	1.148	2.73348e+07	2.81581e+07	1.57986e+07	2.268e+07	1.7903e+07	1.75822e+07	1.62345e+07	1.78472e+07	3.0792e+07	2.32767e+07	1.6115e+07	1.81313e+07	2.11001e+07	1.44785e+07	2.09362e+07	1.36853e+07	3.2388e+07	3.92066e+07	2.28803e+07	1.95924e+07	2.03938e+07	1.97909e+07	1.65359e+07	2.0894e+07	3.15826e+07	3.41218e+07	2.55284e+07	2.40681e+07	1.99116e+07	1.66023e+07	1.99835e+07	1.95737e+07	2.04423e+07	1.98144e+07	2.39603e+07	1.99475e+07	1.17209	0.832525	0.229085	-0.264434	0.300252	0.991339
1,2,4-Butanetriol	C4 H10 O3	129.052	2.638	4.80707e+07	5.05522e+07	5.0212e+07	4.57547e+07	4.89784e+07	4.44439e+07	6.15772e+07	4.23925e+07	4.46747e+07	4.60476e+07	4.88619e+07	5.28084e+07	5.38681e+07	5.12086e+07	5.15342e+07	5.32197e+07	4.09387e+07	4.04916e+07	5.37581e+07	4.89388e+07	4.73711e+07	5.57463e+07	5.0455e+07	5.7901e+07	4.06969e+07	4.58973e+07	5.618e+07	4.927e+07	5.60671e+07	4.576e+07	5.74084e+07	4.40911e+07	4.89977e+07	5.02779e+07	4.94501e+07	4.87495e+07	1.00923	0.985833	0.0132586	-0.0205848	0.884755	0.992951
Hypoxanthine	C5 H4 N4 O	137.046	1.552	3.49206e+07	4.15154e+06	1.55869e+07	2.6885e+06	4.01411e+06	1.55621e+07	3.25177e+06	1.93764e+07	5.1956e+06	2.02638e+07	2.89183e+07	2.15617e+06	2.34157e+06	1.73814e+07	4.45193e+06	1.81704e+07	1.29472e+07	3.08774e+06	3.66967e+06	1.6921e+07	1.21704e+07	3.56511e+06	3.15568e+06	3.7676e+06	3.35295e+07	6.92111e+06	7.47137e+06	4.45369e+07	4.72519e+07	6.02796e+07	1.04368e+07	6.10396e+07	1.2444e+07	1.23599e+07	7.41054e+06	3.90332e+07	0.595512	5.26725	-0.747796	2.39705	0.284917	0.0135714
		201.933	0.738	6.09924e+07	5.22649e+07	5.25959e+07	4.45719e+07	6.09453e+07	4.527e+07	385719	5.68719e+07	5.10625e+07	4.39533e+07	5.38809e+07	4.10485e+07	4.34935e+07	5.14381e+07	5.05093e+07	5.25985e+07	1.63609e+07	9.33157e+06	1.42146e+07	1.02324e+07	1.23049e+07	1.32792e+07	5.73491e+06	1.50437e+07	3.60238e+07	3.30318e+07	3.0105e+07	3.57349e+07	289734	4.79883e+07	4.08326e+07	4.12081e+07	4.67373e+07	4.84981e+07	1.20628e+07	3.58793e+07	0.258098	2.97438	-1.95401	1.57259	0.0014887	0.00397086
		155.974	0.413	3.6721e+07	3.83854e+07	3.81439e+07	3.44416e+07	3.61129e+07	4.01622e+07	3.3642e+07	4.58712e+07	3.7863e+07	3.77648e+07	4.35546e+07	3.65189e+07	3.68196e+07	4.69621e+07	3.52936e+07	3.95259e+07	3.43526e+07	4.14652e+07	3.71738e+07	2.94637e+07	3.7447e+07	3.73552e+07	6.07871e+07	4.77194e+07	1.79095e+07	3.94763e+07	3.0191e+07	2.85332e+07	4.34977e+07	3.59574e+07	3.01161e+07	4.49207e+07	3.7935e+07	3.92878e+07	4.07205e+07	3.77169e+07	1.07343	0.926238	0.102224	-0.110545	0.467924	0.161148
		155.974	0.283	3.80569e+07	3.93424e+07	3.72332e+07	3.44416e+07	3.80286e+07	4.01622e+07	3.42679e+07	4.58712e+07	3.94992e+07	3.834e+07	4.407e+07	3.65189e+07	3.9308e+07	3.82875e+07	3.64626e+07	3.97927e+07	3.43526e+07	4.02596e+07	3.81584e+07	3.00832e+07	3.7447e+07	3.55767e+07	6.07871e+07	4.77194e+07	4.30695e+07	2.62506e+07	3.0191e+07	3.66499e+07	3.89782e+07	3.38874e+07	3.84021e+07	4.3842e+07	3.84255e+07	3.90349e+07	4.0548e+07	3.86902e+07	1.05524	0.954182	0.0775666	-0.0676641	0.574477	0.324453
Adenine	C5 H5 N5	136.062	3.865	2.66548e+06	3.41806e+06	4.57175e+07	8.67107e+06	3.86205e+06	1.04458e+07	5.86606e+07	4.40891e+06	2.26481e+06	2.50801e+06	4.28064e+06	4.71405e+07	4.80876e+06	5.92152e+06	4.4247e+07	3.76559e+06	1.77949e+06	1.72874e+06	2.45182e+06	3.58964e+07	1.92527e+06	3.98162e+06	9.57231e+06	4.26057e+06	5.08291e+06	5.30487e+06	4.99609e+06	4.43541e+06	8.74137e+06	8.12697e+06	5.08354e+06	1.28685e+07	1.72312e+07	1.43671e+07	7.69953e+06	5.1942e+06	0.446837	0.674613	-1.16218	-0.567868	0.303309	0.843351
Choline	C5 H13 N O	104.107	1.081	4.37223e+07	3.5539e+07	3.26655e+07	2.26084e+07	2.93597e+07	2.24881e+07	1.88058e+07	2.07256e+07	2.74759e+07	1.83331e+07	2.72326e+07	2.32472e+07	2.08098e+07	2.33778e+07	2.35453e+07	3.00867e+07	2.34887e+07	1.80724e+07	1.97409e+07	1.54333e+07	1.88101e+07	1.6364e+07	1.20447e+07	2.01379e+07	2.60285e+07	2.81044e+07	2.85552e+07	3.52943e+07	3.71625e+07	5.12559e+07	4.36925e+07	5.91631e+07	2.82393e+07	2.42635e+07	1.80115e+07	3.62284e+07	0.637817	2.0114	-0.648786	1.0082	0.0123283	0.00143156
		194.905	10.392	3.38339e+07	4.4208e+07	2.89397e+07	3.11034e+07	2.95729e+07	2.99315e+07	3.60903e+07	3.41695e+07	4.01866e+07	3.49236e+07	2.95002e+07	2.98214e+07	2.98287e+07	3.03315e+07	3.83041e+07	3.72112e+07	4.22109e+07	4.22057e+07	2.85213e+07	3.03571e+07	2.72594e+07	2.89877e+07	3.69369e+07	3.81679e+07	4.60842e+07	4.0021e+07	2.99927e+07	2.89674e+07	2.80227e+07	2.82056e+07	3.20123e+07	3.40157e+07	3.34811e+07	3.37634e+07	3.43309e+07	3.3014e+07	1.02538	0.961641	0.0361575	-0.0564302	0.769057	0.777916
1-palmitoyl-2-arachidonoyl-sn-glycero-3-phospho-(1'-sn-glycerol)	C42 H75 O10 P	769.503	10.423	5.74705e+07	5.58883e+07	5.3239e+07	5.88574e+07	5.4108e+07	4.89577e+07	5.22761e+07	5.54908e+07	5.38791e+07	5.41453e+07	4.92018e+07	4.98547e+07	5.21286e+07	4.7061e+07	4.5685e+07	4.80003e+07	2.6907e+07	1.964e+07	2.68669e+07	2.4912e+07	2.10317e+07	2.24624e+07	1.37192e+07	2.81632e+07	3.62632e+07	3.47058e+07	3.6273e+07	3.74846e+07	3.15449e+07	3.21427e+07	3.64069e+07	3.56329e+07	5.4536e+07	4.99945e+07	2.29628e+07	3.59481e+07	0.421058	1.56549	-1.24791	0.646615	2.53201e-09	8.13153e-05
		140.011	8.215	5.64997e+07	5.40644e+07	5.31204e+07	5.42469e+07	5.37338e+07	3.89413e+07	5.37854e+07	5.56322e+07	5.53265e+07	5.53674e+07	5.48457e+07	5.29579e+07	5.43383e+07	5.4891e+07	5.2434e+07	5.40572e+07	5.5922e+07	5.88278e+07	5.42473e+07	5.62283e+07	5.38192e+07	5.42791e+07	5.22608e+07	5.37692e+07	5.66297e+07	5.57473e+07	5.34653e+07	5.30032e+07	5.42717e+07	5.30932e+07	5.37641e+07	5.30544e+07	5.2503e+07	5.42772e+07	5.49192e+07	5.32792e+07	1.04602	0.970138	0.0649108	-0.0437382	0.280427	0.375644
L(-)-Carnitine	C7 H15 N O3	162.112	1.052	1.75191e+07	1.73862e+07	1.64399e+07	1.07683e+07	1.81723e+07	1.1411e+07	1.27454e+07	1.46428e+07	1.15262e+07	1.19669e+07	1.67143e+07	1.18269e+07	1.21079e+07	1.47842e+07	1.54396e+07	1.43491e+07	4.09627e+07	3.1412e+07	3.59554e+07	2.98007e+07	3.14005e+07	3.42825e+07	1.68705e+07	3.45785e+07	5.3571e+07	5.83296e+07	4.94498e+07	4.19205e+07	4.93401e+07	5.01296e+07	5.45921e+07	4.96499e+07	1.48856e+07	1.35894e+07	3.19078e+07	4.95498e+07	2.14353	1.5529	1.09999	0.634968	0.000110511	3.28922e-05
		149.023	8.902	4.72303e+07	4.78557e+07	4.24767e+07	4.34335e+07	4.4566e+07	4.42756e+07	4.50399e+07	4.21853e+07	4.74127e+07	4.57809e+07	4.21394e+07	4.19953e+07	4.33898e+07	4.31276e+07	4.40401e+07	4.39275e+07	5.16894e+07	4.96562e+07	4.45659e+07	4.28352e+07	4.54204e+07	4.45599e+07	4.56913e+07	4.19537e+07	5.04834e+07	4.52568e+07	4.46458e+07	4.31058e+07	4.43938e+07	4.129e+07	4.30805e+07	4.33092e+07	4.46329e+07	4.39767e+07	4.57965e+07	4.36842e+07	1.02607	0.953877	0.0371299	-0.0681241	0.414352	0.387985
Hexamethylenetetramine	C6 H12 N4	141.113	10.641	2.96396e+07	2.94253e+07	2.29189e+07	1.92237e+07	1.99922e+07	1.33801e+07	4.10482e+07	1.0204e+07	2.774e+07	2.54408e+07	1.7324e+07	1.48872e+07	1.74609e+07	1.83291e+07	1.86933e+07	2.00847e+07	3.46196e+07	3.29342e+07	2.39513e+07	5.68815e+07	2.0487e+07	1.97758e+07	1.47473e+07	3.63966e+07	3.17362e+07	3.04377e+07	2.43682e+07	5.56313e+07	2.05639e+07	1.96112e+07	1.10271e+07	1.47706e+07	2.3229e+07	1.9995e+07	2.99742e+07	2.24661e+07	1.29038	0.749515	0.367794	-0.41597	0.273543	0.571625
Adenosine 5'-monophosphate	C10 H14 N5 O7 P	346.056	1.43	5.44331e+07	8.87237e+06	5.27555e+07	6.99423e+06	9.88301e+06	4.35895e+07	6.95262e+06	5.65618e+07	9.53004e+06	3.62307e+07	5.22476e+07	7.00198e+06	8.17962e+06	4.4815e+07	7.29499e+06	5.18405e+07	2.26319e+07	2.8715e+06	3.72137e+06	1.17703e+07	1.45469e+07	2.83066e+06	1.90152e+06	4.54821e+06	3.22846e+07	6.0723e+06	5.37449e+06	3.58837e+07	3.30135e+07	5.21968e+07	6.93912e+06	3.91042e+07	3.00053e+07	2.71426e+07	8.10279e+06	3.26491e+07	0.270046	4.02936	-1.88873	2.01055	0.0358202	0.0247983
		160.841	4.113	3.46147e+07	3.23151e+07	2.91542e+07	2.74337e+07	2.27617e+07	2.34761e+07	2.22791e+07	2.06458e+07	3.5008e+07	2.99107e+07	2.69602e+07	2.51858e+07	1.47003e+07	2.26916e+07	2.18442e+07	2.1149e+07	4.19129e+07	4.25229e+07	3.44815e+07	3.29943e+07	2.65756e+07	2.3617e+07	3.41721e+07	3.35172e+07	4.02003e+07	3.66602e+07	3.22506e+07	3.05919e+07	1.41166e+07	2.29589e+07	2.40583e+07	2.30762e+07	2.65851e+07	2.46812e+07	3.37242e+07	2.73478e+07	1.26854	0.810925	0.343168	-0.30236	0.0298224	0.154219
QK5350000	C12 H6 O3	199.039	12.033	5.30764e+07	5.35224e+07	5.17978e+07	5.3692e+07	5.39035e+07	5.48216e+07	5.43014e+07	5.57113e+07	5.23327e+07	5.36863e+07	5.3681e+07	5.4009e+07	5.46129e+07	5.51004e+07	5.39079e+07	5.43339e+07	5.22847e+07	5.27891e+07	5.30982e+07	5.38163e+07	5.37879e+07	5.31429e+07	5.41148e+07	5.37537e+07	5.19182e+07	5.19162e+07	5.26762e+07	5.35608e+07	5.38876e+07	5.3633e+07	5.39601e+07	5.39951e+07	5.38533e+07	5.3958e+07	5.33485e+07	5.37603e+07	0.990626	1.00772	-0.0135883	0.0110935	0.304565	0.693533
1-stearoyl-2-arachidonoyl-sn-glycero-3-phospho-(1'-sn-glycerol)	C44 H79 O10 P	797.534	10.152	4.01223e+07	4.96689e+07	1.53436e+07	5.25422e+07	1.411e+07	5.1724e+07	3.22413e+07	3.21446e+07	3.15145e+07	5.02079e+07	5.36914e+07	4.44907e+07	5.18328e+07	2.37709e+07	5.1776e+07	2.31548e+07	1.02462e+06	3.55774e+07	3.22664e+07	3.57059e+07	3.27155e+07	2.8854e+07	3.13493e+07	1.8569e+07	1.45661e+07	3.83088e+07	3.3465e+07	3.6552e+07	2.70876e+07	2.77358e+07	3.46652e+07	3.09505e+07	3.59871e+07	4.13049e+07	2.70077e+07	3.15007e+07	0.750484	1.16636	-0.414107	0.22201	0.213186	0.504728
		139.988	11.736	4.18128e+07	4.317e+07	4.02097e+07	3.91063e+07	4.05258e+07	4.07996e+07	4.35129e+07	4.57509e+07	4.3726e+07	4.29312e+07	3.97299e+07	3.91101e+07	4.12307e+07	4.12567e+07	4.61149e+07	4.68092e+07	4.39701e+07	4.404e+07	4.08716e+07	4.10711e+07	3.98891e+07	4.08927e+07	4.79341e+07	4.97657e+07	4.22934e+07	4.29044e+07	4.10792e+07	4.04639e+07	4.08116e+07	4.07813e+07	4.20839e+07	4.39252e+07	4.1861e+07	4.26136e+07	4.35543e+07	4.21887e+07	1.04045	0.968645	0.0572083	-0.0459596	0.280013	0.226738
PG(18:1(9Z)/20:4(5Z,8Z,11Z,14Z))	C44 H77 O10 P	795.519	10.235	6.5265e+06	6.06966e+06	1.98323e+07	5.25422e+07	1.19373e+07	1.01413e+07	3.44519e+07	3.21446e+07	1.41955e+07	6.15898e+06	5.34301e+07	3.41931e+07	4.88622e+07	2.06174e+07	5.3525e+06	1.49135e+07	1.02462e+06	3.46875e+07	3.99705e+06	3.57059e+07	4.2899e+06	4.74054e+06	1.93391e+06	2.21151e+07	2.10417e+07	3.83088e+07	7.22985e+06	7.47328e+06	2.96584e+07	8.92261e+06	8.09657e+06	8.10896e+06	2.17057e+07	2.47154e+07	1.35618e+07	1.49822e+07	0.624804	1.10473	-0.678525	0.143695	0.319769	0.71434
O-[{(2R)-2-(Docosanoyloxy)-3-[(5Z,8Z,11Z)-5,8,11-icosatrienoyloxy]propoxy}(hydroxy)phosphoryl]-L-serine	C48 H88 N O10 P	868.608	9.926	1.49038e+06	1.32845e+06	5.30892e+07	4.96622e+07	4.97266e+07	5.04855e+07	3.56183e+07	1.41561e+07	1.07458e+07	3.44793e+07	5.09565e+07	5.01936e+07	5.06331e+07	4.77941e+07	4.75716e+07	4.65173e+07	1.29305e+06	1.44355e+06	4.9507e+07	4.16262e+07	4.32095e+07	3.85697e+07	5.49271e+07	4.83681e+07	3.41093e+06	1.35961e+06	3.95792e+07	4.4844e+07	4.10789e+07	4.84838e+07	1.50167e+07	3.50791e+07	3.19446e+07	4.23614e+07	3.4868e+07	3.8261e+07	1.09152	1.09731	0.126334	0.133969	0.794486	0.545311
		738.623	10.288	2.9422e+07	4.30654e+07	2.77974e+06	1.53644e+07	2.35235e+06	1.75042e+06	2.2696e+06	1.90029e+06	5.4014e+07	5.47351e+07	1.3809e+07	1.12101e+07	2.34514e+06	1.81072e+06	1.61897e+06	1.49941e+06	1.30024e+06	1.45522e+06	2.29106e+07	2.89915e+07	9.47144e+06	7.24867e+06	1.74734e+06	1.41373e+06	1.75457e+06	1.44187e+06	2.57658e+07	2.19817e+07	6.23388e+06	3.05449e+06	2.6201e+06	2.21577e+06	1.2363e+07	1.76303e+07	9.31734e+06	2.41793e+06	0.753646	0.259509	-0.408042	-1.94614	0.66144	0.822699
		796.522	10.221	3.96041e+07	4.75631e+07	1.94962e+07	5.29282e+07	1.32055e+07	5.16435e+07	3.22413e+07	2.33301e+07	5.44657e+07	2.69441e+07	3.26123e+06	2.48285e+06	8.48077e+06	2.35369e+07	4.86768e+07	2.24782e+07	1.02462e+06	3.39283e+07	1.66267e+07	3.62971e+07	3.10187e+07	2.81394e+07	3.11429e+07	1.8569e+07	2.10417e+07	3.7153e+07	3.33934e+07	3.40096e+07	2.70876e+07	2.76025e+07	3.104e+07	3.01184e+07	3.50015e+07	2.37908e+07	2.45933e+07	3.13244e+07	0.702637	1.27369	-0.509149	0.34902	0.151232	0.247501
2-methylbutyrylcarnitine	C12 H23 N O4	246.17	3.571	7.99855e+06	9.08817e+06	9.38541e+06	5.56335e+06	8.77792e+06	6.37186e+06	5.60423e+06	7.68237e+06	5.86036e+06	4.55644e+06	6.2873e+06	5.26976e+06	4.86255e+06	7.30462e+06	5.81982e+06	4.98595e+06	3.5283e+07	2.77641e+07	3.22021e+07	2.68767e+07	2.94125e+07	2.76222e+07	1.32811e+07	3.23913e+07	4.28274e+07	4.38267e+07	4.3157e+07	3.97417e+07	5.36502e+07	4.98871e+07	4.91258e+07	5.01551e+07	7.55898e+06	5.61835e+06	2.81041e+07	4.64763e+07	3.71798	1.65372	1.89452	0.725713	3.39383e-05	2.75209e-05
Valine	C5 H11 N O2	118.086	0.924	8.82816e+06	9.0358e+06	9.26169e+06	9.19852e+06	9.50045e+06	8.73312e+06	8.80617e+06	8.28684e+06	8.36567e+06	8.8515e+06	8.88214e+06	7.43121e+06	9.20924e+06	1.33688e+07	9.71951e+06	9.40712e+06	1.77249e+07	1.95518e+07	1.59645e+07	3.34363e+07	1.76996e+07	3.40504e+07	1.47696e+07	2.71494e+07	2.51749e+07	3.39171e+07	2.23519e+07	1.48384e+07	3.07155e+07	1.57323e+07	1.89604e+07	5.32052e+07	8.95634e+06	9.40439e+06	2.25433e+07	2.37634e+07	2.51702	1.05412	1.33172	0.0760432	0.00175348	0.427265
C18-Carnitine	C25 H49 N O4	428.373	9.92	8.40259e+06	6.09465e+06	6.45904e+06	5.59931e+06	3.05779e+06	1.99334e+06	6.93494e+06	5.45235e+06	5.9222e+06	3.00255e+06	5.22584e+06	766775	1.92867e+06	3.90258e+06	5.27108e+06	2.7709e+06	3.00848e+07	3.08173e+07	1.88867e+07	5.25803e+07	3.74057e+07	4.83141e+07	1.60177e+07	3.57305e+07	2.79621e+07	3.12236e+07	3.7141e+07	3.23253e+07	4.35778e+07	3.91145e+07	3.65318e+07	3.33194e+07	5.49925e+06	3.59882e+06	3.37296e+07	3.28223e+07	6.1335	0.9731	2.61671	-0.0393395	0.000372963	0.775921
		684.203	10.428	1.26417e+06	1.53599e+06	821034	810107	3.7172e+07	2.299e+07	6.40912e+06	8.1524e+06	1.16739e+06	927091	872591	826535	1.43867e+07	6.02195e+06	6.0641e+06	1.19179e+06	1.47313e+06	1.34418e+06	831179	830865	2.84271e+06	1.93528e+07	864008	705485	1.23544e+06	1.55599e+06	850220	598709	4.99328e+07	5.25307e+07	8.8413e+06	8.56515e+06	9.89435e+06	3.93227e+06	3.53055e+06	1.39572e+06	0.356824	0.395326	-1.48671	-1.33888	0.251017	0.181757
		537.879	0.208	683177	1.54871e+06	2.68543e+06	1.38108e+06	3.42006e+07	2.87793e+07	2.06482e+07	5.23331e+07	2.18575e+06	1.05112e+06	3.2472e+06	9.05338e+06	3.22842e+07	2.34113e+07	3.97358e+07	1.57175e+07	375349	603900	1.84933e+06	903835	1.85953e+07	1.71992e+07	2.29867e+07	1.88401e+07	378993	777647	2.55761e+06	518141	2.47653e+07	2.57446e+07	3.91344e+07	3.02035e+07	1.77825e+07	1.58358e+07	1.01692e+07	2.5255e+07	0.571868	2.48347	-0.806246	1.31236	0.346987	0.440444
		161.913	9.783	3.29187e+07	3.41406e+07	2.8057e+07	3.23213e+07	2.85522e+07	2.89292e+07	2.94265e+07	2.99881e+07	3.3969e+07	3.19027e+07	2.77177e+07	2.82739e+07	2.84904e+07	2.86432e+07	2.99657e+07	3.03472e+07	3.84488e+07	3.89233e+07	2.86885e+07	2.90357e+07	2.78351e+07	2.56849e+07	2.29862e+07	1.96422e+07	3.5213e+07	3.22479e+07	2.90776e+07	2.75959e+07	2.70318e+07	2.61616e+07	2.29971e+07	2.73464e+07	3.05417e+07	2.99137e+07	2.89056e+07	2.71891e+07	0.946431	0.940617	-0.0794315	-0.0883208	0.535642	0.873912
Adenosine 5'-monophosphate	C10 H14 N5 O7 P	346.056	1.628	4.75951e+07	5.76216e+06	5.07479e+07	4.28278e+06	4.5302e+06	4.25648e+07	4.33161e+06	4.99006e+07	5.93143e+06	3.5575e+07	5.11093e+07	4.32052e+06	455735	4.35273e+07	1.08316e+06	5.11723e+07	4.96882e+06	1.66552e+06	2.37583e+06	1.21203e+07	1.42763e+07	1.8444e+06	1.26341e+06	2.73625e+06	3.19518e+07	3.4823e+06	3.36217e+06	3.52842e+07	2.80506e+07	4.99095e+07	3.42058e+06	3.81923e+07	2.62144e+07	2.41468e+07	5.15635e+06	2.67478e+07	0.196699	5.18735	-2.34594	2.375	0.0371042	0.0218306
Streptidine	C8 H18 N6 O4	263.146	0.848	5.02335e+07	4.9983e+07	4.51851e+07	3.96695e+07	5.10407e+07	3.92906e+07	3.96801e+07	4.97222e+07	4.39394e+07	4.05817e+07	4.38433e+07	3.78825e+07	3.88083e+07	4.31124e+07	4.29196e+07	4.944e+07	1.81325e+07	1.41092e+07	1.62948e+07	1.28427e+07	1.50784e+07	1.6062e+07	7.16746e+06	1.5114e+07	3.11249e+07	2.83536e+07	2.97992e+07	3.4285e+07	3.29408e+07	4.28274e+07	3.47722e+07	2.71416e+07	4.56006e+07	4.25659e+07	1.43501e+07	3.20329e+07	0.314692	2.23223	-1.66799	1.15849	1.0356e-08	1.33474e-06
N-oleoylsphingosine-1-phosphocholine	C41 H81 N2 O6 P	729.59	9.942	1.00361e+07	5.08153e+07	2.12037e+07	2.6537e+07	3.91979e+07	2.38735e+07	3.39814e+07	1.31284e+06	4.57836e+07	4.06132e+07	3.35651e+07	3.32098e+07	2.97861e+07	3.21679e+07	3.71586e+07	2.64841e+07	4.72329e+07	4.30442e+07	4.02058e+07	3.81316e+07	4.25022e+07	2.37109e+07	3.60933e+07	3.68662e+07	4.32157e+07	4.48707e+07	3.64222e+07	3.00338e+06	3.21481e+07	4.41248e+06	4.02536e+07	3.6068e+07	2.58697e+07	3.4846e+07	3.84734e+07	3.62451e+07	1.4872	0.942083	0.572596	-0.0860746	0.066988	0.220895
(6Z,9Z,23R)-29-Amino-26-hydroxy-26-oxido-20-oxo-21,25,27-trioxa-26lambda~5~-phosphanonacosa-6,9-dien-23-yl (5Z,8Z,11Z,14Z)-5,8,11,14-icosatetraenoate	C45 H78 N O8 P	790.539	10.6	2.00591e+06	4.21207e+07	4.0296e+07	3.58394e+07	3.92838e+07	3.46845e+07	4.10634e+07	4.474e+07	4.69985e+07	3.95421e+07	3.26701e+07	4.0399e+07	3.83123e+07	3.86286e+07	2.92567e+07	3.33937e+07	5.92891e+06	8.23933e+06	1.15213e+07	3.21691e+07	3.0598e+07	4.59816e+07	3.77947e+07	1.75455e+07	2.66771e+06	1.27239e+06	4.45551e+07	4.19416e+07	4.85873e+07	4.75599e+07	2.48489e+07	3.91361e+07	3.50042e+07	3.74001e+07	2.37223e+07	3.47824e+07	0.677698	1.46623	-0.561285	0.552113	0.137744	0.397827
		104.993	0.727	9.69243e+06	1.02571e+07	1.17702e+07	1.02176e+07	1.05984e+07	9.40015e+06	1.0268e+07	1.11366e+07	1.10416e+07	9.74986e+06	1.08492e+07	9.65142e+06	1.14664e+07	1.04264e+07	9.48005e+06	1.00002e+07	3.91489e+07	4.92994e+07	4.21312e+07	4.90476e+07	4.23014e+07	5.00616e+07	2.4406e+07	4.46619e+07	2.18781e+07	2.53679e+07	2.34516e+07	2.4518e+07	2.78134e+07	2.24267e+07	2.98322e+07	2.49342e+07	1.04176e+07	1.03331e+07	4.26322e+07	2.51511e+07	4.09235	0.589954	2.03293	-0.761325	1.10723e-05	0.00038988
		516.302	5.099	4.45326e+07	4.56079e+07	4.60636e+07	4.26638e+07	4.41538e+07	4.64073e+07	4.62482e+07	4.99765e+07	4.68727e+07	4.83406e+07	4.78646e+07	4.72244e+07	4.686e+07	4.27024e+07	4.73006e+07	4.35144e+07	4.51234e+07	4.60996e+07	4.42789e+07	4.62097e+07	4.53502e+07	4.6364e+07	4.57675e+07	4.76604e+07	4.48666e+07	4.49878e+07	4.4076e+07	4.28298e+07	4.2915e+07	4.45038e+07	4.31532e+07	4.50827e+07	4.57067e+07	4.6335e+07	4.58567e+07	4.36146e+07	1.00328	0.951106	0.00472692	-0.0723217	0.861307	0.00242516
O-[{(2R)-2-[(4Z,7Z,10Z,13Z,16Z,19Z)-4,7,10,13,16,19-Docosahexaenoyloxy]-3-[(7Z,10Z,13Z,16Z)-7,10,13,16-docosatetraenoyloxy]propoxy}(hydroxy)phosphoryl]-L-serine	C50 H78 N O10 P	884.542	9.921	1.81331e+07	3.8319e+07	2.48322e+07	2.61159e+07	1.55002e+07	2.83301e+07	1.17008e+07	2.71893e+07	3.63286e+07	3.11503e+07	2.80899e+07	2.60235e+07	2.78618e+07	2.63073e+07	3.00045e+07	2.65723e+07	6.75354e+06	1.9833e+07	1.69899e+07	1.72084e+07	1.53176e+07	1.11212e+07	1.09238e+07	7.54153e+06	1.53646e+07	3.0779e+07	1.27802e+07	2.21564e+07	1.20254e+07	1.50881e+07	1.73327e+07	1.61772e+07	2.37651e+07	2.90423e+07	1.32111e+07	1.57709e+07	0.555905	1.19376	-0.847089	0.255509	0.0103878	0.125346
Palmitic acid	C16 H32 O2	255.233	8.599	2.68179e+07	1.96061e+07	2.80438e+07	2.2721e+07	3.43593e+07	1.82421e+07	3.24586e+07	2.73153e+07	1.80815e+07	2.0871e+07	2.21959e+07	2.55945e+07	2.53825e+07	2.31109e+07	2.90977e+07	2.71765e+07	1.29349e+07	2.87178e+07	3.01749e+07	3.44063e+07	3.42562e+07	3.35207e+07	3.12178e+07	2.68823e+07	2.55417e+07	2.31357e+07	4.27481e+07	3.64698e+07	3.73295e+07	3.52252e+07	3.61398e+07	4.87669e+07	2.61955e+07	2.39388e+07	2.90139e+07	3.60885e+07	1.10759	1.24384	0.147422	0.314798	0.394923	0.106693
Cholinephosphate	C5 H14 N O4 P	184.073	9.995	2.84616e+07	2.51145e+07	4.85547e+07	4.29506e+07	4.00755e+07	4.51968e+07	4.42485e+07	4.85307e+07	2.36316e+07	3.54075e+07	4.28555e+07	4.52127e+07	4.61763e+07	4.74443e+07	4.26366e+07	4.47338e+07	1.07671e+07	1.6215e+07	4.39377e+07	4.51688e+07	4.08725e+07	3.86338e+07	4.67998e+07	4.16554e+07	2.06575e+07	2.37306e+07	3.88367e+07	4.17798e+07	4.6442e+07	4.54675e+07	4.17872e+07	3.30491e+07	4.03916e+07	4.10123e+07	3.55063e+07	4.03502e+07	0.879051	1.13642	-0.185982	0.184501	0.41884	0.875196
		446.253	7.406	3.42937e+07	3.47901e+07	2.90446e+07	2.66246e+07	1.61154e+07	1.90975e+07	2.02576e+07	1.09701e+07	3.28071e+07	2.63996e+07	1.91724e+07	2.42555e+07	2.15642e+07	1.6242e+07	1.67083e+07	1.26116e+07	4.74382e+07	4.83412e+07	2.58682e+07	2.57715e+07	1.97206e+07	1.96581e+07	1.37702e+07	1.45559e+07	2.69927e+07	2.69571e+07	2.07362e+07	2.15256e+07	1.84988e+07	2.01833e+07	1.57215e+07	1.91241e+07	2.38992e+07	2.12201e+07	2.68905e+07	1.96537e+07	1.12516	0.73088	0.170132	-0.452294	0.611154	0.292313
Adenine	C5 H5 N5	136.062	3.089	3.41929e+07	2.82209e+07	3.12467e+07	2.446e+07	3.05454e+07	3.10216e+07	3.93749e+07	3.33922e+07	3.19999e+07	3.57639e+07	4.10706e+07	2.4678e+07	2.5166e+07	3.2232e+07	4.82149e+07	3.27473e+07	1.98449e+07	1.50339e+07	2.04946e+07	1.88145e+07	2.22194e+07	2.13122e+07	1.30612e+07	2.12036e+07	3.00079e+07	3.29743e+07	3.15836e+07	3.70398e+07	3.17017e+07	4.74938e+07	4.73283e+07	4.82369e+07	3.15568e+07	3.39841e+07	1.89981e+07	3.91366e+07	0.602026	2.06003	-0.732101	1.04267	2.04047e-05	0.000126537
		214.859	10.41	2.38716e+07	2.50693e+07	1.73456e+07	1.76421e+07	1.70483e+07	1.68501e+07	1.97984e+07	1.84787e+07	2.21849e+07	2.03266e+07	1.57374e+07	1.69604e+07	1.69139e+07	1.68082e+07	1.87193e+07	1.25056e+07	2.88354e+07	1.48963e+06	1.71181e+07	1.85989e+07	1.67555e+07	1.6878e+07	2.12409e+07	2.07748e+07	3.02763e+07	2.40268e+07	1.75207e+07	1.79406e+07	1.68924e+07	1.61132e+07	1.65163e+07	1.83206e+07	1.9513e+07	1.75195e+07	1.77114e+07	1.81306e+07	0.907671	1.02367	-0.139758	0.0337465	0.554492	0.548954
Acetyl-L-carnitine	C9 H17 N O4	204.123	1.298	1.57587e+07	9.03436e+06	1.13087e+07	7.41411e+06	1.00595e+07	8.97484e+06	6.40454e+06	1.129e+07	8.28674e+06	7.78038e+06	1.19276e+07	6.36827e+06	7.21285e+06	9.3984e+06	5.78339e+06	1.23215e+07	2.82172e+07	542527	1.73012e+07	2.06219e+07	2.01458e+07	1.60808e+07	8.67476e+06	1.63303e+07	3.22736e+07	3.24205e+07	2.55731e+07	3.61273e+07	4.06257e+07	4.81988e+07	4.23405e+07	4.07367e+07	1.00306e+07	8.63488e+06	1.59893e+07	3.64977e+07	1.59406	2.28263	0.672702	1.1907	0.0885578	8.37205e-05
		234.976	11.736	4.07981e+07	3.94746e+07	3.82526e+07	3.74445e+07	3.81227e+07	3.80873e+07	4.07251e+07	4.26359e+07	4.1242e+07	4.15717e+07	3.91406e+07	3.73672e+07	3.9028e+07	3.95835e+07	4.27513e+07	4.23295e+07	4.12229e+07	4.05295e+07	4.07265e+07	4.01912e+07	3.87569e+07	3.9766e+07	4.40374e+07	4.57347e+07	4.05487e+07	4.18557e+07	3.84561e+07	3.94587e+07	3.99732e+07	3.85597e+07	4.06903e+07	4.1107e+07	3.94426e+07	4.03767e+07	4.13706e+07	4.06195e+07	1.04888	0.981843	0.0688527	-0.0264354	0.0867701	0.193559
Urocanic acid	C6 H6 N2 O2	139.05	11.153	4.5093e+07	4.4364e+07	4.40707e+07	4.46794e+07	4.27615e+07	4.36788e+07	4.14274e+07	4.23475e+07	3.02026e+07	4.34859e+07	4.34323e+07	4.38748e+07	4.22129e+07	4.24358e+07	4.13132e+07	4.09225e+07	4.46432e+07	4.48837e+07	4.2969e+07	4.28343e+07	4.26951e+07	4.26586e+07	4.01758e+07	3.92417e+07	4.55551e+07	4.52543e+07	4.34279e+07	4.46766e+07	4.19619e+07	4.262e+07	4.15265e+07	4.1801e+07	4.35528e+07	4.0985e+07	4.25127e+07	4.2291e+07	0.976119	0.994784	-0.0348716	-0.00754425	0.229961	0.365656
C18-Carnitine	C25 H49 N O4	428.373	10.803	9.78799e+06	5.54987e+06	5.86922e+06	4.8495e+06	5.74923e+06	4.37677e+06	7.76379e+06	6.54755e+06	5.12937e+06	4.55894e+06	5.78232e+06	2.48157e+06	2.84943e+06	3.73267e+06	5.71189e+06	4.27866e+06	4.32741e+07	3.71438e+07	3.99361e+07	4.67991e+07	3.92829e+07	4.29403e+07	2.11668e+07	4.29206e+07	3.21606e+07	3.52606e+07	3.16119e+07	2.8961e+07	3.54359e+07	3.66027e+07	4.16637e+07	3.34798e+07	6.31174e+06	4.31561e+06	3.9183e+07	3.53483e+07	6.20795	0.902133	2.63412	-0.148588	3.95516e-06	0.152049
MFCD22416941	C25 H47 N O4	426.357	10.841	9.8597e+06	5.49758e+06	5.86922e+06	4.8667e+06	6.05015e+06	4.37677e+06	7.76379e+06	6.44056e+06	5.12937e+06	4.55894e+06	5.78232e+06	2.68915e+06	2.7023e+06	3.73267e+06	5.71189e+06	4.27866e+06	4.86843e+06	3.71142e+07	3.99361e+07	4.65733e+07	4.14966e+06	4.92513e+06	2.11529e+07	4.29673e+07	5.69628e+06	6.39719e+06	3.19066e+07	6.06763e+06	7.70346e+06	3.62503e+07	4.12822e+07	7.16063e+06	6.34056e+06	4.32316e+06	2.52109e+07	1.9805e+07	3.97613	0.785574	1.99136	-0.348182	0.0238657	0.403918
Urocanic acid	C6 H6 N2 O2	139.05	11.515	4.51175e+07	4.47863e+07	4.35469e+07	4.36706e+07	4.25261e+07	4.36788e+07	4.14735e+07	4.23544e+07	4.43476e+07	4.34358e+07	4.31222e+07	4.29591e+07	4.22426e+07	4.18905e+07	4.12379e+07	4.09956e+07	4.43606e+07	4.51358e+07	4.30052e+07	4.28582e+07	4.26081e+07	4.2684e+07	4.07628e+07	3.92075e+07	4.56431e+07	4.46259e+07	4.3488e+07	4.42459e+07	4.20493e+07	4.25619e+07	4.15516e+07	4.18757e+07	4.33942e+07	4.25289e+07	4.25778e+07	4.23056e+07	0.981185	0.993607	-0.027403	-0.00925215	0.323665	0.436977
(2R)-2-[(7Z,10Z,13Z,16Z,19Z)-7,10,13,16,19-Docosapentaenoyloxy]-3-[(5Z,8Z,11Z,14Z,17Z)-5,8,11,14,17-icosapentaenoyloxy]propyl 2-(trimethylammonio)ethyl phosphate	C50 H80 N O8 P	854.568	10.042	2.6051e+07	3.19225e+07	2.65384e+07	3.30432e+07	3.23079e+07	3.4987e+07	3.36042e+07	3.85243e+07	3.80272e+07	3.48185e+07	3.50851e+07	3.93067e+07	4.46342e+07	3.30857e+07	3.25149e+07	2.66045e+07	2.8731e+07	3.1569e+07	2.72893e+07	1.91747e+06	2.69589e+07	845057	2.64261e+07	3.29651e+06	1.03944e+07	1.87254e+07	2.80067e+07	2.99531e+07	2.36632e+07	2.52616e+07	2.79019e+07	4.25334e+06	3.21223e+07	3.55096e+07	1.83792e+07	2.32425e+07	0.572162	1.26461	-0.805504	0.338695	0.0252648	0.658591
		196.885	10.88	3.94025e+07	3.95729e+07	3.30906e+07	3.23237e+07	2.99201e+07	2.97701e+07	2.83032e+07	2.89889e+07	3.97513e+07	3.52227e+07	3.09335e+07	3.02047e+07	2.9432e+07	2.83768e+07	3.05633e+07	2.90143e+07	4.26884e+07	4.07658e+07	3.24698e+07	3.22954e+07	2.96618e+07	3.16681e+07	2.62946e+07	2.68857e+07	4.42922e+07	3.94037e+07	3.0681e+07	3.18885e+07	2.78837e+07	3.02658e+07	2.8707e+07	2.94218e+07	3.26715e+07	3.16873e+07	3.28412e+07	2.98438e+07	1.00519	0.90873	0.00747413	-0.138077	0.949826	0.993842
Militarinone A	C26 H37 N O6	460.269	7.406	3.53531e+07	3.86378e+07	3.09778e+07	3.35513e+07	2.47356e+07	3.14453e+07	3.52284e+07	2.04364e+07	3.42017e+07	2.98212e+07	2.3792e+07	3.22492e+07	3.52235e+07	2.5458e+07	3.30465e+07	2.18094e+07	4.54166e+07	4.49022e+07	2.89511e+07	2.85546e+07	2.64385e+07	2.96766e+07	2.46637e+07	2.57372e+07	2.56338e+07	2.77421e+07	2.33443e+07	2.45137e+07	2.46862e+07	2.92823e+07	2.53856e+07	3.87489e+07	3.12957e+07	2.94502e+07	3.17926e+07	2.55097e+07	1.01588	0.802378	0.0227255	-0.317646	0.894045	0.230783
Propionylcarnitine	C10 H19 N O4	218.138	1.268	9.92212e+06	1.07808e+07	8.73414e+06	8.04462e+06	9.45302e+06	50372.1	7.75588e+06	8.37016e+06	9.76819e+06	5.4678e+06	1.08006e+07	5.88074e+06	5.96654e+06	4.40078e+06	1.07293e+07	37987.6	2.55038e+07	2.03074e+07	2.55485e+07	1.90007e+07	1.25313e+07	2.30297e+07	1.21935e+07	2.44482e+07	1.43021e+07	3.83274e+07	3.537e+07	1.74991e+07	4.07583e+07	46357.8	4.51646e+07	3.49515e+07	7.88889e+06	6.6315e+06	2.03204e+07	3.56656e+07	2.57582	1.75516	1.36503	0.811604	0.000150487	0.210751
		142.998	0.898	2.91247e+07	3.07454e+07	2.81995e+07	2.83501e+07	3.01094e+07	2.58033e+07	3.01813e+07	3.05806e+07	2.14018e+07	2.69906e+07	3.20946e+07	2.96162e+07	2.81748e+07	3.04792e+07	3.31639e+07	3.32279e+07	2.96163e+07	2.82945e+07	2.96413e+07	2.9416e+07	2.90309e+07	3.58344e+07	1.30501e+07	2.9504e+07	3.53632e+07	3.60437e+07	3.71734e+07	3.73712e+07	3.697e+07	3.79832e+07	4.04706e+07	4.00051e+07	2.91368e+07	2.93936e+07	2.80484e+07	3.72723e+07	0.962647	1.32886	-0.0549213	0.410184	0.658609	0.00369166
O-{[(2R)-2-[(4Z,7Z,10Z,13Z,16Z,19Z)-4,7,10,13,16,19-Docosahexaenoyloxy]-3-(docosanoyloxy)propoxy](hydroxy)phosphoryl}-L-serine	C50 H86 N O10 P	890.593	9.925	2.51745e+07	1.07306e+07	3.1298e+07	2.81944e+07	2.75778e+07	3.049e+07	9.61544e+06	2.81378e+07	4.51289e+07	3.63008e+07	3.21804e+07	3.31646e+07	3.47186e+07	2.86911e+07	2.35628e+07	2.63004e+07	1.17023e+06	3.10109e+07	1.96929e+07	2.30557e+07	9.12912e+06	7.42911e+06	2.98524e+07	1.43108e+07	3.1055e+07	2.77442e+07	3.59632e+07	1.89091e+07	3.75287e+07	3.20614e+07	1.86806e+07	1.32528e+07	2.39023e+07	3.2506e+07	1.69564e+07	2.65525e+07	0.709404	1.56593	-0.495321	0.647016	0.179102	0.0651511
Ethephon	C2 H6 Cl O3 P	144.982	11.653	1.73699e+07	1.71881e+07	1.8831e+07	1.79429e+07	2.09349e+07	2.26493e+07	2.87836e+07	2.9394e+07	1.87076e+07	1.87044e+07	1.86432e+07	1.92332e+07	2.26036e+07	2.3046e+07	3.10682e+07	3.23076e+07	1.77881e+07	1.7624e+07	1.80733e+07	1.81064e+07	1.9448e+07	2.00048e+07	3.94551e+07	3.9901e+07	1.71805e+07	1.77703e+07	1.86085e+07	1.77196e+07	2.10107e+07	2.06865e+07	2.55887e+07	2.64547e+07	2.16367e+07	2.30392e+07	2.38001e+07	2.08486e+07	1.09999	0.875989	0.137486	-0.191016	0.590384	0.414324
		788.606	10.01	751515	2.1401e+06	3.85877e+07	3.69394e+07	1.13737e+06	1.21706e+06	1.57804e+06	1.32126e+06	1.61959e+06	5.54177e+06	4.37696e+07	4.4787e+07	1.63056e+06	1.25898e+06	1.07715e+06	1.04253e+06	904050	1.0118e+06	3.69068e+07	3.77291e+07	1.18896e+06	1.51306e+06	1.21492e+06	976153	1.21994e+06	1.10928e+06	3.55675e+07	3.77921e+07	1.1395e+06	1.01699e+06	1.82174e+06	1.40927e+06	1.04591e+07	1.25909e+07	1.01806e+07	1.17972e+06	0.973376	0.115879	-0.0389312	-3.1093	0.974034	0.995645
(2E)-hexadecenoylcarnitine	C23 H43 N O4	398.326	7.835	1.18466e+07	8.07089e+06	9.31553e+06	1.04174e+07	9.76997e+06	7.39491e+06	7.79563e+06	1.00061e+07	7.89187e+06	7.73536e+06	9.38728e+06	5.91612e+06	5.75684e+06	9.05086e+06	7.49743e+06	8.62064e+06	2.14768e+07	1.56519e+07	2.0999e+07	1.85553e+07	2.0123e+07	2.32006e+07	7.01903e+06	2.09502e+07	2.56598e+07	2.89976e+07	2.8794e+07	2.90894e+07	3.90334e+07	4.46185e+07	3.93694e+07	3.62432e+07	9.32712e+06	7.73205e+06	1.8497e+07	3.22005e+07	1.98314	1.74085	0.987787	0.799791	0.00121817	0.000178357
PC(18:3(9Z,12Z,15Z)/18:2(9Z,12Z))	C44 H78 N O8 P	780.552	9.927	1.69594e+07	2.67627e+07	2.45963e+07	1.85697e+07	2.22453e+07	1.0143e+07	1.12982e+07	2.13186e+07	2.58529e+07	2.34546e+07	2.35437e+07	2.69697e+07	2.79823e+07	2.9074e+07	3.13441e+07	2.85698e+07	4.44514e+07	2.99842e+07	3.03905e+07	2.79397e+07	2.97786e+07	2.75476e+07	2.69047e+07	2.68932e+07	2.70982e+07	1.83478e+07	1.13792e+07	2.44815e+07	941714	1.64537e+07	5.79576e+06	2.83279e+07	1.89866e+07	2.70989e+07	3.04862e+07	1.67753e+07	1.60567	0.550259	0.683174	-0.861818	0.00159569	0.00585411
		760.607	10.582	1.29858e+06	827987	537844	410421	463164	484080	455476	424580	344024	448063	445132	447270	574428	487575	463366	418586	7.88236e+06	4.78085e+06	467797	429448	477479	413638	503992	481569	3.14018e+06	1.92753e+06	464195	412904	472224	433261	449784	683250	612766	453556	1.92964e+06	465058	3.14906	0.241008	1.65492	-2.05285	0.232711	0.405252
O-[{(2R)-3-(Docosanoyloxy)-2-[(4Z,7Z,10Z,13Z,16Z)-4,7,10,13,16-docosapentaenoyloxy]propoxy}(hydroxy)phosphoryl]-L-serine	C50 H88 N O10 P	892.608	9.921	1.348e+06	1.13644e+07	3.13722e+07	2.87614e+07	2.76338e+07	3.09582e+07	2.10471e+07	2.81535e+07	4.41005e+07	3.65801e+07	3.21804e+07	3.31573e+07	3.34525e+07	2.8988e+07	2.35152e+07	2.62984e+07	1.07052e+06	1.30564e+06	2.15339e+07	1.69954e+07	1.3171e+07	3.16646e+07	2.98524e+07	1.98116e+07	3.08508e+06	1.22972e+06	3.58068e+07	3.30039e+07	3.74265e+07	3.20449e+07	1.1536e+07	2.63322e+07	2.25798e+07	3.2284e+07	1.69256e+07	2.58607e+07	0.749591	1.5279	-0.415825	0.61155	0.328301	0.413316
L-Aspartic acid	C4 H7 N O4	134.045	0.787	4.39091e+07	4.2433e+07	4.23311e+07	3.63406e+07	4.226e+07	3.84982e+07	3.64464e+07	4.08471e+07	4.07094e+07	3.66167e+07	4.06159e+07	3.6149e+07	3.74927e+07	4.10747e+07	3.68455e+07	3.99247e+07	1.96958e+07	1.67972e+07	2.07462e+07	1.69176e+07	1.89233e+07	1.87061e+07	1.17013e+07	1.96776e+07	3.1727e+07	3.08198e+07	2.85343e+07	3.42904e+07	3.17269e+07	3.58211e+07	3.10158e+07	3.33623e+07	4.03832e+07	3.86786e+07	1.78956e+07	3.1727e+07	0.443146	1.77289	-1.17415	0.826102	3.04709e-10	4.20576e-08
		215.993	10.76	4.22135e+07	4.32351e+07	4.1392e+07	4.33814e+07	4.33497e+07	4.26759e+07	4.30367e+07	4.22521e+07	4.31654e+07	4.3425e+07	4.36811e+07	4.26426e+07	4.1444e+07	4.34876e+07	4.28007e+07	3.90868e+07	4.34356e+07	4.29577e+07	4.30734e+07	4.2273e+07	4.28808e+07	4.32184e+07	4.22328e+07	4.25218e+07	4.2108e+07	4.34056e+07	4.34071e+07	4.14258e+07	4.285e+07	4.35328e+07	3.98751e+07	4.06269e+07	4.2692e+07	4.24666e+07	4.28242e+07	4.17669e+07	1.0031	0.975311	0.00445856	-0.0360661	0.659657	0.228912
1-palmitoyl-2-oleoyl-sn-glycero-3-phospho-l-serine	C40 H76 N O10 P	760.516	10.612	1.01991e+06	4.30094e+06	3.47654e+06	2.28028e+06	1.65065e+06	626414	1.12481e+06	2.09461e+06	2.56667e+06	1.42996e+06	1.27349e+07	1.94506e+06	712330	1.41567e+06	1.54208e+06	1.65256e+06	4.34965e+07	1.10763e+06	1.11462e+06	723911	1.25109e+06	863228	1.65368e+07	1.87537e+07	2.52614e+07	1.86065e+06	1.72913e+07	1.77432e+06	1.39355e+06	1.12306e+06	1.70518e+07	2.08967e+07	2.07177e+06	2.9999e+06	1.04809e+07	9.82864e+06	5.05893	0.937764	2.33883	-0.0927029	0.165233	0.957966
trans-Petroselinic acid	C18 H34 O2	281.249	9.164	2.56722e+07	2.43089e+07	2.86762e+07	1.92774e+07	3.61632e+07	2.32532e+07	3.56361e+07	2.77948e+07	2.22841e+07	1.96732e+07	1.72501e+07	2.76256e+07	1.63158e+07	1.53815e+07	2.41236e+07	2.01313e+07	5.34241e+06	1.97317e+07	2.95542e+07	2.5497e+07	2.75237e+07	2.3499e+07	2.53505e+07	1.31507e+07	2.0175e+07	1.87688e+07	2.50526e+07	3.2491e+07	2.55884e+07	3.72348e+07	3.32444e+07	4.34239e+07	2.75977e+07	2.03481e+07	2.12062e+07	2.96586e+07	0.768402	1.39858	-0.380067	0.483967	0.0966729	0.0678833
Betaine	C5 H11 N O2	118.086	11.15	4.10215e+07	4.01434e+07	3.85583e+07	3.88427e+07	3.89929e+07	3.97327e+07	3.8655e+07	3.95952e+07	3.91993e+07	4.0127e+07	3.90928e+07	3.98231e+07	3.96815e+07	3.78602e+07	3.87246e+07	3.91869e+07	4.06773e+07	4.19815e+07	3.83707e+07	3.91675e+07	3.848e+07	3.97922e+07	3.80494e+07	3.87306e+07	4.1425e+07	4.02421e+07	3.9225e+07	3.90596e+07	3.88639e+07	3.92474e+07	3.86467e+07	3.89975e+07	3.94427e+07	3.92119e+07	3.94062e+07	3.90285e+07	0.999074	0.990417	-0.00133677	-0.0138921	0.949332	0.922576
		141.016	0.988	3.0591e+07	3.12878e+07	3.27981e+07	2.99541e+07	3.35957e+07	3.00027e+07	3.22898e+07	3.41755e+07	2.8992e+07	2.75067e+07	3.14807e+07	2.98956e+07	3.16209e+07	3.08778e+07	3.29886e+07	3.42094e+07	3.28044e+07	3.30238e+07	3.94226e+07	3.8425e+07	2.65643e+07	4.17476e+07	3.02933e+07	4.17465e+07	3.31531e+07	3.60888e+07	2.76242e+07	3.72522e+07	3.30193e+07	4.22286e+07	4.32045e+07	4.31895e+07	3.18369e+07	3.09465e+07	3.55034e+07	3.85881e+07	1.11517	1.08688	0.157261	0.120198	0.114295	0.61138
		164.92	7.241	2.59877e+07	2.68628e+07	2.08297e+07	2.14745e+07	2.11801e+07	2.20719e+07	2.06699e+07	2.00381e+07	2.66788e+07	2.44941e+07	2.12153e+07	2.08175e+07	2.17108e+07	1.99534e+07	1.99877e+07	2.07447e+07	3.40431e+07	2.89313e+07	1.9826e+07	1.9863e+07	1.9515e+07	2.02379e+07	2.00766e+07	1.95529e+07	2.34997e+07	2.14395e+07	1.99144e+07	1.92088e+07	1.88859e+07	1.86286e+07	1.96902e+07	1.92999e+07	2.23893e+07	2.19503e+07	2.27557e+07	1.92543e+07	1.01637	0.846131	0.0234188	-0.241048	0.869169	0.225874
Oleic acid	C18 H34 O2	281.249	8.789	2.47725e+07	2.50586e+07	2.83005e+07	2.35619e+07	3.74287e+07	2.41715e+07	3.94597e+07	2.75138e+07	2.29153e+07	2.09731e+07	1.79533e+07	2.74572e+07	1.97833e+07	1.78216e+07	2.37033e+07	3.06846e+07	4.90785e+06	1.98476e+07	2.7044e+07	2.26671e+07	2.75519e+07	2.29587e+07	2.57809e+07	1.44268e+07	2.00111e+07	2.44341e+07	2.46264e+07	3.32173e+07	2.74168e+07	3.36004e+07	3.055e+07	4.27584e+07	2.87834e+07	2.26615e+07	2.06481e+07	2.89834e+07	0.717361	1.40368	-0.479229	0.489218	0.0357561	0.0298388
Υ-Aminobutyric acid (GABA)	C4 H9 N O2	104.071	0.772	3.71814e+07	3.6525e+07	3.84637e+07	3.39492e+07	3.47021e+07	3.30252e+07	3.77654e+07	3.76398e+07	3.9561e+07	3.74191e+07	4.04989e+07	3.14699e+07	3.13815e+07	3.34241e+07	3.70342e+07	3.68388e+07	1.89088e+07	1.39479e+07	1.97017e+07	1.65014e+07	1.75712e+07	1.80056e+07	1.14327e+07	1.83496e+07	3.27206e+07	3.19895e+07	3.13827e+07	3.3543e+07	3.24949e+07	4.22561e+07	3.83519e+07	3.70458e+07	3.61565e+07	3.59534e+07	1.68024e+07	3.31318e+07	0.464713	1.97185	-1.10559	0.979551	8.80813e-10	8.66198e-08
		201.025	11.86	3.70353e+07	3.7865e+07	3.95459e+07	3.92728e+07	4.03603e+07	4.09394e+07	4.17697e+07	4.12343e+07	3.82943e+07	3.8546e+07	3.95146e+07	3.96399e+07	4.06404e+07	4.08999e+07	4.15975e+07	4.14698e+07	3.51952e+07	3.61198e+07	3.9024e+07	3.90442e+07	4.02659e+07	4.00767e+07	4.14489e+07	4.20321e+07	3.62332e+07	3.68513e+07	3.89899e+07	3.91766e+07	4.01137e+07	4.06524e+07	4.03943e+07	4.10849e+07	3.97528e+07	4.00753e+07	3.91509e+07	4.0254e+07	0.984857	1.02818	-0.0220138	0.0400881	0.570646	0.973291
Creatinine	C4 H7 N3 O	114.066	1.081	2.30509e+07	1.53702e+07	2.19078e+07	1.73239e+07	3.13386e+07	2.07256e+07	2.31675e+07	2.15187e+07	1.948e+07	1.56348e+07	2.08774e+07	2.11211e+07	3.09711e+07	2.83437e+07	3.01219e+07	2.94504e+07	1.01698e+07	7.7965e+06	1.10731e+07	1.16769e+07	1.46364e+07	1.22008e+07	1.53264e+07	1.98267e+07	1.59087e+07	2.12655e+07	1.77292e+07	3.14043e+07	3.61084e+07	4.2579e+07	3.8426e+07	2.81654e+07	2.18004e+07	2.45e+07	1.28383e+07	2.70732e+07	0.588905	2.10878	-0.763894	1.07641	0.000968716	0.00202279
Benzoic acid	C7 H6 O2	121.028	4.437	2.95199e+07	2.77639e+07	2.52191e+07	2.60313e+07	2.66868e+07	2.39858e+07	2.17549e+07	1.47428e+07	3.07906e+07	2.67716e+07	2.10711e+07	2.65166e+07	2.69634e+07	1.88054e+07	2.26409e+07	2.4075e+07	2.95366e+07	3.49757e+07	2.57847e+07	2.47784e+07	2.40168e+07	2.48596e+07	2.42752e+07	2.29372e+07	3.03158e+07	2.8068e+07	2.64619e+07	2.79463e+07	2.4019e+07	2.40524e+07	2.26087e+07	1.8094e+07	2.44631e+07	2.47043e+07	2.63955e+07	2.40357e+07	1.079	0.910596	0.109689	-0.135116	0.382957	0.549601
(15Z)-N-{(2S,3R,4E)-3-Hydroxy-1-[(3-O-sulfo-beta-D-threo-hexopyranosyl)oxy]-4-octadecen-2-yl}-15-tetracosenamide	C48 H91 N O11 S	888.624	10.204	2.51529e+07	1.28734e+07	1.96632e+07	1.00881e+07	6.97708e+06	9.20354e+06	1.39313e+07	1.48246e+07	1.43127e+07	3.66203e+07	1.10384e+07	3.29276e+07	1.12549e+07	2.51247e+07	7.71188e+06	2.26051e+07	265456	1.79721e+07	1.19786e+07	2.62436e+07	1.23049e+07	2.06277e+07	9.85803e+06	2.86883e+07	4.1615e+07	2.25103e+07	2.17303e+07	2.0084e+07	2.80344e+07	1.65914e+07	1.21824e+07	1.02819e+07	1.40893e+07	2.01994e+07	1.59923e+07	2.09072e+07	1.13507	1.30732	0.182784	0.386617	0.63457	0.260512
Adrenic acid	C22 H36 O2	331.264	10.483	2.0238e+07	1.56209e+07	1.49985e+07	9.6992e+06	1.55897e+07	1.06675e+07	1.8926e+07	1.54172e+07	1.28978e+07	1.6658e+07	1.97137e+07	1.00048e+07	1.06434e+07	1.44885e+07	2.30553e+07	1.70825e+07	2.48626e+07	2.63408e+07	2.25486e+07	2.78193e+07	2.32138e+07	2.58457e+07	9.3456e+06	2.11154e+07	2.75129e+07	2.33817e+07	2.89855e+07	2.6149e+07	2.80395e+07	4.09733e+07	4.1501e+07	3.98298e+07	1.51446e+07	1.5568e+07	2.26365e+07	2.95508e+07	1.49469	1.30545	0.579844	0.384551	0.00933068	0.0140843
1-hexadecanoyl-2-(4Z,7Z,10Z,13Z,16Z,19Z-docosahexaenoyl)-sn-glycero-3-phosphoserine	C44 H74 N O10 P	806.498	9.978	4.12483e+07	3.56858e+07	3.05154e+07	3.45948e+07	1.81917e+07	2.94132e+07	2.10875e+07	2.74736e+07	8.82976e+06	3.17739e+07	2.59779e+07	2.66388e+07	2.29854e+07	1.91194e+07	2.30315e+07	3.41903e+07	3.97693e+06	2.53006e+07	1.37631e+07	2.5933e+07	1.14499e+07	1.88075e+07	2.27683e+07	1.48867e+07	3.92178e+07	3.57583e+07	3.13048e+07	3.50656e+07	1.94902e+07	2.92209e+07	1.15979e+07	2.43064e+07	2.97763e+07	2.40684e+07	1.71107e+07	2.67636e+07	0.574643	1.56414	-0.799262	0.645373	0.00487276	0.0203003
1-Palmitoylglycerophosphocholine	C24 H50 N O7 P	496.34	7.962	1.33959e+07	9.53724e+06	1.12342e+07	8.6369e+06	1.18919e+07	9.0458e+06	2.06682e+07	1.30942e+07	9.39085e+06	1.58854e+07	1.2176e+07	8.35366e+06	9.06353e+06	1.0557e+07	2.09307e+07	1.06462e+07	2.76926e+07	2.69921e+07	3.15772e+07	3.84054e+07	3.37364e+07	4.10004e+07	1.38121e+07	3.59629e+07	2.60675e+07	3.10425e+07	3.14298e+07	2.68283e+07	2.84517e+07	3.12675e+07	3.87751e+07	3.08972e+07	1.2188e+07	1.21254e+07	3.11474e+07	3.1155e+07	2.55557	1.00024	1.35364	0.000352991	0.000210218	0.87121
O-{[(2R)-2-[(7Z,10Z,13Z,16Z,19Z)-7,10,13,16,19-Docosapentaenoyloxy]-3-(icosanoyloxy)propoxy](hydroxy)phosphoryl}-L-serine	C48 H84 N O10 P	864.577	10.638	2.14346e+07	1.13454e+07	1.10815e+07	2.11535e+07	7.39745e+06	1.69866e+07	2.19458e+07	1.19417e+07	2.1192e+07	2.51851e+07	1.93252e+07	2.32384e+07	1.77122e+07	2.12221e+07	5.84022e+06	2.24489e+07	4.09899e+07	3.65996e+07	3.39525e+07	3.15986e+07	2.92708e+07	2.89201e+07	2.35464e+07	2.10995e+07	3.36864e+07	2.56224e+07	2.72451e+07	1.13454e+07	2.75219e+07	1.22524e+07	2.59255e+07	2.46256e+07	1.54108e+07	1.95205e+07	3.07472e+07	2.5124e+07	1.99517	0.817116	0.996512	-0.291387	0.000205954	0.0643461
8Z,11Z,14Z-Eicosatrienoic acid	C20 H34 O2	305.249	10.272	1.40017e+07	1.55891e+07	1.39599e+07	1.14141e+07	1.51413e+07	1.2245e+07	1.71632e+07	1.47196e+07	1.34814e+07	1.55979e+07	1.91604e+07	9.98504e+06	1.09772e+07	1.29638e+07	2.00164e+07	1.60561e+07	1.88656e+07	8.05884e+06	1.38076e+07	1.32174e+07	8.95922e+06	1.60034e+07	6.84835e+06	7.84597e+06	2.05568e+07	1.30043e+07	2.49199e+07	2.41405e+07	2.51451e+07	3.75347e+07	2.24855e+07	4.07209e+07	1.42792e+07	1.47798e+07	1.17008e+07	2.49146e+07	0.819428	2.12931	-0.287311	1.09039	0.159373	0.0022157
L-Aspartic acid	C4 H7 N O4	134.045	0.69	4.05715e+07	3.18114e+07	3.25572e+07	2.62251e+07	3.90851e+07	2.89485e+07	2.61878e+07	3.24745e+07	3.08357e+07	3.12927e+07	3.44861e+07	2.67268e+07	2.92823e+07	3.3619e+07	3.03637e+07	3.29724e+07	2.10736e+07	1.59191e+07	2.1029e+07	1.5821e+07	1.87129e+07	1.91038e+07	1.00197e+07	4.02501e+07	3.35457e+07	3.00039e+07	2.98697e+07	3.03145e+07	3.19041e+07	3.70505e+07	3.31352e+07	3.64544e+07	3.22326e+07	3.11973e+07	2.02412e+07	3.25197e+07	0.627971	1.60661	-0.671231	0.684021	0.00691901	0.00463672
		259.839	10.875	2.85227e+07	2.83749e+07	1.74755e+07	1.66595e+07	1.36352e+07	1.39792e+07	1.20513e+07	1.26859e+07	2.64825e+07	1.86046e+07	1.41515e+07	1.28697e+07	1.20109e+07	1.11239e+07	1.40219e+07	1.31571e+07	3.49719e+07	3.07984e+07	1.68842e+07	1.60434e+07	1.48542e+07	1.56441e+07	1.07538e+07	1.07197e+07	3.45211e+07	2.86334e+07	1.4379e+07	1.59881e+07	1.19974e+07	1.49468e+07	1.33823e+07	1.32279e+07	1.7923e+07	1.53028e+07	1.88337e+07	1.39855e+07	1.05081	0.742578	0.0715038	-0.429386	0.823021	0.919376
		74.097	10.581	2.908e+07	2.6114e+07	3.00451e+07	2.79669e+07	2.67256e+07	2.68848e+07	2.37197e+07	2.36486e+07	3.00146e+07	2.8558e+07	1.23153e+07	2.54602e+07	2.57178e+07	2.60368e+07	2.21181e+07	2.42746e+07	2.53524e+07	2.86406e+07	2.83815e+07	2.73081e+07	2.28925e+07	2.43442e+07	9.71648e+06	1.47862e+07	2.47379e+07	3.03071e+07	2.57116e+07	2.16092e+07	2.71759e+07	2.87877e+07	2.34995e+07	2.2939e+07	2.67731e+07	2.43119e+07	2.26778e+07	2.42001e+07	0.847035	1.06713	-0.239507	0.0937344	0.145774	0.297406
		149.023	6.486	3.27456e+07	2.88863e+07	3.81709e+07	3.58018e+07	3.262e+07	1.76348e+07	3.12971e+07	1.23611e+07	3.1341e+07	2.79576e+07	3.17676e+07	4.02599e+07	3.80421e+07	2.8922e+07	3.76118e+07	3.2369e+07	2.58817e+07	2.81028e+07	3.1642e+07	3.44478e+07	3.00924e+07	3.3304e+07	3.95288e+07	3.98737e+07	3.02545e+07	3.36199e+07	3.12012e+07	3.19565e+07	3.56284e+07	3.27534e+07	3.2501e+07	3.16217e+07	2.86897e+07	3.35339e+07	3.28591e+07	3.24242e+07	1.14533	0.986763	0.195763	-0.0192238	0.277279	0.828751
		554.347	8.124	1.12483e+07	9.51603e+06	1.01729e+07	6.85884e+06	1.04359e+07	7.24685e+06	9.55609e+06	1.03128e+07	8.13332e+06	7.96695e+06	1.00799e+07	6.80084e+06	7.30357e+06	8.83053e+06	1.08755e+07	9.92858e+06	3.58428e+07	3.32409e+07	3.59152e+07	3.98948e+07	3.65351e+07	4.02098e+07	1.60194e+07	3.83518e+07	2.26433e+07	2.65163e+07	2.67782e+07	2.59812e+07	2.70975e+07	2.93751e+07	3.39615e+07	3.08576e+07	9.41847e+06	8.7399e+06	3.45012e+07	2.74487e+07	3.66315	0.795587	1.87308	-0.329908	2.87195e-05	0.0547437
		316.779	10.457	620157	1.23427e+06	547453	871547	546268	524925	721575	583948	602675	621802	545191	1.00131e+06	632096	536524	585063	562107	6.62946e+06	1.87262e+06	807059	605434	556891	535374	606477	596733	1.91184e+06	1.21017e+06	582748	582312	581595	589926	570039	585907	706267	635846	1.52626e+06	587916	2.16102	0.385202	1.11171	-1.37631	0.310059	0.38859
(2R)-2-[(4Z,7Z,10Z,13Z,16Z,19Z)-4,7,10,13,16,19-Docosahexaenoyloxy]-3-[(6Z,9Z,12Z)-6,9,12-octadecatrienoyloxy]propyl 2-(trimethylammonio)ethyl phosphate	C48 H78 N O8 P	828.55	9.069	1.61361e+07	1.63641e+07	2.36016e+06	1.23834e+07	2.81815e+06	1.15282e+07	1.78223e+07	1.58593e+07	1.28386e+07	1.16552e+07	1.34319e+07	1.1984e+07	1.18417e+07	1.12999e+07	3.18122e+06	1.23613e+07	4.8019e+06	1.86944e+07	1.64821e+07	1.65296e+07	1.67234e+07	1.54902e+07	1.78124e+07	1.41483e+07	3.99776e+07	3.97035e+07	1.59048e+07	1.15117e+07	1.29153e+07	1.54754e+07	1.53673e+07	1.47716e+07	1.1909e+07	1.10742e+07	1.50853e+07	1.54213e+07	1.26672	1.02228	0.341094	0.0317848	0.254442	0.242239
Propionylcarnitine	C10 H19 N O4	218.138	1.413	6.82566e+06	5.32346e+06	5.6899e+06	4.23459e+06	5.24734e+06	6.25879e+06	3.88617e+06	8.64667e+06	6.09129e+06	3.14334e+06	1.03345e+07	3.21514e+06	3.4402e+06	4.18027e+06	5.57001e+06	7.33101e+06	2.50534e+07	1.09584e+07	1.27097e+07	1.70655e+07	1.92838e+07	1.09244e+07	7.88845e+06	1.67102e+07	1.43021e+07	2.24659e+07	1.8018e+07	2.755e+07	3.99463e+07	3.66317e+07	2.5073e+07	3.49292e+07	5.76407e+06	5.41322e+06	1.50742e+07	2.63115e+07	2.6152	1.74546	1.38692	0.80361	0.00178019	0.00739661
Myristic acid	C14 H28 O2	227.201	9.621	2.56823e+07	2.48293e+07	2.82217e+07	2.68845e+07	3.21526e+07	3.12231e+07	3.38671e+07	3.62209e+07	2.54207e+07	2.17815e+07	2.86503e+07	2.85995e+07	2.4495e+07	3.02589e+07	2.79415e+07	3.3775e+07	2.71258e+07	1.9738e+07	2.38311e+07	2.82629e+07	3.0538e+07	2.53248e+07	3.15534e+07	3.64254e+07	2.34971e+07	2.7849e+07	2.53794e+07	2.4023e+07	2.67922e+07	3.49866e+07	3.08326e+07	3.16932e+07	2.98852e+07	2.76153e+07	2.78499e+07	2.93408e+07	0.931896	1.05353	-0.101758	0.0752346	0.395841	0.904668
Palmitic acid	C16 H32 O2	255.233	8.74	2.73537e+07	1.79062e+07	2.80438e+07	2.61362e+07	3.32898e+07	1.82421e+07	3.43412e+07	2.05844e+07	1.76267e+07	2.08156e+07	2.31493e+07	2.55945e+07	2.53825e+07	2.31109e+07	2.90977e+07	2.71765e+07	1.59637e+07	2.90627e+07	3.17039e+07	3.37168e+07	3.47989e+07	3.2344e+07	3.14552e+07	2.36392e+07	3.00321e+07	2.72587e+07	3.7114e+07	3.98702e+07	3.28466e+07	3.51043e+07	3.46755e+07	3.91687e+07	2.57372e+07	2.39942e+07	2.90855e+07	3.48899e+07	1.1301	1.19956	0.176448	0.262507	0.308529	0.0679019
		159.028	1.538	1.73083e+07	2.72288e+06	1.43824e+07	2.13368e+06	2.8572e+06	9.88466e+06	3.38296e+06	1.01523e+07	4.2192e+06	1.32038e+07	1.9508e+07	1.87664e+06	2.09789e+06	1.1231e+07	4.64109e+06	1.33414e+07	1.3171e+07	2.78759e+06	3.17798e+06	1.26687e+07	1.21194e+07	688435	4.71246e+06	4.7498e+06	2.1914e+07	5.82377e+06	6.8284e+06	2.56837e+07	2.78495e+07	3.53063e+07	9.71082e+06	3.8299e+07	7.85304e+06	8.76488e+06	6.75943e+06	2.37988e+07	0.860741	3.52083	-0.216349	1.81592	0.697137	0.0138944
Phosphatidylinositol-1,2-dipalmitoyl	C41 H79 O13 P	809.516	9.992	4.41193e+06	3.3658e+07	3.32908e+07	4.44255e+06	2.67804e+07	2.84274e+07	2.38238e+07	2.73323e+07	3.39973e+07	3.14716e+07	2.91146e+07	2.29848e+07	5.36991e+06	2.53877e+07	2.8351e+07	3.27318e+07	3.27362e+07	1.29815e+07	1.18479e+07	1.71982e+07	1.09018e+07	9.26349e+06	6.93157e+06	2.09173e+07	2.17893e+07	3.09774e+07	2.3539e+07	3.0295e+07	2.07561e+07	2.4952e+07	1.21686e+07	1.83816e+07	2.27709e+07	2.61761e+07	1.53473e+07	2.34104e+07	0.673986	1.52538	-0.56921	0.60917	0.169721	0.0607225
3-[(12-Hydroxyoctadecanoyl)oxy]-4-(trimethylammonio)butanoate	C25 H49 N O5	482.324	8.966	1.2547e+07	1.13173e+07	1.16958e+07	9.93547e+06	1.11582e+07	1.02781e+07	1.19209e+07	1.16011e+07	8.30854e+06	8.07025e+06	7.30201e+06	7.77984e+06	8.15193e+06	7.7691e+06	7.03547e+06	7.31771e+06	3.54099e+07	3.62609e+07	2.45002e+07	3.91457e+07	2.00952e+07	1.82323e+06	2.03877e+07	2.48525e+07	1.72371e+07	1.94204e+07	1.55528e+07	1.52135e+07	1.35012e+06	1.22721e+07	1.74391e+07	1.16089e+06	1.13067e+07	7.71686e+06	2.53094e+07	1.53832e+07	2.23844	0.607803	1.1625	-0.718323	0.0133498	0.0245439
		127	0.726	1.42835e+07	1.85373e+07	2.24121e+07	1.41919e+07	1.11796e+07	1.33325e+07	1.72817e+07	1.00827e+07	2.43879e+07	1.41836e+07	1.32337e+07	1.5339e+07	1.17203e+07	1.04568e+07	9.13794e+06	4.53762e+06	3.29509e+07	3.22045e+07	2.82502e+07	2.78963e+07	2.10891e+07	2.6004e+07	1.58924e+07	2.17722e+07	2.62947e+07	2.88661e+07	1.97757e+07	2.20753e+07	2.05686e+07	1.91475e+07	1.39732e+07	1.39961e+07	1.51627e+07	1.28746e+07	2.57574e+07	1.94616e+07	1.69874	0.755572	0.764467	-0.404359	0.00111015	0.0841669
		120.081	2.904	1.86584e+07	1.70924e+07	1.96557e+07	1.48136e+07	1.81428e+07	1.72578e+07	1.81876e+07	1.77937e+07	1.84183e+07	1.7095e+07	1.99909e+07	1.65769e+07	1.70695e+07	1.93326e+07	1.95112e+07	1.9914e+07	2.3496e+07	2.012e+07	2.36146e+07	2.10921e+07	2.31732e+07	2.32776e+07	1.43807e+07	2.43064e+07	2.8058e+07	2.95315e+07	2.90609e+07	2.84354e+07	3.33136e+07	3.82007e+07	3.66248e+07	3.47166e+07	1.77003e+07	1.84886e+07	2.16826e+07	3.24161e+07	1.22499	1.49503	0.292767	0.580174	0.0107202	5.43721e-05
		111.092	3.041	3.70944e+07	3.68547e+07	3.67156e+07	3.72703e+07	3.75197e+07	3.79294e+07	3.62704e+07	3.55519e+07	3.58425e+07	3.71178e+07	3.62273e+07	3.58885e+07	3.62711e+07	3.69246e+07	3.53707e+07	3.67302e+07	3.7873e+07	3.65927e+07	3.70121e+07	3.74559e+07	3.59374e+07	3.5742e+07	3.58637e+07	3.58913e+07	3.86207e+07	3.60768e+07	3.64168e+07	3.69521e+07	3.57514e+07	3.66576e+07	3.63202e+07	3.7871e+07	3.69008e+07	3.62966e+07	3.6546e+07	3.63685e+07	0.990385	0.995144	-0.013938	-0.00702224	0.380412	0.531466
D-(+)-Mannose	C6 H12 O6	179.055	0.734	3.32647e+07	3.53398e+07	3.54197e+07	2.84201e+07	3.30998e+07	3.20718e+07	3.11194e+07	3.62188e+07	3.32266e+07	2.65684e+07	3.60184e+07	3.229e+07	3.13385e+07	3.22476e+07	3.25833e+07	3.65075e+07	1.41783e+07	1.23923e+07	1.63312e+07	1.35802e+07	1.55103e+07	1.95154e+07	9.08953e+06	1.76936e+07	2.19035e+07	2.59029e+07	2.2446e+07	2.40931e+07	2.74017e+07	3.16718e+07	2.84476e+07	2.95201e+07	3.31193e+07	3.25976e+07	1.47863e+07	2.65535e+07	0.446458	1.79581	-1.1634	0.844637	9.67238e-09	7.13855e-06
Succinic acid	C4 H6 O4	117.018	1.131	2.56128e+07	2.54174e+07	2.72362e+07	2.1692e+07	2.50632e+07	2.30033e+07	2.92881e+07	3.33538e+07	2.27823e+07	2.55994e+07	3.14735e+07	1.72141e+07	1.58905e+07	2.36805e+07	3.6775e+07	2.0716e+07	1.93201e+07	1.42171e+07	1.67467e+07	1.75352e+07	1.7752e+07	2.05354e+07	6.40252e+06	1.68391e+07	2.20349e+07	2.74281e+07	2.74566e+07	2.31871e+07	2.55133e+07	2.80188e+07	3.04637e+07	2.70415e+07	2.63334e+07	2.42664e+07	1.61685e+07	2.71094e+07	0.613993	1.67668	-0.703705	0.745608	0.00019711	0.000122076
		904.588	9.827	6.40567e+06	4.73901e+06	2.17128e+06	1.47853e+06	1.13902e+06	1.33117e+06	2.20315e+06	3.02199e+06	2.94889e+06	5.06914e+06	2.41082e+06	2.01417e+06	3.77653e+06	1.25611e+06	1.85691e+06	2.36883e+06	425739	1.26635e+07	3.3039e+06	3.31616e+06	2.92317e+06	3.96648e+06	3.1113e+06	6.04051e+06	6.97097e+06	5.6359e+06	3.52093e+06	2.6243e+06	2.75509e+06	3.49143e+06	4.39448e+06	1.76301e+06	2.81123e+06	2.71268e+06	4.46885e+06	3.50618e+06	1.58964	0.784582	0.668702	-0.350003	0.277842	0.695361
		154.99	11.504	2.44584e+07	2.39861e+07	2.56191e+07	2.49918e+07	2.79913e+07	2.81828e+07	3.18463e+07	3.14898e+07	2.51576e+07	2.58281e+07	2.54401e+07	2.64278e+07	2.84788e+07	2.86026e+07	3.36818e+07	3.30606e+07	2.42583e+07	2.46243e+07	2.4847e+07	2.55719e+07	2.60086e+07	2.62613e+07	3.6859e+07	3.70892e+07	2.4139e+07	2.43138e+07	2.50798e+07	2.55717e+07	2.80149e+07	2.76547e+07	3.01879e+07	3.03577e+07	2.73207e+07	2.83347e+07	2.819e+07	2.78348e+07	1.03182	0.9874	0.0451875	-0.0182928	0.702683	0.56217
		887.556	9.998	7.22051e+06	1.19689e+06	5.6723e+06	4.74746e+06	1.98529e+06	3.99584e+06	3.50831e+06	6.31935e+06	5.22838e+06	5.38252e+06	5.20676e+06	3.72501e+06	4.65112e+06	5.30301e+06	2.85164e+06	5.29647e+06	1.0022e+06	1.04328e+07	5.87083e+06	5.24129e+06	6.2131e+06	4.49508e+06	4.58715e+06	8.96695e+06	1.32496e+07	7.35831e+06	6.40206e+06	4.11534e+06	5.38036e+06	6.3459e+06	3.63386e+06	4.14492e+06	4.33074e+06	4.70561e+06	5.85117e+06	4.99747e+06	1.35108	0.854098	0.43411	-0.227526	0.248549	0.753897
		172.829	12.547	3.64798e+07	3.68211e+07	3.47294e+07	3.70903e+07	3.29718e+07	3.22051e+07	2.93228e+07	2.90464e+07	3.7629e+07	3.75365e+07	3.48833e+07	3.61686e+07	3.15366e+07	3.14858e+07	2.72543e+07	1.65833e+07	3.70096e+07	3.74275e+07	3.61444e+07	3.75825e+07	3.37694e+07	3.35082e+07	2.53463e+07	2.51286e+07	3.63176e+07	3.63292e+07	3.46057e+07	3.82443e+07	3.30239e+07	2.09546e+07	2.98195e+07	2.97742e+07	3.35833e+07	3.16347e+07	3.32396e+07	3.14217e+07	0.989763	0.94531	-0.0148443	-0.0811401	0.87618	0.754183
Cerulenin	C12 H17 N O3	224.128	1.097	2.65625e+07	1.50898e+07	2.48908e+07	1.31717e+07	2.28015e+07	2.43677e+07	1.67217e+07	2.42404e+07	1.38012e+07	3.82049e+07	2.48179e+07	1.38519e+07	3.76413e+07	2.4132e+07	3.76801e+07	2.3836e+07	2.47531e+07	3.72486e+07	2.223e+07	2.2715e+07	2.17221e+07	3.63458e+07	2.75349e+07	3.31049e+07	2.46189e+07	1.7696e+07	2.42965e+07	2.31826e+07	2.18887e+07	2.35452e+07	2.44869e+07	2.20025e+07	2.09807e+07	2.67457e+07	2.82068e+07	2.25926e+07	1.34441	0.800963	0.426976	-0.320192	0.0275505	0.0505486
		337.198	6.125	3.2828e+07	3.30915e+07	3.33754e+07	3.35009e+07	3.20534e+07	3.40894e+07	3.47257e+07	3.16969e+07	3.43564e+07	3.38355e+07	3.23978e+07	3.19125e+07	3.40867e+07	3.18767e+07	3.28276e+07	3.38277e+07	3.37454e+07	3.37842e+07	3.32831e+07	3.18072e+07	3.35226e+07	3.50086e+07	3.26112e+07	3.31756e+07	3.26424e+07	3.37407e+07	3.18316e+07	3.49398e+07	3.16656e+07	3.82027e+07	3.21287e+07	3.38321e+07	3.31701e+07	3.31401e+07	3.33672e+07	3.31915e+07	1.00594	0.994734	0.00854746	-0.00761683	0.689155	0.766161
		115.037	2.371	3.05229e+07	3.314e+07	3.57594e+07	3.4397e+07	3.30163e+07	3.25765e+07	3.78278e+07	3.10594e+07	3.33233e+07	3.4144e+07	3.30584e+07	3.55605e+07	3.63389e+07	3.29805e+07	3.53748e+07	3.4201e+07	3.24877e+07	3.27692e+07	3.53935e+07	3.51578e+07	3.66555e+07	3.55183e+07	3.73947e+07	3.507e+07	3.13159e+07	3.10745e+07	3.50688e+07	3.32641e+07	3.28022e+07	3.28846e+07	3.43149e+07	3.0898e+07	3.35374e+07	3.43727e+07	3.50558e+07	3.28434e+07	1.04528	0.936888	0.0638832	-0.0940508	0.169742	0.0114892
N-oleoylsphingosine-1-phosphocholine	C41 H81 N2 O6 P	729.589	8.549	1.86619e+07	1.08867e+07	1.6418e+07	2.2108e+07	1.29834e+07	1.94968e+07	2.62632e+07	1.14861e+07	3.28947e+07	2.77613e+07	2.5153e+07	1.1161e+07	1.90094e+07	2.34904e+07	9.75755e+06	2.23718e+07	3.77376e+07	3.47607e+07	3.17469e+07	3.13095e+07	3.12369e+07	3.22183e+07	3.46626e+07	2.36575e+07	3.04714e+07	3.0727e+07	3.3609e+07	1.03692e+07	3.01664e+07	8.63701e+06	2.67679e+07	2.7891e+07	1.7288e+07	2.14499e+07	3.21663e+07	2.73295e+07	1.86061	0.849631	0.895776	-0.235091	3.15641e-05	0.0785445
		121.04	2.665	2.42432e+07	2.5073e+07	2.09565e+07	3.17711e+07	2.33213e+07	2.32716e+07	2.47357e+07	2.92625e+07	2.82797e+07	2.57286e+07	3.41916e+07	2.46212e+07	2.85152e+07	2.21308e+07	2.29145e+07	2.02063e+07	2.70677e+07	3.33685e+07	2.43543e+07	3.0936e+07	2.97134e+07	2.64897e+07	1.94239e+07	2.83301e+07	3.46256e+07	2.74685e+07	2.70332e+07	2.89235e+07	1.8963e+07	2.22558e+07	2.36156e+07	1.91723e+07	2.53294e+07	2.58235e+07	2.74605e+07	2.35024e+07	1.08414	0.855862	0.116546	-0.22455	0.294856	0.377117
		115.037	2.163	3.04177e+07	3.31676e+07	3.58849e+07	3.45282e+07	3.26076e+07	3.24814e+07	3.76695e+07	3.10594e+07	3.33877e+07	3.39757e+07	3.28722e+07	3.49974e+07	3.65106e+07	3.3111e+07	3.53484e+07	3.39711e+07	3.26022e+07	3.25248e+07	3.55006e+07	3.46495e+07	3.64194e+07	3.55966e+07	3.70181e+07	3.51485e+07	3.12567e+07	3.11363e+07	3.50682e+07	3.35811e+07	3.28743e+07	3.30831e+07	3.43273e+07	3.12033e+07	3.3477e+07	3.42718e+07	3.49325e+07	3.27945e+07	1.04347	0.938799	0.0613959	-0.0911124	0.185281	0.0175344
(6Z,9Z,12Z,15Z,23R,29S)-26,29,30-Trihydroxy-26-oxido-20-oxo-21,25,27-trioxa-26lambda~5~-phosphatriaconta-6,9,12,15-tetraen-23-yl (4Z,7Z,10Z,13Z,16Z,19Z)-4,7,10,13,16,19-docosahexaenoate	C48 H75 O10 P	841.503	9.996	2.5721e+07	2.61914e+07	2.21097e+07	1.80835e+07	2.28343e+07	1.89262e+07	2.01268e+07	2.33797e+07	2.53899e+07	1.85907e+07	2.32495e+07	1.88806e+07	1.57658e+07	2.1312e+07	2.14826e+07	2.39332e+07	2.35303e+07	1.53937e+07	1.94319e+07	1.36819e+07	1.42571e+07	1.66048e+07	6.94575e+06	1.89634e+07	3.11503e+07	3.29112e+07	2.91318e+07	3.1027e+07	3.09056e+07	3.74391e+07	3.14805e+07	3.01611e+07	2.21716e+07	2.10755e+07	1.61011e+07	3.09663e+07	0.726205	1.92324	-0.461551	0.943538	0.0116524	8.49171e-06
Taurine	C2 H7 N O3 S	126.022	1	3.73335e+07	2.93936e+07	3.00108e+07	2.33979e+07	3.33759e+07	2.25969e+07	2.49841e+07	2.9875e+07	2.61934e+07	2.40512e+07	3.13059e+07	2.14292e+07	2.29924e+07	2.69308e+07	2.79501e+07	3.51962e+07	1.59136e+07	1.22318e+07	1.34688e+07	1.28221e+07	1.36405e+07	1.37228e+07	5.79439e+06	1.60007e+07	2.47328e+07	2.80134e+07	2.6056e+07	2.42636e+07	2.57282e+07	3.24191e+07	2.87854e+07	2.97553e+07	2.8871e+07	2.70061e+07	1.29493e+07	2.58921e+07	0.448525	1.99949	-1.15674	0.999631	7.60023e-06	1.59742e-07
Adenine	C5 H5 N5	134.046	9.981	2.72356e+07	2.54722e+07	2.66101e+07	2.89341e+07	3.0005e+07	2.67406e+07	2.6148e+07	2.78831e+07	2.6964e+07	2.6068e+07	2.64878e+07	2.66422e+07	2.68052e+07	2.78414e+07	2.86677e+07	2.77931e+07	1.91957e+07	2.36426e+07	2.93331e+07	3.71958e+07	3.21821e+07	2.72107e+07	2.42322e+07	2.57117e+07	2.60587e+07	2.6216e+07	2.85939e+07	2.88022e+07	3.20696e+07	3.11865e+07	3.09483e+07	2.78527e+07	2.73786e+07	2.71587e+07	2.7338e+07	2.84045e+07	0.998516	1.03901	-0.00214205	0.0552146	0.984586	0.462618
(2R)-3-{[(2-Aminoethoxy)(hydroxy)phosphoryl]oxy}-2-[(1Z)-1-hexadecen-1-yloxy]propyl (5Z,8Z,11Z,14Z)-5,8,11,14-icosatetraenoate	C41 H74 N O7 P	724.527	10.078	3.68096e+07	3.5063e+07	2.51078e+07	2.57158e+07	2.34362e+07	2.39901e+07	2.39143e+07	2.20104e+07	3.44634e+07	2.94187e+07	3.29023e+07	1.58635e+07	2.49676e+07	8.31355e+06	2.56017e+07	2.74247e+07	1.01315e+06	1.1339e+06	3.39196e+07	3.4689e+07	3.46684e+07	3.36615e+07	1.27431e+07	1.68432e+07	1.36716e+06	2.20932e+07	3.06094e+07	2.5213e+07	2.98082e+07	2.47995e+07	2.86049e+07	2.7686e+07	2.70059e+07	2.48694e+07	2.1084e+07	2.50062e+07	0.780717	1.18603	-0.357128	0.246142	0.32414	0.676407
Crotonic acid	C4 H6 O2	87.0444	4.787	1.02017e+07	2.61391e+07	1.40283e+07	2.26513e+07	3.51519e+07	2.38594e+07	1.01868e+07	1.07567e+07	1.09056e+07	6.2943e+06	1.41374e+07	1.76491e+07	6.11028e+06	6.37206e+06	6.11631e+06	1.06088e+07	1.07618e+07	1.08474e+07	2.3562e+07	2.16333e+07	1.08121e+07	6.10937e+06	2.24335e+07	1.82306e+07	1.90849e+07	1.03443e+07	6.3531e+06	1.78413e+07	1.39237e+07	1.86233e+07	5.19504e+06	6.03112e+06	1.91219e+07	9.77424e+06	1.55488e+07	1.2134e+07	0.81314	0.780381	-0.298424	-0.357749	0.391519	0.304495
Ethephon	C2 H6 Cl O3 P	144.982	10.578	3.56898e+07	2.43397e+07	1.23223e+07	2.41913e+07	2.09268e+07	1.84841e+07	1.65029e+07	1.61191e+07	2.93908e+07	2.72237e+07	2.04525e+07	2.37382e+07	1.60945e+07	1.14731e+07	1.64564e+07	1.67389e+07	9.35593e+06	7.04062e+06	2.25351e+07	2.73158e+07	1.80046e+07	6.05021e+06	1.49814e+07	1.37504e+07	2.52458e+07	9.63231e+06	2.29365e+07	2.10462e+07	1.39442e+07	5.66057e+06	1.62779e+07	1.67948e+07	2.1072e+07	2.0196e+07	1.48793e+07	1.65363e+07	0.706116	1.11137	-0.502022	0.152334	0.114312	0.666191
		284.972	0.731	7.23268e+06	6.78457e+06	7.19353e+06	5.52092e+06	8.64706e+06	5.94703e+06	6.52951e+06	8.34532e+06	7.0176e+06	7.10431e+06	8.00454e+06	5.95277e+06	6.68788e+06	6.94853e+06	8.31723e+06	7.65771e+06	2.38911e+07	2.67626e+07	2.67588e+07	3.5526e+07	2.78743e+07	2.81876e+07	1.46334e+07	3.14076e+07	1.65366e+07	1.65439e+07	1.72182e+07	1.57315e+07	1.85572e+07	1.75169e+07	2.1516e+07	1.94116e+07	7.02508e+06	7.21132e+06	2.68802e+07	1.73675e+07	3.82632	0.646108	1.93596	-0.630152	2.65323e-05	0.00356096
O-{[(2R)-2-(Docosanoyloxy)-3-(pentadecanoyloxy)propoxy](hydroxy)phosphoryl}-L-serine	C43 H84 N O10 P	804.577	9.785	2.22468e+06	2.07417e+06	3.55223e+07	3.27796e+07	3.01905e+07	2.93288e+07	1.89138e+07	2.2311e+07	7.35082e+06	1.98446e+07	3.293e+07	3.17765e+07	2.9281e+07	2.87425e+07	2.052e+07	2.35263e+07	1.93014e+06	2.15478e+06	3.50994e+07	3.19168e+07	3.02285e+07	2.17528e+07	2.98159e+07	2.78063e+07	5.09148e+06	2.02948e+06	2.4171e+07	1.08525e+07	2.40768e+07	2.8407e+07	2.75951e+07	1.98245e+07	2.16681e+07	2.42465e+07	2.25881e+07	2.16267e+07	1.04246	0.95744	0.0599898	-0.0627454	0.891207	0.430502
alpha-methylstyrene	C9 H10	119.085	7.404	2.5921e+07	2.82158e+07	2.90015e+07	2.83456e+07	1.86795e+07	2.31449e+07	3.30272e+07	1.50556e+07	2.73938e+07	2.11533e+07	1.9507e+07	2.72787e+07	2.89563e+07	2.20393e+07	3.04228e+07	1.91029e+07	3.12004e+07	3.53041e+07	2.65248e+07	2.24846e+07	2.40133e+07	2.3549e+07	2.23128e+07	2.33614e+07	1.73553e+07	1.87804e+07	1.91399e+07	2.11361e+07	2.22455e+07	2.18275e+07	2.28545e+07	3.05793e+07	2.51739e+07	2.44818e+07	2.60938e+07	2.14818e+07	1.03654	0.823252	0.0517789	-0.280594	0.736546	0.0684838
		135.894	9.71	2.97459e+07	3.11612e+07	3.08604e+07	3.07618e+07	3.2394e+07	3.18363e+07	3.32352e+07	3.32388e+07	3.13668e+07	3.00407e+07	3.03688e+07	3.10587e+07	3.01785e+07	3.18236e+07	3.22086e+07	3.2088e+07	2.73831e+07	2.95218e+07	3.44408e+07	3.27571e+07	3.44008e+07	3.24451e+07	3.27675e+07	2.9021e+07	2.91924e+07	3.04051e+07	3.11401e+07	3.11077e+07	3.50775e+07	3.42401e+07	3.51775e+07	3.43157e+07	3.16542e+07	3.11417e+07	3.15921e+07	3.11239e+07	0.99804	0.985178	-0.00283047	-0.0215432	0.952984	0.441218
(7Z,17Z,21R)-27-Amino-24-hydroxy-24-oxido-19,23,25-trioxa-24lambda~5~-phosphaheptacosa-7,17-dien-21-yl (5Z,8Z,11Z,14Z,17Z)-5,8,11,14,17-icosapentaenoate	C43 H74 N O7 P	746.514	10.599	3.31824e+07	2.83516e+07	3.31516e+07	1.20266e+07	3.25351e+07	1.02957e+07	2.94366e+07	3.01004e+07	1.33152e+07	2.301e+07	2.14053e+07	2.78484e+07	2.06897e+07	2.38226e+07	2.9548e+07	1.12197e+07	486600	2.37333e+07	3.51746e+07	2.35655e+07	3.30846e+07	2.84184e+07	2.06882e+07	2.901e+07	9.91762e+06	2.82623e+07	2.42475e+07	3.00426e+07	3.07487e+07	2.97574e+07	2.4502e+07	2.60704e+07	2.6135e+07	2.13574e+07	2.42702e+07	2.59549e+07	0.928646	1.06942	-0.106799	0.0968225	0.718367	0.79889
		160.841	4.011	2.90423e+06	2.40032e+06	8.55278e+06	2.73563e+07	1.856e+06	7.38581e+06	2.22498e+07	7.51137e+06	3.5008e+07	8.4497e+06	2.69602e+07	7.51969e+06	2.30644e+07	7.75268e+06	7.30141e+06	2.1149e+07	1.20652e+07	1.14721e+07	9.99669e+06	3.29943e+07	7.92544e+06	7.67384e+06	1.00853e+07	9.71382e+06	1.05129e+07	1.01322e+07	8.7201e+06	3.05919e+07	1.41166e+07	2.26772e+07	7.18375e+06	1.6218e+07	1.00271e+07	1.71506e+07	1.27408e+07	1.23148e+07	1.27064	0.966561	0.345559	-0.0490674	0.554868	0.585675
O-(Hydroxy{(2R)-3-(icosanoyloxy)-2-[(5Z,8Z,11Z)-5,8,11-icosatrienoyloxy]propoxy}phosphoryl)-L-serine	C46 H84 N O10 P	840.577	10.634	2.71473e+07	2.51582e+07	1.57387e+07	5.90827e+06	1.53067e+07	2.62988e+06	1.71807e+07	1.75478e+07	5.96067e+06	1.65367e+07	1.42739e+07	1.39157e+07	1.52509e+07	1.44235e+07	1.86244e+07	5.69285e+06	334561	2.60118e+07	2.13283e+07	1.9818e+07	1.96022e+07	2.02751e+07	1.63875e+07	2.09342e+07	3.50962e+07	2.657e+07	1.90462e+07	1.90171e+07	1.81969e+07	1.84783e+07	1.86173e+07	2.17864e+07	1.58272e+07	1.30848e+07	1.80865e+07	1.92036e+07	1.14275	1.06177	0.192506	0.0864678	0.582531	0.262165
Creatine	C4 H9 N3 O2	130.061	0.849	3.46824e+07	3.5031e+07	3.35952e+07	2.85945e+07	3.49186e+07	2.8073e+07	2.89417e+07	3.20624e+07	3.02637e+07	2.62585e+07	3.18631e+07	2.88539e+07	2.88424e+07	3.08415e+07	2.91891e+07	3.28493e+07	1.69633e+07	1.43521e+07	1.81351e+07	1.42558e+07	1.62869e+07	1.74072e+07	7.53557e+06	1.84239e+07	2.68185e+07	2.94362e+07	2.77819e+07	3.04265e+07	2.97331e+07	3.42054e+07	3.27906e+07	3.25061e+07	3.19874e+07	2.98702e+07	1.542e+07	3.00798e+07	0.482065	1.9507	-1.0527	0.963995	1.09207e-07	2.96429e-07
		154.058	0.955	2.76681e+07	2.68078e+07	2.50225e+07	2.27398e+07	2.76947e+07	1.44472e+07	2.30923e+07	9.9766e+06	2.354e+07	9.29386e+06	2.57247e+07	2.064e+07	1.51987e+07	1.58381e+07	2.54304e+07	9.93991e+06	1.89681e+07	1.85741e+07	2.80382e+07	2.4779e+07	2.5169e+07	2.69804e+07	1.24923e+07	2.72784e+07	2.89898e+07	3.02044e+07	3.15885e+07	5.72258e+06	3.16075e+07	3.47046e+07	3.47797e+07	3.17471e+07	2.21811e+07	1.82007e+07	2.27849e+07	3.12496e+07	1.02722	1.3715	0.0387489	0.455756	0.844846	0.156945
Guanine	C5 H5 N5 O	152.056	0.936	2.76681e+07	2.68078e+07	2.50225e+07	2.27398e+07	1.92937e+07	8.75109e+06	1.61229e+07	1.84985e+07	2.2896e+07	2.21774e+07	2.57247e+07	2.064e+07	8.56935e+06	1.58381e+07	2.46877e+07	1.92425e+07	1.89681e+07	9.03422e+06	2.7699e+07	2.4779e+07	2.5169e+07	2.69804e+07	8.26113e+06	2.67341e+07	2.08219e+07	2.9543e+07	1.21684e+06	2.18426e+06	2.42538e+07	3.47046e+07	1.93069e+06	2.35532e+07	2.0613e+07	1.9972e+07	2.09531e+07	2.39035e+07	1.0165	1.14081	0.0236073	0.190056	0.926566	0.52146
		555.889	0.112	2.01254e+06	2.53483e+06	4.36345e+06	7.54255e+06	2.08289e+07	2.0196e+07	1.65385e+07	3.46312e+07	2.50652e+06	3.22828e+06	5.62104e+06	1.06386e+07	2.20652e+07	2.64588e+07	2.20416e+07	5.12563e+06	858368	861185	3.24172e+06	3.66793e+06	1.31455e+07	1.39628e+07	1.70402e+07	7.05521e+06	1.40898e+06	1.85384e+06	4.40904e+06	5.89536e+06	1.27033e+07	1.87739e+07	2.58242e+07	1.32057e+07	1.3581e+07	1.22107e+07	7.4791e+06	1.12256e+07	0.550704	1.50093	-0.860651	0.58586	0.21636	0.442004
		391.289	9.991	2.75149e+07	2.71371e+07	2.53742e+07	2.55572e+07	2.5266e+07	2.6174e+07	5.24521e+06	2.00367e+07	2.65487e+07	2.64647e+07	2.51154e+07	2.56183e+07	2.59969e+07	2.45008e+07	2.52727e+07	2.5624e+07	2.91076e+07	2.83096e+07	2.60974e+07	2.56247e+07	2.64315e+07	1.88234e+07	2.03135e+07	6.90276e+06	2.83441e+07	2.60369e+07	2.5463e+07	2.49105e+07	2.54721e+07	2.51869e+07	2.56856e+07	2.48458e+07	2.27882e+07	2.56427e+07	2.27013e+07	2.54379e+07	0.996189	1.12055	-0.00550897	0.164206	0.981589	0.282778
Methylimidazoleacetaldehyde	C6 H8 N2 O	125.071	3.195	2.32619e+07	2.33798e+07	2.29647e+07	1.90629e+07	1.94232e+07	2.02578e+07	2.00136e+07	1.87551e+07	2.48418e+07	2.86551e+07	2.26509e+07	1.92553e+07	2.00918e+07	1.89221e+07	1.81464e+07	1.82254e+07	2.7448e+07	2.86243e+07	2.4477e+07	2.06295e+07	2.20311e+07	2.03602e+07	1.79829e+07	1.91788e+07	2.84121e+07	2.45745e+07	2.42769e+07	2.16686e+07	2.00154e+07	1.8705e+07	2.16216e+07	1.85191e+07	2.08899e+07	2.13486e+07	2.25915e+07	2.08185e+07	1.08146	0.92152	0.112974	-0.117912	0.294266	0.842916
1-[(9Z)-octadecenyl]-2-hexadecanoyl-sn-glycero-3-phosphocholine	C42 H84 N O7 P	746.604	9.961	762090	2.17022e+06	2.14988e+07	2.33837e+07	3.10782e+07	3.22968e+07	3.12052e+07	3.2503e+07	1.64238e+06	1.3099e+06	2.99905e+07	2.95588e+07	3.2386e+07	2.87536e+07	3.20929e+07	3.34306e+07	878416	1.02604e+06	1.17439e+06	1.17394e+06	2.96245e+07	2.71281e+07	1.27662e+07	2.54167e+07	1.23711e+06	1.12489e+06	1.99786e+06	1.08391e+07	3.36492e+07	3.37549e+07	2.9552e+07	3.14568e+07	2.18623e+07	2.36456e+07	1.23985e+07	2.83448e+07	0.567121	2.28614	-0.818272	1.19292	0.17255	0.451828
		216.853	10.838	2.56336e+07	2.57446e+07	1.93159e+07	1.88025e+07	1.60596e+07	1.61851e+07	1.53171e+07	1.58694e+07	2.35287e+07	2.15081e+07	1.79337e+07	1.73127e+07	1.59109e+07	1.56848e+07	1.64063e+07	1.5039e+07	2.76591e+07	2.60404e+07	1.84877e+07	1.8598e+07	1.66122e+07	4.37892e+06	1.28966e+07	1.28944e+07	2.53845e+07	2.43231e+07	1.78824e+07	1.8384e+07	1.52673e+07	1.66558e+07	1.48837e+07	1.57679e+07	1.9116e+07	1.79155e+07	1.71959e+07	1.62119e+07	0.899558	0.942774	-0.152712	-0.0850163	0.542234	0.657903
		100.925	10.387	2.52086e+07	2.60493e+07	2.34188e+07	2.49922e+07	2.29061e+07	2.45189e+07	2.65092e+07	2.57331e+07	2.64968e+07	2.47184e+07	2.3227e+07	2.36753e+07	2.44534e+07	2.41397e+07	2.68252e+07	2.72557e+07	2.91859e+07	2.78948e+07	2.2115e+07	2.44343e+07	2.24138e+07	2.2394e+07	2.78355e+07	2.75497e+07	2.98432e+07	2.7607e+07	2.44235e+07	2.37969e+07	2.29863e+07	2.25847e+07	2.46454e+07	2.66072e+07	2.4917e+07	2.50989e+07	2.54779e+07	2.56263e+07	1.02251	1.00583	0.0321135	0.00837955	0.631583	0.905033
		81.0452	10.659	3.18194e+07	3.35726e+07	3.07795e+07	2.92988e+07	2.98624e+07	3.0044e+07	3.07774e+07	3.02539e+07	3.07144e+07	3.19087e+07	2.96403e+07	3.03615e+07	3.18701e+07	2.77582e+07	2.98412e+07	2.97807e+07	3.15058e+07	3.29917e+07	3.17812e+07	3.19056e+07	3.00252e+07	2.93874e+07	3.00097e+07	2.97933e+07	3.23888e+07	3.10083e+07	3.20387e+07	3.09019e+07	3.02765e+07	2.94446e+07	3.31386e+07	2.97169e+07	3.0801e+07	3.02344e+07	3.0925e+07	3.05892e+07	1.00403	0.989142	0.00579565	-0.0157511	0.85349	0.775208
		222.055	11.975	3.27953e+07	3.24989e+07	3.10691e+07	3.25618e+07	3.21817e+07	3.28508e+07	3.27453e+07	2.8764e+07	3.17463e+07	3.2835e+07	3.20699e+07	3.31737e+07	3.252e+07	3.27996e+07	3.24247e+07	3.23678e+07	3.23385e+07	3.27088e+07	3.22287e+07	3.23153e+07	3.15037e+07	3.14558e+07	3.25277e+07	3.20116e+07	3.17514e+07	3.18358e+07	3.16419e+07	3.24259e+07	3.24969e+07	3.24828e+07	3.24136e+07	3.20194e+07	3.19334e+07	3.24921e+07	3.21363e+07	3.23941e+07	1.00635	1.00802	0.00913836	0.0115268	0.707041	0.989271
		112.05	10.714	6.91097e+06	7.33734e+06	7.73729e+06	1.26372e+07	2.03745e+07	2.20053e+07	1.7842e+07	2.54988e+07	7.64659e+06	7.81929e+06	8.64292e+06	8.72809e+06	2.17984e+07	1.577e+07	2.7352e+07	2.84084e+07	3.73702e+06	2.66264e+06	4.99371e+06	5.03444e+06	1.00138e+07	1.5537e+07	2.65226e+07	2.8038e+07	8.03905e+06	5.97857e+06	1.00626e+07	1.11002e+07	1.24913e+07	1.92935e+07	2.41051e+07	1.83078e+07	1.50429e+07	1.57707e+07	1.20674e+07	1.53995e+07	0.802197	1.27613	-0.317972	0.351773	0.517064	0.712553
DL-Arginine	C6 H14 N4 O2	175.119	0.778	1.77769e+07	1.43109e+07	1.40936e+07	1.4426e+07	1.83998e+07	1.67087e+07	1.8075e+07	1.66742e+07	1.56177e+07	1.71026e+07	1.99605e+07	1.74201e+07	1.76579e+07	1.70759e+07	1.45378e+07	1.95334e+07	1.85637e+07	2.16494e+07	2.46885e+07	1.97545e+07	2.30366e+07	1.74868e+07	1.51693e+07	2.48356e+07	3.19807e+07	2.7761e+07	2.94926e+07	2.56274e+07	2.69501e+07	3.16217e+07	3.31651e+07	2.71568e+07	1.63081e+07	1.73632e+07	2.06481e+07	2.85325e+07	1.26612	1.38185	0.340415	0.466601	0.0103022	0.000105357
L-(-)-Malic acid	C4 H6 O5	133.013	0.703	2.45898e+07	2.39754e+07	1.71612e+07	2.59369e+07	1.3156e+07	1.35777e+07	1.57344e+07	1.07505e+07	1.23297e+07	3.02749e+07	3.30758e+07	2.76129e+07	1.00001e+07	1.76583e+07	1.33551e+07	1.32155e+07	1.55739e+07	8.95148e+06	1.38067e+07	8.42579e+06	1.27847e+07	5.87147e+06	2.32144e+06	1.26772e+07	2.13174e+07	1.54648e+07	2.77402e+07	2.1043e+07	2.31584e+07	1.61663e+07	2.65715e+07	1.61287e+07	1.81102e+07	1.96903e+07	1.00516e+07	2.06942e+07	0.555022	2.0588	-0.849383	1.0418	0.00875143	0.000334486
O-{[(2R)-2-(Docosanoyloxy)-3-(stearoyloxy)propoxy](hydroxy)phosphoryl}-L-serine	C46 H90 N O10 P	846.623	9.925	1.13161e+06	1.03748e+06	1.29063e+06	1.05762e+06	2.23341e+07	2.37712e+07	2.72094e+07	2.60415e+07	3.86225e+06	1.16486e+06	1.14727e+06	1.15813e+06	2.34169e+07	2.60876e+07	2.36575e+07	2.51826e+07	928275	1.08151e+06	1.06534e+06	1.10939e+06	1.74964e+07	1.90777e+07	3.29389e+07	3.03638e+07	1.25174e+06	1.06632e+06	1.18074e+06	1.10975e+06	2.16877e+07	2.54268e+07	2.01994e+07	2.55303e+07	1.29842e+07	1.32096e+07	1.30077e+07	2.09436e+07	1.00181	1.61009	0.00260513	0.687145	0.997229	0.899799
		185.959	0.743	2.84825e+07	2.58124e+07	2.60646e+07	2.11446e+07	2.84578e+07	2.14543e+07	2.25029e+07	2.72885e+07	2.53816e+07	2.22415e+07	2.69508e+07	2.00754e+07	2.14023e+07	2.39763e+07	2.41225e+07	2.58526e+07	1.97827e+07	1.53295e+07	1.98499e+07	1.57113e+07	1.73094e+07	1.94836e+07	7.20807e+06	1.98568e+07	271954	2.58591e+07	2.58909e+07	2.64656e+07	2.73808e+07	3.27403e+07	3.18582e+07	3.07226e+07	2.51509e+07	2.37504e+07	1.68164e+07	2.66967e+07	0.66862	1.58754	-0.580742	0.66679	0.0006881	0.0651757
		745.591	10.005	555420	847662	2.16778e+07	2.53251e+07	3.10782e+07	3.27369e+07	3.14451e+07	3.2278e+07	1.19698e+06	902511	2.9298e+07	2.92896e+07	3.22935e+07	2.85539e+07	3.22562e+07	3.26789e+07	543163	674386	779981	725830	2.96194e+07	2.71281e+07	7.689e+06	2.50707e+07	727373	740929	1.99786e+06	1.16911e+07	1.5178e+07	1.59269e+07	2.77172e+07	1.76695e+07	2.1993e+07	2.33087e+07	1.15288e+07	1.55525e+07	0.524204	1.34901	-0.931801	0.431898	0.14333	0.990221
		268.998	0.726	1.46201e+06	1.39074e+06	1.34115e+06	1.09607e+06	1.62984e+06	1.18205e+06	1.28931e+06	1.73971e+06	1.28659e+06	1.5079e+06	2.07876e+06	1.26745e+06	1.21106e+06	1.5713e+06	1.53463e+06	1.5098e+06	1.55215e+07	2.66798e+07	3.01747e+07	3.2627e+07	1.85995e+07	2.05969e+07	1.17721e+07	2.91587e+07	6.58167e+06	6.12733e+06	6.60547e+06	5.71023e+06	6.63429e+06	5.11834e+06	7.51441e+06	6.5338e+06	1.39136e+06	1.49593e+06	2.31413e+07	6.55774e+06	16.6321	0.283379	4.0559	-1.8192	8.28936e-05	0.000401594
		173.985	14.977	1.51369e+07	1.76995e+07	1.5897e+07	1.76589e+07	1.99215e+07	2.01782e+07	2.31465e+07	1.87013e+07	1.63959e+07	1.83518e+07	2.50215e+07	1.44557e+07	2.0493e+07	1.48223e+07	3.2578e+07	2.28603e+07	1.26466e+07	1.37946e+07	1.81679e+07	1.71703e+07	1.87719e+07	1.89617e+07	2.25848e+07	2.31405e+07	9.74846e+06	1.39621e+07	1.7276e+07	1.42695e+07	1.83476e+07	1.85652e+07	2.80802e+07	2.05995e+07	1.85425e+07	2.06223e+07	1.81548e+07	1.84564e+07	0.979092	1.01661	-0.0304843	0.0237707	0.811428	0.817151
		73.0282	1.331	1.52159e+07	1.93346e+07	1.89997e+07	2.01465e+07	2.14982e+07	1.71878e+07	1.97968e+07	2.25438e+07	1.84394e+07	1.95325e+07	2.11334e+07	2.02919e+07	2.06386e+07	1.62235e+07	2.10927e+07	2.14254e+07	1.82823e+07	1.86439e+07	2.04894e+07	2.00297e+07	2.04982e+07	1.91736e+07	2.14575e+07	2.03545e+07	1.49236e+07	1.99071e+07	2.54355e+06	2.14011e+07	1.69366e+07	2.07269e+07	3.39314e+06	2.13664e+07	1.93404e+07	1.98472e+07	1.98661e+07	2.0317e+07	1.02718	1.02269	0.0386902	0.0323745	0.573267	0.134758
		839.566	10.629	2.91442e+07	2.44694e+07	1.60124e+07	4.5167e+06	1.49682e+07	2.62988e+06	1.79426e+07	1.75401e+07	6.05936e+06	1.68599e+07	1.36495e+07	1.36429e+07	1.49066e+07	1.41676e+07	1.63047e+07	4.43355e+06	397605	2.55465e+07	1.87977e+07	2.09767e+07	1.92084e+07	2.04169e+07	1.63451e+07	2.14102e+07	3.24159e+07	2.657e+07	1.8449e+07	1.83387e+07	1.68476e+07	1.84783e+07	1.90026e+07	2.07839e+07	1.59029e+07	1.2503e+07	1.78874e+07	1.87405e+07	1.12479	1.04769	0.16965	0.0672154	0.639367	0.308245
1-stearoyl-2-(7Z,10Z,13Z,16Z-docosatetraenoyl)-sn-glycero-3-phosphoserine	C46 H82 N O10 P	838.561	10.621	2.91442e+07	2.44694e+07	1.60124e+07	4.5167e+06	1.49682e+07	4.32545e+06	1.79426e+07	1.75401e+07	6.05936e+06	1.68599e+07	1.36495e+07	1.36429e+07	1.49066e+07	1.44235e+07	1.63047e+07	4.43355e+06	301990	1.44424e+06	1.01707e+06	2.09767e+07	818495	2.02751e+07	1.63451e+07	2.14102e+07	3.24159e+07	2.657e+07	1.8449e+07	1.83387e+07	1.68476e+07	1.84783e+07	1.90026e+07	2.07839e+07	1.61149e+07	1.2535e+07	1.03236e+07	1.87405e+07	0.640626	1.8153	-0.642446	0.860211	0.24064	0.0209363
		170.032	0.998	3.23619e+07	3.17115e+07	3.01472e+07	2.95585e+07	3.14857e+07	2.72002e+07	2.79467e+07	3.10164e+07	2.8291e+07	2.72588e+07	2.30051e+07	2.56817e+07	2.7352e+07	2.91238e+07	3.05152e+07	3.11674e+07	1.82477e+07	1.70846e+07	1.85915e+07	1.63685e+07	1.26785e+07	1.92479e+07	1.1393e+07	1.88415e+07	2.47929e+07	2.46641e+07	2.51013e+07	2.4256e+07	2.00666e+07	2.15901e+07	2.45834e+07	1.80514e+07	3.01785e+07	2.77994e+07	1.65566e+07	2.44197e+07	0.548623	1.47492	-0.866112	0.560637	1.53361e-07	0.000515074
3-Oxalomalate	C6 H6 O8	207.014	0.751	1.51739e+07	1.39403e+07	1.39423e+07	1.03661e+07	1.37804e+07	1.05527e+07	1.07734e+07	1.35177e+07	1.16952e+07	1.01209e+07	1.35205e+07	9.56656e+06	1.02002e+07	1.2092e+07	1.18632e+07	1.23682e+07	1.85531e+07	1.34732e+07	1.72804e+07	1.44909e+07	1.50635e+07	1.63829e+07	6.33896e+06	1.7278e+07	2.47813e+07	2.54657e+07	2.329e+07	2.32664e+07	2.66742e+07	3.2215e+07	2.91929e+07	2.5967e+07	1.27559e+07	1.14283e+07	1.48576e+07	2.57905e+07	1.16477	1.73585	0.220044	0.795639	0.192701	1.39241e-05
2-(8-Hydroxy-4a,8-dimethyldecahydro-2-naphthalenyl)acrylic acid	C15 H24 O3	233.154	8.429	2.82434e+07	2.72525e+07	2.92697e+07	2.86764e+07	2.92115e+07	2.84247e+07	2.91139e+07	2.90967e+07	2.79522e+07	2.95673e+07	2.92309e+07	3.03258e+07	2.92753e+07	2.91518e+07	2.87644e+07	3.21068e+07	2.73388e+07	2.85665e+07	2.94652e+07	2.92258e+07	3.02921e+07	2.89976e+07	2.92333e+07	2.90772e+07	2.78271e+07	2.76359e+07	3.01751e+07	2.99765e+07	2.90962e+07	2.97451e+07	2.99819e+07	2.94542e+07	2.86611e+07	2.95468e+07	2.90246e+07	2.94486e+07	1.01268	1.01461	0.0181805	0.0209254	0.359596	0.651561
11(E)-Eicosenoic Acid	C20 H38 O2	309.28	10.319	2.17482e+07	1.70584e+07	2.04473e+07	1.52778e+07	2.81425e+07	1.52979e+07	2.74601e+07	1.67936e+07	1.46443e+07	1.10069e+07	7.98061e+06	1.90962e+07	1.13879e+07	1.01675e+07	1.12309e+07	1.83018e+07	441426	2.18146e+07	1.92279e+07	2.29346e+07	1.95476e+07	2.13491e+07	1.74668e+07	5.6693e+06	2.372e+07	1.56352e+07	2.53857e+07	2.31085e+07	2.14253e+07	2.22167e+07	1.75489e+07	3.17596e+07	2.02782e+07	1.2977e+07	1.60564e+07	2.26626e+07	0.791807	1.41144	-0.336779	0.497165	0.247033	0.0808857
		582.378	9.079	8.79464e+06	7.26798e+06	7.51899e+06	5.48959e+06	7.64323e+06	5.12662e+06	5.67617e+06	7.13473e+06	5.8301e+06	5.0128e+06	6.05076e+06	5.17539e+06	4.87115e+06	5.27112e+06	6.04587e+06	6.35905e+06	3.12091e+07	2.95385e+07	2.84767e+07	3.17393e+07	2.83837e+07	2.93632e+07	1.38008e+07	2.98376e+07	1.59863e+07	1.88568e+07	1.60004e+07	1.66812e+07	1.86773e+07	1.721e+07	2.20024e+07	1.73536e+07	6.83149e+06	5.57703e+06	2.77936e+07	1.75227e+07	4.06845	0.630458	2.02448	-0.665528	1.11643e-05	0.00142439
		128.034	0.706	2.9237e+07	2.66865e+07	2.54404e+07	2.21652e+07	2.91627e+07	2.21138e+07	2.1872e+07	2.37537e+07	2.42351e+07	2.2682e+07	2.68746e+07	3.03065e+07	2.20705e+07	2.52844e+07	2.42175e+07	2.39104e+07	1.7816e+07	1.48709e+07	1.71502e+07	1.70423e+07	1.50648e+07	1.53836e+07	8.78114e+06	1.76557e+07	2.32473e+07	2.42153e+07	2.39791e+07	2.33871e+07	2.59712e+07	2.70489e+07	2.64048e+07	2.39351e+07	2.50539e+07	2.49476e+07	1.54706e+07	2.39571e+07	0.617491	1.54856	-0.695509	0.630927	1.75995e-05	1.0079e-05
Bis(4-ethylbenzylidene)sorbitol	C24 H30 O6	415.211	7.689	2.99465e+07	1.65754e+07	1.70123e+07	2.0094e+07	1.19944e+07	1.43841e+07	2.11483e+07	1.04621e+07	1.47144e+07	1.30499e+07	1.58679e+07	1.87474e+07	1.99618e+07	1.39639e+07	2.00072e+07	3.13211e+07	1.82268e+07	2.12946e+07	1.84641e+07	1.4099e+07	1.48199e+07	1.44947e+07	1.45191e+07	1.98679e+07	1.09229e+07	1.362e+07	1.3994e+07	1.25696e+07	1.42431e+07	1.59992e+07	1.34752e+07	1.7646e+07	1.77022e+07	1.84542e+07	1.69733e+07	1.3807e+07	0.958825	0.813456	-0.0606608	-0.297863	0.767207	0.0347059
1-octadecanoyl-2-(9Z-octadecenoyl)-sn-glycero-3-phospho-(1'-sn-glycerol)	C42 H81 O10 P	775.548	9.984	2.00768e+06	2.05969e+06	1.42454e+07	1.95437e+07	1.97777e+07	3.01551e+07	2.46071e+07	1.41993e+07	2.96903e+06	1.64591e+06	7.55742e+06	2.3254e+07	2.32513e+07	4.23702e+06	1.53297e+07	7.46349e+06	1.63886e+06	1.2945e+06	2.30156e+07	1.35405e+07	2.21706e+07	1.25932e+07	2.27462e+07	7.84281e+06	2.05647e+06	3.0793e+06	1.84926e+07	1.33811e+07	3.13198e+07	2.25668e+07	2.291e+07	1.81139e+07	1.58245e+07	1.07135e+07	1.31053e+07	1.83033e+07	0.828167	1.39663	-0.272006	0.481953	0.577136	0.489876
Docosahexaenoic acid	C22 H32 O2	327.233	10.188	1.7136e+07	1.37452e+07	1.23506e+07	6.61103e+06	1.0988e+07	1.11162e+07	1.12823e+07	1.00628e+07	9.92139e+06	1.19776e+07	1.39534e+07	9.15869e+06	8.58769e+06	1.05956e+07	1.11918e+07	1.21764e+07	3.12506e+07	2.19601e+07	1.84956e+07	2.15069e+07	1.80861e+07	2.17548e+07	7.33716e+06	1.62162e+07	1.82163e+07	2.06296e+07	2.30484e+07	2.12745e+07	2.28509e+07	3.09314e+07	3.11271e+07	2.5556e+07	1.16615e+07	1.09453e+07	1.95759e+07	2.29497e+07	1.67868	1.17234	0.747328	0.229392	0.0127779	0.135098
L-Isoleucine	C6 H13 N O2	132.102	1.234	8.39305e+06	1.32575e+07	1.58276e+07	9.9878e+06	1.15632e+07	1.01623e+07	1.21694e+07	1.49651e+07	1.04706e+07	1.2549e+07	1.59538e+07	8.44388e+06	8.87938e+06	1.21645e+07	1.30129e+07	1.79181e+07	1.91466e+07	1.45368e+07	1.71569e+07	7.22669e+06	1.89349e+07	1.69173e+07	8.79644e+06	1.77176e+07	2.17822e+07	2.10473e+07	2.40586e+07	2.21242e+07	2.609e+07	3.03227e+07	2.65135e+07	2.7047e+07	1.20407e+07	1.2424e+07	1.50542e+07	2.50743e+07	1.25027	1.66561	0.322237	0.73605	0.133085	0.000289409
		218.852	10.446	1.1946e+07	1.18446e+07	8.96397e+06	9.53703e+06	8.83555e+06	2.49657e+06	1.01673e+07	9.60892e+06	1.16823e+07	9.66411e+06	4.74029e+06	8.66234e+06	8.71601e+06	9.26091e+06	1.01317e+07	9.54156e+06	9.10563e+06	9.92623e+06	8.99662e+06	9.86484e+06	8.54469e+06	5.04816e+06	9.95892e+06	1.03829e+07	1.46213e+07	1.17901e+07	9.63818e+06	9.10239e+06	7.7685e+06	8.45299e+06	8.6171e+06	9.33603e+06	9.17499e+06	9.0499e+06	8.9785e+06	9.4871e+06	0.978584	1.05665	-0.0312327	0.0794939	0.873239	0.363257
1-(1Z,9Z-octadecadienyl)-2-(4Z,7Z,10Z,13Z,16Z,19Z-docosahexaenoyl)-sn-glycero-3-phosphoethanolamine	C45 H76 N O7 P	774.542	10.599	2.7217e+07	2.97162e+07	2.21639e+07	2.92102e+07	2.84472e+07	2.8982e+07	2.55875e+07	1.91633e+07	2.00724e+07	6.75689e+06	5.27882e+06	2.66726e+07	6.55208e+06	2.55327e+07	2.50128e+07	3.06945e+07	240005	3.57753e+06	2.30965e+07	2.43281e+07	2.68919e+07	2.91438e+07	2.05888e+07	1.94221e+07	2.87808e+07	2.99588e+07	2.33081e+07	1.85813e+07	2.61477e+07	2.1954e+07	2.34708e+07	1.67309e+07	2.63109e+07	1.83216e+07	1.84111e+07	2.33895e+07	0.699751	1.2704	-0.515086	0.345283	0.0814002	0.236135
1-stearoyl-2-oleoyl-sn-glycero-3-phosphoethanolamine zwitterion	C41 H80 N O8 P	746.568	9.905	1.2141e+07	2.57494e+07	1.99806e+07	1.92986e+07	2.15797e+07	2.22426e+07	2.29452e+07	2.05309e+07	3.05056e+07	2.15309e+07	2.10617e+07	1.89081e+07	2.21481e+07	2.04208e+07	2.28447e+07	2.72208e+07	979820	1.07451e+06	1.3351e+07	2.24289e+07	1.77034e+07	2.29046e+07	1.27034e+07	1.3711e+07	1.23463e+06	1.30625e+06	2.21352e+07	2.15892e+07	2.36754e+07	2.01794e+07	1.94411e+07	2.06457e+07	2.05585e+07	2.30801e+07	1.31071e+07	2.09538e+07	0.637551	1.59866	-0.649387	0.676864	0.0470719	0.488143
(2R)-1-[(Hydroxy{[(2R,3R,5S,6R)-2,3,4,5,6-pentahydroxycyclohexyl]oxy}phosphoryl)oxy]-3-[(9Z)-9-octadecenoyloxy]-2-propanyl (5Z,8Z,11Z,14Z)-5,8,11,14-icosatetraenoate	C47 H81 O13 P	883.534	10.564	6.03767e+06	8.86418e+06	7.32419e+06	6.19099e+06	6.26402e+06	6.68556e+06	7.79096e+06	6.75065e+06	9.98697e+06	8.31821e+06	6.76716e+06	6.38346e+06	7.41433e+06	7.15274e+06	7.58303e+06	5.31984e+06	7.50494e+06	1.00435e+07	4.21566e+06	4.37686e+06	6.96137e+06	4.5896e+06	7.0486e+06	4.90224e+06	9.65123e+06	7.63161e+06	6.36302e+06	6.49063e+06	3.20887e+06	4.17533e+06	6.13983e+06	5.01589e+06	6.98853e+06	7.36572e+06	6.20535e+06	5.81008e+06	0.887933	0.936303	-0.171477	-0.0949528	0.35054	0.906991
1,2-DOCOSAHEXANOYL-SN-GLYCERO-3-PHOSPHOSERINE	C50 H74 N O10 P	878.498	10.62	2.59478e+07	2.57886e+07	2.32101e+07	1.71472e+07	2.25895e+07	1.91721e+07	2.0524e+07	2.1457e+07	2.3677e+07	1.66961e+07	1.51066e+07	1.91789e+07	1.72711e+07	1.89963e+07	2.03054e+07	2.22556e+07	8.82117e+06	1.39259e+07	1.52948e+07	1.23365e+07	1.34577e+07	1.12055e+07	6.78527e+06	1.42579e+07	2.56994e+07	2.33881e+07	1.92013e+07	2.13513e+07	2.18055e+07	2.57828e+07	2.5414e+07	2.35117e+07	2.19795e+07	1.91859e+07	1.20106e+07	2.31145e+07	0.546445	1.92451	-0.871853	0.944492	1.09668e-05	9.56515e-07
Adenine	C5 H5 N5	134.046	3.087	2.26254e+07	1.54704e+07	1.65928e+07	1.21215e+07	1.46931e+07	1.53063e+07	2.27728e+07	1.82859e+07	1.94635e+07	2.08151e+07	2.4875e+07	1.21329e+07	1.25396e+07	1.74006e+07	3.04239e+07	1.70584e+07	1.02301e+07	7.29078e+06	9.91503e+06	8.67646e+06	1.08366e+07	1.03281e+07	5.64202e+06	1.08945e+07	1.96199e+07	1.93178e+07	2.23795e+07	2.20989e+07	2.07328e+07	2.8321e+07	2.97484e+07	3.01858e+07	1.72335e+07	1.93386e+07	9.2267e+06	2.35399e+07	0.535393	2.55128	-0.90133	1.35122	0.000297526	1.17888e-05
1,2-dioleoyl-sn-glycero-3-phospho-(1'-sn-glycerol)	C42 H79 O10 P	773.534	10.195	1.76569e+07	2.15733e+07	1.57616e+07	2.82368e+07	2.6062e+07	2.21623e+07	1.58921e+07	2.76249e+07	1.97117e+07	1.88339e+07	1.69658e+07	2.19794e+07	1.41466e+07	2.06126e+07	1.67191e+07	1.58938e+07	1.82981e+06	1.03191e+07	1.75786e+07	2.16591e+07	3.04126e+07	3.04213e+07	1.36281e+07	1.07843e+07	1.83735e+07	1.58918e+07	1.98798e+07	1.74918e+07	2.46423e+07	2.68456e+07	2.6836e+07	1.65872e+07	2.18712e+07	1.81079e+07	1.70791e+07	1.8879e+07	0.780894	1.10539	-0.356801	0.144551	0.255784	0.361335
O-[{(2R)-2-(Docosanoyloxy)-3-[(9Z)-9-octadecenoyloxy]propoxy}(hydroxy)phosphoryl]-L-serine	C46 H88 N O10 P	844.608	9.895	1.46701e+06	1.30762e+06	2.53431e+07	2.39677e+07	2.23341e+07	2.57641e+07	2.652e+07	2.63782e+07	4.84731e+06	1.46195e+06	1.43988e+06	1.45352e+06	1.59878e+07	2.79699e+06	2.36826e+07	2.57351e+07	1.16503e+06	1.42091e+06	1.33706e+06	1.46779e+06	1.70424e+07	1.90419e+07	3.03444e+07	2.83415e+07	3.35744e+06	1.33829e+06	2.3553e+07	2.28417e+07	2.44412e+07	2.54268e+07	2.82193e+07	4.30057e+06	1.91352e+07	9.67564e+06	1.25201e+07	2.39971e+07	0.654298	1.91668	-0.611981	0.938609	0.28542	0.502768
1,2-Dioleoyl-sn-glycero-3-PE	C41 H78 N O8 P	744.553	10.016	1.19135e+07	2.5734e+07	1.99806e+07	1.15603e+07	5.97767e+06	1.91195e+07	2.0895e+07	2.03164e+07	3.01369e+07	2.14874e+07	2.07011e+07	1.80302e+07	2.2254e+07	2.03182e+07	2.30082e+07	2.70812e+07	919166	1.02872e+06	1.57586e+07	2.24289e+07	1.77448e+07	2.29517e+07	1.57374e+07	1.35046e+07	1.24034e+06	1.12783e+06	1.52689e+07	1.58727e+07	1.14337e+07	2.12263e+07	1.66945e+07	2.13402e+07	1.69371e+07	2.28772e+07	1.37592e+07	1.55708e+07	0.812372	1.13166	-0.299787	0.178442	0.416527	0.861645
Linoleyl carnitine	C25 H45 N O4	424.341	8.121	8.9877e+06	5.89551e+06	3.47071e+06	1.3035e+07	6.1379e+06	8.73268e+06	9.11881e+06	7.54262e+06	6.11142e+06	9.39075e+06	6.86706e+06	3.69052e+06	3.68924e+06	7.94545e+06	1.19539e+07	5.03944e+06	2.24825e+07	1.41899e+07	1.74843e+07	1.70848e+07	1.94676e+07	2.39025e+07	7.58569e+06	1.80762e+07	2.40028e+07	2.16808e+07	2.21842e+07	2.34394e+07	2.98351e+07	2.98535e+07	2.78998e+07	2.74731e+07	7.86512e+06	6.83597e+06	1.75342e+07	2.39495e+07	2.22936	1.36587	1.15663	0.449825	0.000637441	0.00226877
		134.894	10.399	1.79961e+07	1.72091e+07	1.74303e+07	1.1133e+07	1.17882e+07	1.08791e+07	2.24291e+07	1.87109e+07	1.47235e+07	1.57299e+07	1.77202e+07	1.99996e+07	1.70031e+07	2.003e+07	2.55848e+07	1.60275e+07	1.20344e+07	1.61164e+07	2.45343e+07	1.98558e+07	2.9853e+07	5.44715e+06	2.48328e+07	1.75363e+07	8.6375e+06	2.03779e+07	9.30801e+06	2.0345e+07	2.58528e+07	1.76833e+07	2.13686e+07	2.23378e+07	1.5947e+07	1.83523e+07	1.87763e+07	2.08733e+07	1.17742	1.11168	0.235628	0.152745	0.386083	0.880731
		146.965	2.975	5.73165e+06	2.98078e+07	5.58054e+06	5.96827e+06	5.81146e+06	5.74274e+06	5.64936e+06	5.88044e+06	5.62317e+06	5.8271e+06	5.89701e+06	5.75521e+06	5.51423e+06	5.74506e+06	5.39922e+06	5.75468e+06	6.12141e+06	5.92442e+06	6.13064e+06	5.97984e+06	6.14381e+06	5.98987e+06	5.6915e+06	5.68661e+06	5.52768e+06	5.67387e+06	5.50662e+06	5.71098e+06	5.43915e+06	5.76792e+06	5.18616e+06	5.23958e+06	8.77153e+06	5.68946e+06	5.95851e+06	5.51715e+06	0.679302	0.925927	-0.557876	-0.11103	0.38053	0.000486402
Dibutyl phosphate	C8 H19 O4 P	211.109	8.215	2.7231e+07	2.73021e+07	2.55747e+07	2.63495e+07	2.97468e+07	2.64255e+07	2.62263e+07	2.65215e+07	2.64862e+07	2.66166e+07	2.65551e+07	2.63157e+07	2.67068e+07	2.67944e+07	2.58435e+07	2.67439e+07	2.71229e+07	2.77318e+07	2.60492e+07	2.722e+07	2.64867e+07	2.6354e+07	2.58604e+07	2.59919e+07	2.77018e+07	2.69551e+07	2.55605e+07	2.58372e+07	2.64143e+07	2.53182e+07	2.6007e+07	2.64404e+07	2.69222e+07	2.65077e+07	2.66021e+07	2.61145e+07	0.988112	0.981669	-0.0172539	-0.0266917	0.542337	0.391901
3-Dehydroxycarnitine	C7 H15 N O2	146.117	0.815	2.4111e+07	2.45255e+07	2.26637e+07	1.94344e+07	1.68794e+07	1.89869e+07	2.2285e+07	2.89441e+07	2.20679e+07	2.59815e+07	1.44676e+07	1.96938e+07	1.25057e+07	2.17463e+07	1.35189e+07	1.52764e+07	2.00339e+07	1.96005e+07	1.90668e+07	1.75653e+07	1.16127e+07	2.00495e+07	1.06575e+07	1.75171e+07	2.80933e+07	1.88164e+07	2.43231e+07	1.59662e+07	1.76195e+07	2.96678e+07	2.77197e+07	2.43551e+07	2.22288e+07	1.81573e+07	1.70129e+07	2.50746e+07	0.765355	1.47386	-0.385799	0.559597	0.0154284	0.0162443
L-(+)-Lactic acid	C3 H6 O3	89.0232	0.31	2.41466e+07	2.32927e+07	2.63791e+07	2.44904e+07	2.7876e+07	2.62268e+07	2.77516e+07	2.66547e+07	2.41651e+07	2.38501e+07	2.54079e+07	2.42978e+07	2.79063e+07	2.56391e+07	2.78642e+07	2.89936e+07	2.23631e+07	2.23178e+07	2.43836e+07	2.45306e+07	2.50547e+07	2.57308e+07	2.56591e+07	2.75961e+07	2.07345e+07	2.35738e+07	2.4157e+07	2.46355e+07	2.50929e+07	2.57311e+07	2.55184e+07	2.65999e+07	2.58522e+07	2.60155e+07	2.47045e+07	2.53056e+07	0.955603	1.02433	-0.0655165	0.0346848	0.205507	0.826001
Orthophosphate	H3 O4 P	98.9846	5.116	2.78137e+07	2.77722e+07	2.86951e+07	2.73612e+07	2.79864e+07	2.8268e+07	2.90346e+07	2.94721e+07	2.89662e+07	2.78038e+07	2.75982e+07	2.85911e+07	2.95187e+07	2.71444e+07	2.93183e+07	2.81711e+07	2.82305e+07	2.70929e+07	2.8429e+07	2.71536e+07	2.81708e+07	2.86776e+07	2.87509e+07	2.85444e+07	2.77926e+07	2.8575e+07	2.79671e+07	2.79087e+07	2.77104e+07	2.83226e+07	2.87035e+07	2.79639e+07	2.83004e+07	2.8389e+07	2.81312e+07	2.79363e+07	0.994023	0.99307	-0.00864959	-0.0100329	0.628652	0.961006
L-Phenylalanine	C9 H11 N O2	166.086	2.904	1.31255e+07	1.15576e+07	1.31271e+07	9.69361e+06	1.26424e+07	1.12075e+07	1.25827e+07	1.22699e+07	1.28267e+07	1.18985e+07	1.40032e+07	1.1379e+07	1.1292e+07	1.3482e+07	1.33858e+07	1.38408e+07	1.66891e+07	1.39876e+07	1.73079e+07	1.46675e+07	1.61907e+07	1.67662e+07	9.03652e+06	1.73463e+07	2.0449e+07	2.17758e+07	2.19182e+07	2.13508e+07	2.48702e+07	2.79613e+07	2.79941e+07	2.67479e+07	1.20258e+07	1.27635e+07	1.5249e+07	2.38391e+07	1.26802	1.56332	0.342582	0.644615	0.0139161	3.49535e-05
Inosine	C10 H12 N4 O5	267.074	2.782	9.06368e+06	5.54458e+06	5.59145e+06	2.72321e+06	4.12914e+06	3.6416e+06	5.88142e+06	4.68568e+06	4.35332e+06	5.59869e+06	7.67058e+06	2.09941e+06	1.75468e+06	3.60627e+06	9.04421e+06	3.95221e+06	8.26105e+06	4.637e+06	5.60514e+06	7.1125e+06	6.40075e+06	7.43188e+06	5.97666e+06	5.83943e+06	9.59639e+06	9.33479e+06	1.45479e+07	1.21364e+07	1.50909e+07	2.18104e+07	2.24537e+07	2.53429e+07	5.1576e+06	4.75992e+06	6.40805e+06	1.48194e+07	1.24245	2.31263	0.313187	1.20953	0.14031	0.00247876
		794.616	10.005	2.19572e+06	1.3221e+06	1.22675e+06	1.11566e+06	1.03757e+06	1.19408e+06	1.64087e+06	1.22003e+06	3.67107e+06	1.5187e+06	1.1342e+06	1.26517e+06	1.30151e+06	1.37871e+06	1.43146e+06	1.43032e+06	8.34917e+06	6.54943e+06	1.01261e+06	1.11162e+06	1.03911e+06	1.13447e+06	1.19716e+06	1.27347e+06	2.54273e+06	3.58032e+06	1.2556e+06	1.10645e+06	1.16443e+06	1.15034e+06	1.22599e+06	1.22978e+06	1.3691e+06	1.64139e+06	2.70838e+06	1.24269e+06	1.97822	0.458833	0.984204	-1.12396	0.24458	0.364983
2-[(2Z,4E,6E,8Z,10E)-12-Hydroxy-6,11-dimethyl-2,4,6,8,10-dodecapentaen-2-yl]-4,4,7a-trimethyl-2,4,5,6,7,7a-hexahydro-1-benzofuran-6-ol	C25 H36 O3	385.273	9.942	1.08193e+07	1.10393e+07	7.45519e+06	5.69166e+06	7.34303e+06	6.06314e+06	5.91928e+06	5.5109e+06	1.09903e+07	6.18155e+06	7.40956e+06	4.89172e+06	4.98633e+06	5.85025e+06	6.93868e+06	5.86757e+06	1.10393e+07	8.85883e+06	6.88996e+06	7.83345e+06	6.37174e+06	5.74225e+06	2.38574e+06	5.75128e+06	1.12421e+07	1.0976e+07	8.18935e+06	7.24294e+06	8.53026e+06	1.10673e+07	1.36506e+07	9.29808e+06	7.48024e+06	6.63949e+06	6.85907e+06	8.91417e+06	0.916959	1.29962	-0.125071	0.378087	0.612615	0.0169156
N-Acetylalanine	C5 H9 N O3	130.05	0.782	2.61405e+07	2.4805e+07	2.5443e+07	2.05066e+07	2.78872e+07	2.02201e+07	2.46018e+07	2.6648e+07	2.37638e+07	1.89663e+07	2.3144e+07	2.67641e+07	2.12341e+07	2.52058e+07	2.52417e+07	2.76977e+07	7.87201e+06	6.6401e+06	7.70318e+06	5.8363e+06	7.05663e+06	8.08581e+06	3.66935e+06	8.0632e+06	1.6006e+07	1.82146e+07	1.56236e+07	2.10357e+07	1.95522e+07	2.49787e+07	2.12751e+07	2.35307e+07	2.45315e+07	2.40022e+07	6.86582e+06	2.0294e+07	0.279878	2.9558	-1.83713	1.56355	8.19181e-09	1.73057e-06
		869.611	9.941	1.17169e+06	1.04439e+06	2.74693e+07	2.54043e+07	2.64454e+07	2.61108e+07	5.85299e+06	2.17905e+07	4.13321e+06	1.79507e+07	2.70713e+07	2.64933e+07	2.47142e+07	2.44689e+07	2.43954e+07	2.31932e+07	930499	1.13487e+06	2.5359e+07	2.24566e+07	1.81238e+07	1.91234e+07	2.89995e+07	2.46522e+07	2.68156e+06	1.06888e+06	2.06059e+07	2.23002e+07	2.11478e+07	2.5575e+07	2.25628e+07	1.89352e+07	1.69112e+07	2.15525e+07	1.75975e+07	1.99564e+07	1.04058	1.13405	0.0573908	0.181487	0.905902	0.886438
L-(+)-Lactic acid	C3 H6 O3	89.0231	9.988	2.51921e+07	2.61547e+07	2.37089e+07	2.37693e+07	2.36445e+07	2.42448e+07	2.096e+07	2.06701e+07	2.64345e+07	2.55806e+07	2.44602e+07	2.22632e+07	2.17429e+07	2.13381e+07	2.02044e+07	2.1684e+07	2.74004e+07	2.81295e+07	2.70651e+07	2.54485e+07	2.42623e+07	2.30331e+07	2.10685e+07	2.05151e+07	2.81793e+07	2.62419e+07	2.52843e+07	2.51464e+07	2.29647e+07	2.3942e+07	2.47851e+07	2.28896e+07	2.35431e+07	2.29635e+07	2.46153e+07	2.43635e+07	1.04554	0.989772	0.0642541	-0.0148314	0.398072	0.797875
Dibutyl phthalate	C16 H22 O4	279.158	0.308	2.58739e+07	2.47249e+07	2.75661e+07	2.572e+07	2.87248e+07	2.67353e+07	2.63045e+07	2.67006e+07	2.60349e+07	2.55844e+07	2.71453e+07	2.64342e+07	2.71006e+07	2.69931e+07	2.70903e+07	2.73051e+07	2.48421e+07	2.37266e+07	2.62775e+07	2.77428e+07	2.65723e+07	2.77928e+07	2.59144e+07	2.67032e+07	2.37806e+07	2.5822e+07	2.64478e+07	2.69789e+07	2.69418e+07	2.7056e+07	2.71689e+07	2.73529e+07	2.65438e+07	2.6711e+07	2.61964e+07	2.66948e+07	0.986915	1.01902	-0.019002	0.027188	0.602032	0.706268
		576.465	10.276	312498	2.22388e+07	2.27597e+07	1.80456e+07	2.37697e+07	1.37445e+07	1.67452e+07	624169	1.55511e+07	2.69611e+07	2.46331e+07	2.20322e+07	2.07055e+07	2.28273e+07	2.46916e+07	2.10349e+07	1.41719e+07	1.49613e+07	1.50097e+07	1.65143e+07	1.72355e+07	1.84153e+07	2.45381e+07	1.21097e+07	1.65587e+07	1.70319e+07	1.80289e+07	508784	1.56738e+07	452806	2.32663e+07	1.72532e+07	1.478e+07	2.23046e+07	1.66195e+07	1.67953e+07	1.12445	1.01058	0.169224	0.015184	0.620938	0.375748
Dibutyl phthalate	C16 H22 O4	279.158	0.649	2.5511e+07	2.50216e+07	2.73278e+07	2.54262e+07	2.82798e+07	2.73594e+07	2.61603e+07	2.66887e+07	2.5728e+07	2.60395e+07	2.68519e+07	2.66558e+07	2.69908e+07	2.7034e+07	2.69404e+07	2.75007e+07	2.44489e+07	2.40471e+07	2.66508e+07	2.76324e+07	2.63032e+07	2.76669e+07	2.63456e+07	2.65928e+07	2.41467e+07	2.59121e+07	2.60485e+07	2.6807e+07	2.68464e+07	2.72491e+07	2.69723e+07	2.71922e+07	2.64719e+07	2.67176e+07	2.6211e+07	2.64278e+07	0.990145	1.00827	-0.0142882	0.0118834	0.679193	0.759371
(2R)-1-[(Hydroxy{[(1s,3R)-2,3,4,5,6-pentahydroxycyclohexyl]oxy}phosphoryl)oxy]-3-(palmitoyloxy)-2-propanyl (8Z,11Z,14Z,17Z)-8,11,14,17-icosatetraenoate	C45 H79 O13 P	857.519	10.544	5.57964e+06	6.45942e+06	3.21477e+06	4.56716e+06	3.8511e+06	4.73132e+06	5.79821e+06	4.59648e+06	4.41254e+06	4.79896e+06	3.62527e+06	4.07201e+06	4.58865e+06	4.1607e+06	2.62198e+06	4.73115e+06	8.74978e+06	7.03483e+06	4.28906e+06	4.20473e+06	3.6479e+06	4.01143e+06	4.14635e+06	4.50353e+06	3.89409e+06	6.08375e+06	5.83117e+06	4.15803e+06	3.25779e+06	3.08672e+06	2.14118e+06	1.9004e+06	4.84976e+06	4.12641e+06	5.07345e+06	3.67282e+06	1.04612	0.723929	0.0650528	-0.46608	0.768902	0.151577
		222.988	0.748	2.00989e+07	1.69278e+07	1.67788e+07	1.36426e+07	1.8035e+07	1.32927e+07	1.40021e+07	1.74923e+07	1.48677e+07	1.3126e+07	1.71115e+07	1.2013e+07	1.2471e+07	1.53266e+07	1.46633e+07	1.58495e+07	9.26533e+06	4.89111e+06	7.67758e+06	5.32165e+06	6.32334e+06	6.59274e+06	3.09986e+06	7.91072e+06	1.91546e+07	1.80927e+07	1.78988e+07	1.90008e+07	2.07637e+07	2.80863e+07	2.328e+07	2.13886e+07	1.62838e+07	1.44286e+07	6.38529e+06	1.99592e+07	0.392126	3.1258	-1.35061	1.64423	4.64273e-07	4.02426e-07
		812.607	10.59	267568	888049	2.48867e+07	2.5345e+07	2.63831e+07	2.33559e+07	2.03908e+07	2.41632e+07	9.67063e+06	1.99361e+07	2.53816e+07	2.8037e+07	2.78962e+07	2.4507e+07	2.51367e+07	2.44147e+07	249600	274649	2.14312e+07	1.98902e+07	2.07513e+07	1.98114e+07	2.61358e+07	2.22047e+07	351495	301956	1.89887e+07	2.54738e+07	2.30414e+07	2.80855e+07	1.93778e+07	1.68871e+07	1.821e+07	2.31225e+07	1.63436e+07	1.91625e+07	0.897505	1.17248	-0.156009	0.229564	0.729613	0.966854
Carbofuran	C12 H15 N O3	222.112	2.5	1.44115e+07	1.69614e+07	2.43553e+07	1.71522e+07	1.73581e+07	1.7996e+07	1.75419e+07	1.76598e+07	1.83696e+07	1.85189e+07	1.88336e+07	1.72371e+07	1.62697e+07	1.47169e+07	1.7284e+07	1.51006e+07	1.73556e+07	1.64704e+07	1.73394e+07	1.68624e+07	1.6666e+07	1.70929e+07	1.41629e+07	1.56196e+07	1.91617e+07	1.73941e+07	1.75067e+07	2.26606e+07	1.95268e+07	1.85805e+07	1.76403e+07	1.76935e+07	1.79295e+07	1.70413e+07	1.64461e+07	1.76669e+07	0.917265	1.07423	-0.124589	0.1033	0.198392	0.00829351
2-Oxo-3-(phosphonooxy)propyl formate	C4 H7 O7 P	199.001	11.35	2.07438e+07	2.12217e+07	2.52644e+07	2.19773e+07	2.42973e+07	2.30921e+07	2.64561e+07	2.4888e+07	2.34213e+07	2.15562e+07	2.31115e+07	2.38056e+07	2.35634e+07	2.41205e+07	2.51407e+07	2.44314e+07	2.09015e+07	2.15194e+07	2.26962e+07	2.24517e+07	2.45866e+07	2.33517e+07	2.76424e+07	2.55557e+07	2.02932e+07	2.16287e+07	2.32534e+07	2.3066e+07	2.58935e+07	2.48122e+07	2.49279e+07	2.41155e+07	2.34926e+07	2.36438e+07	2.35881e+07	2.41103e+07	1.00407	1.02214	0.00585566	0.0315886	0.9304	0.931835
Metaxalone	C12 H15 N O3	222.112	1.098	2.76053e+07	8.33513e+06	1.07009e+07	9.18639e+06	1.18285e+07	1.03738e+07	8.73736e+06	1.03644e+07	8.77603e+06	9.62556e+06	1.09577e+07	8.51898e+06	1.38191e+07	1.05559e+07	7.87487e+06	1.00394e+07	8.36925e+06	2.31048e+07	6.59655e+06	9.28728e+06	9.1195e+06	6.29124e+06	6.39941e+06	6.68165e+06	1.01585e+07	9.66327e+06	6.57233e+06	9.72569e+06	8.8033e+06	9.04525e+06	1.20715e+07	9.16649e+06	1.21415e+07	1.00209e+07	9.48121e+06	9.10587e+06	0.780895	0.960412	-0.3568	-0.0582741	0.390959	0.969916
Creatinine	C4 H7 N3 O	136.048	0.849	2.2352e+07	2.12904e+07	1.94466e+07	1.1518e+07	1.45291e+07	1.6177e+07	1.81505e+07	1.34487e+07	1.20336e+07	1.78856e+07	1.52475e+07	1.57154e+07	1.12243e+07	1.2606e+07	1.24412e+07	1.95826e+07	2.09487e+07	2.15937e+07	2.25273e+07	1.62965e+07	1.66547e+07	2.19066e+07	1.02571e+07	2.24525e+07	2.39285e+07	2.32967e+07	2.56402e+07	2.28009e+07	2.46636e+07	2.68519e+07	2.74377e+07	2.61987e+07	1.7114e+07	1.4592e+07	1.90796e+07	2.48686e+07	1.11485	1.30341	0.156853	0.382292	0.355037	0.00525955
		136.048	0.942	2.2352e+07	2.12904e+07	1.94466e+07	1.1518e+07	8.93461e+06	1.6177e+07	1.81505e+07	1.34487e+07	1.20336e+07	1.78856e+07	6.50191e+06	1.57154e+07	1.12243e+07	8.70372e+06	1.24412e+07	1.95826e+07	2.09487e+07	2.15937e+07	2.25273e+07	1.62965e+07	5.94319e+06	2.19066e+07	1.02571e+07	2.24525e+07	2.39285e+07	2.32967e+07	2.56402e+07	2.28009e+07	2.46636e+07	2.68519e+07	2.74377e+07	2.61987e+07	1.64147e+07	1.30111e+07	1.77407e+07	2.48686e+07	1.08078	1.40178	0.112072	0.487262	0.645851	0.0135429
		599.503	10.231	1.12442e+07	1.24693e+07	7.8344e+06	1.05085e+07	7.56924e+06	9.8496e+06	1.21171e+07	8.81895e+06	1.07697e+07	1.22799e+07	7.3367e+06	7.87433e+06	8.74657e+06	7.70132e+06	7.88255e+06	7.59453e+06	1.50516e+07	1.59008e+07	8.554e+06	8.5597e+06	7.3806e+06	6.92709e+06	8.12336e+06	7.32539e+06	1.35665e+07	1.29721e+07	8.33472e+06	7.77748e+06	8.33467e+06	5.44251e+06	6.64396e+06	7.78751e+06	1.00514e+07	8.7732e+06	9.72782e+06	8.06109e+06	0.967807	0.828663	-0.0472084	-0.271142	0.825889	0.602871
		566.428	4.365	2.62749e+07	2.73661e+07	2.53103e+07	2.59588e+07	2.4653e+07	2.62371e+07	2.49111e+07	2.6925e+07	2.45581e+07	2.66146e+07	2.50199e+07	2.5463e+07	2.57002e+07	2.29745e+07	2.508e+07	2.41455e+07	2.60483e+07	2.61656e+07	2.4889e+07	2.51456e+07	2.46203e+07	2.51841e+07	2.47888e+07	2.49855e+07	2.48856e+07	2.4909e+07	2.49621e+07	2.46102e+07	2.45602e+07	2.5192e+07	2.34791e+07	2.3698e+07	2.59545e+07	2.49445e+07	2.52284e+07	2.45852e+07	0.972022	0.974504	-0.0409385	-0.0372603	0.0898982	0.0364175
		666.462	10.351	322659	2.72967e+07	1.36183e+07	1.34091e+07	1.14972e+07	8.09766e+06	5.6145e+06	550535	2.27425e+07	1.73924e+07	1.25675e+07	1.169e+07	9.05804e+06	9.18348e+06	7.45088e+06	7.16314e+06	2.12613e+07	1.80926e+07	9.92182e+06	9.25869e+06	1.05335e+07	6.8754e+06	4.03281e+06	741855	2.36943e+07	2.44518e+07	1.02387e+07	573484	1.47786e+06	426291	7.97744e+06	3.28141e+06	1.00508e+07	1.2156e+07	1.00897e+07	3.53296e+06	1.00387	0.350154	0.00557497	-1.51394	0.992208	0.804889
Phenylmethanesulfonylfluoride	C7 H7 F O2 S	173.008	0.881	1.82809e+07	1.87992e+07	1.93436e+07	1.70664e+07	1.91448e+07	1.60866e+07	1.77388e+07	1.79238e+07	1.00259e+07	7.75377e+06	1.81911e+07	1.66522e+07	1.74414e+07	1.73523e+07	2.09726e+07	2.09378e+07	1.74943e+07	1.59526e+07	1.72049e+07	1.6181e+07	1.61908e+07	1.93617e+07	7.3194e+06	1.71063e+07	1.00589e+07	2.15003e+07	2.20737e+07	2.19671e+07	2.28574e+07	2.57374e+07	2.72859e+07	2.43991e+07	1.8048e+07	1.61659e+07	1.58514e+07	2.24969e+07	0.878292	1.41924	-0.187228	0.505115	0.137366	0.0177591
		197	1.203	1.78484e+07	2.07252e+07	1.65248e+07	2.05979e+07	2.08895e+07	1.75218e+07	2.38565e+07	1.85161e+07	1.84419e+07	1.69459e+07	1.88055e+07	2.26827e+07	2.22496e+07	1.8137e+07	2.20738e+07	1.94844e+07	1.87674e+07	2.46941e+07	2.18957e+07	2.07614e+07	1.74184e+07	2.41025e+07	2.72444e+07	2.40644e+07	1.89307e+07	2.10893e+07	2.00329e+07	1.77736e+07	1.86674e+07	1.60455e+07	2.07403e+07	1.97439e+07	1.956e+07	1.98526e+07	2.23685e+07	1.97991e+07	1.14358	0.885133	0.193563	-0.176034	0.0725763	0.0310533
		386.328	10.448	182070	172655	150101	153201	155850	148826	161911	164509	172260	160641	154139	293973	155423	152096	160561	153465	1.61232e+07	2.28039e+07	1.924e+07	2.72004e+07	1.77676e+07	1.76466e+07	2.60145e+06	1.84283e+07	3.43294e+06	3.22645e+06	4.16578e+06	4.27702e+06	3.58396e+06	3.39137e+06	4.66391e+06	3.37593e+06	161140	175320	1.77264e+07	3.50845e+06	110.006	0.197922	6.78144	-2.337	0.000206088	0.000808766
		84.0448	0.707	2.71909e+07	1.17474e+07	1.16572e+07	1.03885e+07	1.49986e+07	1.07579e+07	1.07507e+07	1.38505e+07	1.26279e+07	1.90016e+07	1.98357e+07	1.74398e+07	1.24768e+07	1.98376e+07	1.36853e+07	1.38068e+07	1.94648e+07	7.02456e+06	1.90013e+07	7.26191e+06	1.84506e+07	8.99665e+06	1.15545e+07	1.39948e+07	1.23432e+07	1.91397e+07	1.09965e+07	1.03595e+07	1.58647e+07	1.1614e+07	2.57367e+07	1.31909e+07	1.39177e+07	1.60889e+07	1.32186e+07	1.296e+07	0.949773	0.98043	-0.0743455	-0.0285129	0.800977	0.531581
		627.534	10.545	1.61819e+07	1.73689e+07	1.40373e+07	2.06499e+07	1.2454e+07	1.89607e+07	2.01489e+07	1.359e+07	2.10143e+07	2.63101e+07	1.60822e+07	1.62839e+07	1.62555e+07	1.60476e+07	1.81117e+07	1.746e+07	2.42227e+07	2.57236e+07	1.91818e+07	2.0405e+07	1.45826e+07	6.18861e+06	2.70232e+07	1.81395e+07	2.4892e+07	2.50725e+07	1.99159e+07	1.7332e+07	1.33435e+07	1.10288e+07	1.26541e+07	1.36476e+07	1.6674e+07	1.84457e+07	1.94334e+07	1.59356e+07	1.16549	0.820014	0.22094	-0.28628	0.32066	0.489827
2-Aminomuconate	C6 H7 N O4	158.045	0.787	2.69364e+07	2.48521e+07	2.56624e+07	2.19984e+07	2.47519e+07	2.32003e+07	2.13166e+07	2.59656e+07	2.34821e+07	2.26641e+07	2.51084e+07	2.21396e+07	2.17856e+07	2.4593e+07	2.30202e+07	2.37556e+07	8.40607e+06	8.68976e+06	7.80359e+06	7.64808e+06	8.51781e+06	8.31483e+06	6.05754e+06	8.91882e+06	1.83548e+07	1.71387e+07	1.65081e+07	1.9587e+07	1.80009e+07	2.07992e+07	1.71701e+07	1.99364e+07	2.43354e+07	2.33186e+07	8.04456e+06	1.81413e+07	0.33057	2.2551	-1.59697	1.17319	1.63768e-09	2.56822e-09
2-Amino-1,3,4-octadecanetriol	C18 H39 N O3	318.3	7.178	8.78973e+06	8.12181e+06	7.97179e+06	1.06846e+07	8.39661e+06	1.01488e+07	9.49645e+06	8.64435e+06	1.17749e+07	1.21049e+07	1.50343e+07	1.38657e+07	1.4182e+07	1.08958e+07	1.5412e+07	1.86469e+07	1.16458e+07	1.25009e+07	1.42935e+07	1.12861e+07	1.2265e+07	1.22991e+07	9.07782e+06	1.69927e+07	1.06551e+07	9.8864e+06	1.13944e+07	9.15577e+06	1.17405e+07	1.25881e+07	1.32704e+07	1.17553e+07	9.03177e+06	1.39896e+07	1.25451e+07	1.16449e+07	1.389	0.928244	0.474047	-0.107424	0.00301638	0.217118
		798.538	10.186	1.92544e+07	9.63502e+06	9.23047e+06	2.57471e+07	1.30371e+07	2.46903e+07	1.55633e+07	2.61935e+07	2.64627e+07	2.35911e+07	2.40255e+07	2.10967e+07	2.4496e+07	2.27942e+07	2.44658e+07	1.75258e+07	665239	1.64678e+07	8.3026e+06	1.57494e+07	1.56201e+07	6.96647e+06	1.53982e+07	1.1522e+07	1.0747e+07	1.86359e+07	1.56705e+07	1.66467e+07	1.36755e+07	1.31378e+07	1.59267e+07	1.46891e+07	1.79189e+07	2.30572e+07	1.13365e+07	1.53266e+07	0.632655	1.35197	-0.660509	0.435068	0.0598541	0.133976
Sphinganine;2-Amion-1_3-octadecanediol	C18 H39 N O2	302.305	10.736	5.22213e+06	4.45521e+06	4.8043e+06	5.12415e+06	5.34695e+06	4.77909e+06	5.0023e+06	6.07155e+06	5.35253e+06	4.59129e+06	4.88905e+06	5.15592e+06	5.07036e+06	4.48744e+06	7.32567e+06	5.91359e+06	8.18091e+06	7.72826e+06	8.53695e+06	7.21704e+06	7.78376e+06	5.59477e+06	8.27283e+06	8.06947e+06	5.47753e+06	5.3404e+06	5.35522e+06	4.64122e+06	5.76495e+06	7.26601e+06	8.07915e+06	6.14771e+06	5.10071e+06	5.34823e+06	7.673e+06	5.70686e+06	1.5043	0.743759	0.589093	-0.427093	3.09732e-05	0.00653802
1-stearoyl-2-oleoyl-sn-glycero-3-phosphoserine	C42 H80 N O10 P	788.546	9.998	8.38967e+06	1.54534e+07	1.05551e+07	1.44058e+07	2.52853e+07	1.44203e+07	9.08994e+06	1.63291e+07	1.30702e+07	1.54165e+07	1.73466e+07	1.91396e+07	2.02139e+06	2.06072e+07	2.65174e+07	3.26691e+06	2.59851e+06	1.40934e+06	5.6951e+06	5.89444e+06	5.71047e+06	4.83432e+06	4.04979e+06	2.33798e+06	1.03372e+07	9.9753e+06	6.45973e+06	4.33732e+06	8.16858e+06	1.33592e+07	7.14095e+06	2.47446e+06	1.42411e+07	1.46732e+07	4.06624e+06	9.07194e+06	0.285529	2.23104	-1.80829	1.15771	0.00078835	0.0218357
		140.002	1.233	2.22399e+07	2.56575e+07	2.18852e+07	2.28636e+07	2.54501e+07	2.144e+07	2.39263e+07	2.19416e+07	2.50875e+07	2.20146e+07	2.19222e+07	2.40786e+07	2.2314e+07	2.14412e+07	2.23232e+07	2.2163e+07	2.49668e+07	2.5568e+07	2.58896e+07	2.32883e+07	2.20407e+07	2.62598e+07	2.41107e+07	2.27009e+07	2.24759e+07	2.32226e+07	2.45718e+07	2.29909e+07	2.25184e+07	2.13472e+07	2.45962e+07	2.24036e+07	2.31755e+07	2.2668e+07	2.43531e+07	2.31068e+07	1.05081	0.948822	0.0715042	-0.0757904	0.165113	0.0710233
Citric acid	C6 H8 O7	191.019	0.696	8.25101e+06	2.07993e+07	2.13662e+07	1.70141e+07	1.88732e+07	1.58858e+07	1.24498e+07	1.4611e+07	1.40422e+07	4.72339e+06	7.37177e+06	1.5896e+07	1.55224e+07	1.65206e+07	1.19726e+07	1.83549e+07	4.71146e+06	2.46313e+06	3.68946e+06	2.3894e+06	2.95824e+06	8.45828e+06	2.13487e+06	6.96375e+06	6.70425e+06	1.39321e+07	5.77496e+06	1.33307e+07	1.91759e+07	2.07135e+07	2.18572e+07	2.45924e+07	1.61563e+07	1.30505e+07	4.22107e+06	1.6766e+07	0.261265	3.97199	-1.93641	1.98986	3.56016e-05	0.00187896
[6]-Gingerol	C17 H26 O4	293.176	6.586	2.36493e+07	2.41289e+07	2.3588e+07	2.32315e+07	2.36471e+07	2.62099e+07	2.47281e+07	2.43769e+07	2.3396e+07	2.36332e+07	2.42444e+07	2.48577e+07	2.42628e+07	2.34278e+07	2.37856e+07	2.42241e+07	2.3083e+07	2.39927e+07	2.42706e+07	2.43147e+07	2.46676e+07	2.46725e+07	2.40668e+07	2.49604e+07	2.45637e+07	2.32015e+07	2.38911e+07	2.42579e+07	2.36753e+07	2.40383e+07	2.3926e+07	2.39195e+07	2.41949e+07	2.3979e+07	2.42535e+07	2.39228e+07	1.00242	0.986363	0.00348892	-0.0198094	0.883743	0.22107
N-{(2S,3R,4E)-3-Hydroxy-1-[(3-O-sulfo-beta-D-threo-hexopyranosyl)oxy]-4-octadecen-2-yl}octadecanamide	C42 H81 N O11 S	806.546	10.268	9.33261e+06	3.37711e+06	6.6639e+06	5.85562e+06	6.01017e+06	7.43041e+06	1.0676e+07	1.12925e+07	2.60701e+07	2.15858e+07	1.68684e+07	2.02753e+07	1.70771e+07	2.06758e+07	1.48845e+07	2.10952e+07	1.69355e+07	1.67705e+07	1.62507e+07	1.15332e+07	1.07695e+07	1.84842e+07	8.9676e+06	1.23337e+07	1.98232e+07	1.57084e+07	1.37083e+07	1.12995e+07	1.17801e+07	7.67347e+06	8.2062e+06	9.45727e+06	7.5798e+06	1.98165e+07	1.40056e+07	1.19399e+07	1.84775	0.85251	0.885772	-0.230211	0.00119694	0.362074
		232.049	12.117	2.40146e+07	2.41581e+07	2.42673e+07	2.46903e+07	2.48361e+07	2.52066e+07	2.51692e+07	2.59182e+07	2.41469e+07	2.43975e+07	2.44703e+07	2.46849e+07	2.52942e+07	2.52709e+07	2.55772e+07	2.53314e+07	2.34392e+07	2.37191e+07	2.45955e+07	2.4453e+07	2.51737e+07	2.49604e+07	2.54239e+07	2.49862e+07	2.37194e+07	2.34014e+07	2.46068e+07	2.43618e+07	2.57122e+07	2.55142e+07	2.53871e+07	2.55475e+07	2.47825e+07	2.48966e+07	2.45939e+07	2.52455e+07	0.992387	1.02649	-0.0110254	0.0377263	0.582957	0.64823
		217.003	0.584	2.21756e+07	2.29973e+07	2.42591e+07	2.3132e+07	2.55149e+07	2.46558e+07	2.48183e+07	2.44469e+07	2.30443e+07	2.34899e+07	2.28154e+07	2.42995e+07	2.48197e+07	2.43967e+07	2.50871e+07	2.52349e+07	2.15427e+07	2.19651e+07	2.31805e+07	2.38736e+07	2.38406e+07	2.50279e+07	2.59329e+07	2.48212e+07	2.18637e+07	2.28953e+07	2.36243e+07	2.31431e+07	2.37391e+07	2.39124e+07	2.48282e+07	2.45361e+07	2.4e+07	2.41484e+07	2.3773e+07	2.38258e+07	0.990544	1.00222	-0.0137064	0.00319701	0.738058	0.749948
		135.894	10.722	1.99869e+07	2.05825e+07	2.13222e+07	2.07852e+07	2.08695e+07	2.13046e+07	2.02884e+07	2.10594e+07	1.96209e+07	2.17202e+07	2.13304e+07	2.42439e+07	2.1388e+07	2.33809e+07	2.42118e+07	1.89717e+07	1.84101e+07	2.31497e+07	2.13929e+07	2.14018e+07	2.29504e+07	2.46196e+07	1.90902e+07	2.33266e+07	2.46418e+07	2.03493e+07	2.20595e+07	2.5897e+07	2.12531e+07	2.09964e+07	2.0724e+07	5.7642e+06	2.07748e+07	2.18585e+07	2.17927e+07	2.16563e+07	1.04899	0.993742	0.069006	-0.00905733	0.230194	0.511178
		217.853	9.863	4.06993e+06	4.98672e+06	1.24672e+06	1.45559e+06	1.297e+06	1.21936e+06	1.81458e+06	1.68825e+06	3.96006e+06	2.74272e+06	1.37822e+06	1.66708e+06	1.25082e+06	1.6956e+06	2.19575e+06	2.88309e+06	1.22624e+07	6.37853e+06	1.61468e+06	1.30029e+06	1.12524e+06	1.23057e+06	1.84853e+06	1.8512e+06	4.73805e+06	4.08365e+06	1.5664e+06	1.35465e+06	1.03753e+06	1.07573e+06	1.51385e+06	1.58609e+06	2.22227e+06	2.22167e+06	3.45143e+06	1.57625e+06	1.55311	0.456694	0.635159	-1.1307	0.431497	0.394859
(R)-3-hydroxybutyrylcarnitine	C11 H21 N O5	248.149	1.103	4.54192e+06	6.37825e+06	5.94316e+06	6.87548e+06	3.97614e+06	4.76453e+06	9.35755e+06	6.06473e+06	6.983e+06	6.3458e+06	8.91302e+06	5.2026e+06	4.90895e+06	3.63784e+06	7.59564e+06	8.6623e+06	1.24812e+07	6.27099e+06	7.81247e+06	1.04212e+07	1.19308e+07	1.44722e+07	4.11069e+06	1.1458e+07	1.43688e+07	1.7554e+07	1.79493e+07	1.7375e+07	2.15494e+07	2.34523e+07	1.6697e+07	2.58366e+07	5.98772e+06	6.53114e+06	9.86971e+06	1.77517e+07	1.64833	1.7986	0.721001	0.846873	0.017688	0.000153981
Adenosine	C10 H13 N5 O4	268.104	3.37	1.87549e+07	1.28006e+07	1.39361e+07	9.81509e+06	9.57129e+06	1.15297e+07	1.675e+07	1.06386e+07	1.23903e+07	1.61173e+07	2.11811e+07	8.19264e+06	9.93221e+06	1.33336e+07	2.4943e+07	1.31498e+07	7.86704e+06	4.87439e+06	7.85698e+06	7.75474e+06	7.64696e+06	7.36258e+06	3.05422e+06	7.90192e+06	1.55252e+07	1.43317e+07	2.03544e+07	1.79309e+07	1.95003e+07	2.17181e+07	2.31826e+07	2.57111e+07	1.29745e+07	1.4905e+07	6.78985e+06	2.09251e+07	0.523321	3.08182	-0.934231	1.62378	0.00078631	5.61525e-06
Zearalenone	C18 H22 O5	654.331	10.033	4.83691e+06	7.37293e+06	5.59886e+06	7.31476e+06	8.71679e+06	7.22897e+06	8.51912e+06	2.08684e+06	6.54333e+06	4.8706e+06	7.91084e+06	5.63799e+06	5.32297e+06	3.80013e+06	6.1825e+06	2.56792e+07	8.01673e+06	1.18254e+07	5.96051e+06	2.7883e+06	3.22568e+06	4.64076e+06	2.68107e+06	5.78345e+06	2.56805e+06	8.87035e+06	8.24576e+06	2.47053e+06	1.85757e+06	4.92284e+06	4.4816e+06	1.55792e+06	6.4594e+06	8.24345e+06	5.61524e+06	3.52482e+06	0.869314	0.627724	-0.202051	-0.671797	0.542281	0.418271
L-Valine	C5 H11 N O2	118.086	1.094	2.03262e+07	2.56116e+07	1.93709e+07	1.87105e+07	1.79502e+07	1.83838e+07	1.77256e+07	1.81991e+07	1.88648e+07	1.93951e+07	1.61057e+07	1.75827e+07	1.77488e+07	1.8272e+07	1.85887e+07	1.76619e+07	2.31679e+07	2.25914e+07	2.17928e+07	1.99029e+07	1.98587e+07	2.11162e+07	1.69502e+07	1.9845e+07	2.48906e+07	2.40678e+07	1.50912e+07	2.19152e+07	2.11889e+07	1.76029e+07	2.17263e+07	2.23524e+07	1.95347e+07	1.80275e+07	2.06531e+07	2.18208e+07	1.05725	1.05654	0.0803187	0.0793423	0.349239	0.743242
Diethyl phosphate	C4 H11 O4 P	155.047	5.116	2.43866e+07	2.48804e+07	2.49967e+07	2.33508e+07	2.40873e+07	2.42872e+07	2.45166e+07	2.47478e+07	2.53151e+07	2.48078e+07	2.38658e+07	2.45324e+07	2.52146e+07	2.39272e+07	2.41364e+07	2.38506e+07	2.47214e+07	2.42269e+07	2.45737e+07	2.42953e+07	2.43769e+07	2.51368e+07	2.486e+07	2.49689e+07	2.36974e+07	2.49536e+07	2.4221e+07	2.46962e+07	2.38107e+07	2.44495e+07	2.40353e+07	2.41806e+07	2.44067e+07	2.44562e+07	2.4645e+07	2.4108e+07	1.00976	0.97821	0.0140181	-0.0317839	0.299873	0.0627903
Nicotinamide	C6 H6 N2 O	123.055	1.122	1.36953e+07	1.60573e+07	1.25352e+07	1.62882e+07	1.4894e+07	1.36314e+07	1.53974e+07	1.56762e+07	1.30234e+07	1.14349e+07	1.55291e+07	1.37455e+07	1.36309e+07	1.32922e+07	1.30349e+07	1.32616e+07	1.04079e+07	6.58511e+06	8.22142e+06	8.1743e+06	1.53995e+07	9.12609e+06	8.24947e+06	1.36463e+07	1.0792e+07	1.09979e+07	8.99568e+06	1.21719e+07	1.02625e+07	2.55399e+07	1.00251e+07	2.021e+07	1.47719e+07	1.3369e+07	9.97627e+06	1.08949e+07	0.675356	1.09208	-0.56628	0.127085	0.00237771	0.152429
		346.331	8.443	5.7119e+06	6.2474e+06	6.17163e+06	7.79616e+06	6.53884e+06	7.27514e+06	7.25427e+06	7.80582e+06	7.63342e+06	7.50537e+06	8.30347e+06	8.11686e+06	8.02883e+06	6.47309e+06	8.69844e+06	9.37221e+06	9.09867e+06	8.82212e+06	9.61005e+06	7.64328e+06	8.51557e+06	7.97881e+06	7.50181e+06	9.50627e+06	7.08142e+06	6.93417e+06	7.2973e+06	5.97864e+06	7.45339e+06	7.82941e+06	8.46229e+06	6.674e+06	6.85014e+06	8.01646e+06	8.58458e+06	7.37534e+06	1.2532	0.859139	0.325613	-0.219037	0.000705146	0.00353816
		625.518	10.257	1.27983e+07	1.27439e+07	8.15981e+06	1.06362e+07	8.57668e+06	9.22373e+06	1.29025e+07	9.08372e+06	1.12978e+07	1.20875e+07	8.86963e+06	9.14675e+06	9.39541e+06	1.00782e+07	8.00854e+06	8.3435e+06	1.10897e+07	9.14047e+06	7.44994e+06	6.59786e+06	7.27375e+06	6.42302e+06	2.80515e+06	7.10624e+06	1.06694e+07	9.47313e+06	7.96036e+06	7.1e+06	5.48143e+06	496186	5.14156e+06	7.0778e+06	1.05156e+07	9.65342e+06	7.23577e+06	7.0889e+06	0.688098	0.979703	-0.539314	-0.0295844	0.010287	0.691496
Hexylamine	C6 H15 N	102.128	0.258	1.03428e+07	1.09667e+07	8.37353e+06	8.85118e+06	8.18519e+06	6.91977e+06	7.3881e+06	6.33961e+06	1.02616e+07	1.10161e+07	7.75214e+06	8.59039e+06	9.74428e+06	6.80039e+06	7.87667e+06	6.61939e+06	1.45297e+07	1.32114e+07	9.57017e+06	8.35427e+06	7.65762e+06	8.79377e+06	7.09381e+06	7.12855e+06	1.06423e+07	1.24104e+07	8.95985e+06	8.32689e+06	6.78208e+06	6.39929e+06	7.95537e+06	6.60504e+06	8.42086e+06	8.58262e+06	9.54242e+06	7.59242e+06	1.13319	0.79565	0.180387	-0.329795	0.349222	0.422671
		876.507	10.175	920351	1.25725e+06	1.39184e+07	8.52091e+06	1.939e+07	1.93046e+07	4.61271e+06	1.74612e+07	1.76546e+06	1.63213e+07	7.86808e+06	8.96332e+06	1.77429e+07	3.95392e+06	1.8055e+07	1.85566e+07	767367	894952	1.00332e+07	1.62561e+07	1.16114e+07	6.17105e+06	2.52605e+07	1.71311e+07	2.98542e+06	877261	1.33267e+07	7.71003e+06	1.61515e+07	1.76089e+07	1.70215e+07	1.26724e+07	1.06732e+07	1.16533e+07	1.10157e+07	1.34714e+07	1.03209	1.22293	0.045574	0.290341	0.934288	0.994072
		218.943	0.732	1.9231e+07	1.8973e+07	1.93253e+07	1.64997e+07	2.25459e+07	1.70535e+07	1.862e+07	2.17383e+07	2.03741e+07	1.72371e+07	1.95606e+07	1.55838e+07	1.87273e+07	2.00012e+07	2.09276e+07	1.95049e+07	1.44689e+07	1.09043e+07	1.37197e+07	1.17436e+07	1.34181e+07	1.38947e+07	7.75052e+06	1.55806e+07	2.01031e+07	1.93288e+07	1.85073e+07	2.04019e+07	2.19615e+07	2.48301e+07	2.3631e+07	2.36508e+07	1.92483e+07	1.89896e+07	1.26851e+07	2.13995e+07	0.659021	1.68699	-0.601604	0.754448	5.69141e-05	3.43776e-06
Hypoxanthine	C5 H4 N4 O	137.046	1.105	5.59644e+06	2.47517e+07	1.02563e+07	8.15512e+06	1.46631e+07	3.53831e+06	7.12269e+06	5.11046e+06	1.33525e+07	2.37672e+06	2.29953e+06	7.69924e+06	7.95938e+06	2.5767e+06	1.11915e+07	7.03363e+06	5.70141e+06	8.2693e+06	7.80289e+06	4.25522e+06	3.84499e+06	7.58263e+06	6.40798e+06	7.46976e+06	6.64148e+06	1.48894e+07	1.23008e+07	7.69307e+06	1.19825e+07	1.37986e+07	2.21636e+07	1.66067e+07	9.89926e+06	6.81115e+06	6.41677e+06	1.30497e+07	0.648207	2.03369	-0.625472	1.0241	0.205248	0.00524918
		159.938	10.403	1.83015e+07	1.94517e+07	1.9163e+07	1.62596e+07	1.88844e+07	1.91678e+07	2.088e+07	2.14803e+07	1.77571e+07	2.0264e+07	1.83497e+07	1.72987e+07	1.96256e+07	1.96878e+07	2.062e+07	2.00346e+07	2.32078e+07	2.17788e+07	1.91379e+07	1.98634e+07	1.92981e+07	1.91405e+07	2.26069e+07	2.19145e+07	2.34354e+07	2.05762e+07	1.99958e+07	1.93891e+07	1.95228e+07	1.63216e+07	1.9836e+07	2.00746e+07	1.91985e+07	1.92047e+07	2.08685e+07	2.00352e+07	1.08698	0.96007	0.12033	-0.0587879	0.06072	0.301198
Taurine	C2 H7 N O3 S	124.006	0.999	2.3185e+07	2.2646e+07	2.19946e+07	1.76452e+07	2.44564e+07	1.75864e+07	1.78245e+07	2.29525e+07	1.94496e+07	1.5186e+07	1.96882e+07	1.68462e+07	1.76798e+07	1.92114e+07	2.10388e+07	2.14517e+07	9.54801e+06	7.16923e+06	9.68021e+06	7.73228e+06	8.21113e+06	1.00224e+07	4.29317e+06	9.88017e+06	1.518e+07	1.69308e+07	1.59538e+07	1.78099e+07	1.90103e+07	2.45398e+07	2.143e+07	2.20057e+07	2.10363e+07	1.8819e+07	8.31707e+06	1.83964e+07	0.395367	2.21188	-1.33874	1.14527	1.81591e-07	5.15675e-06
		207.998	0.716	1.7465e+07	2.38111e+07	2.3679e+07	1.97091e+07	2.03572e+07	1.90852e+07	1.86557e+07	1.74642e+07	2.28265e+07	1.60914e+07	2.34981e+07	1.84548e+07	1.79521e+07	1.69667e+07	1.67361e+07	2.00491e+07	1.22045e+07	9.73736e+06	1.28119e+07	1.33431e+07	1.12189e+07	1.16922e+07	4.81434e+06	1.32649e+07	1.62093e+07	2.16617e+07	1.62575e+07	2.18853e+07	2.35992e+07	2.44401e+07	1.91853e+07	2.4181e+07	2.00283e+07	1.90719e+07	1.11359e+07	2.16903e+07	0.556009	1.94778	-0.846821	0.961828	1.12806e-05	2.14462e-05
		197	0.327	1.62875e+07	1.97873e+07	1.64127e+07	1.78753e+07	1.85554e+07	1.52061e+07	1.78826e+07	1.70416e+07	1.85665e+07	1.57561e+07	1.84499e+07	1.80737e+07	1.99268e+07	1.62327e+07	1.94319e+07	1.72217e+07	1.79679e+07	2.05633e+07	1.9025e+07	1.3958e+07	1.58776e+07	1.95467e+07	2.12106e+07	1.97463e+07	1.79029e+07	1.97242e+07	1.93291e+07	1.52759e+07	1.67288e+07	1.39273e+07	1.97993e+07	1.59623e+07	1.73811e+07	1.79574e+07	1.84869e+07	1.74513e+07	1.06362	0.94398	0.0889892	-0.0831711	0.295629	0.339729
Inosine-5'-monophosphate (IMP)	C10 H13 N4 O8 P	349.054	1.1	9.15442e+06	1.07613e+07	1.45134e+07	7.31581e+06	1.5252e+07	4.76264e+06	2.50945e+06	6.354e+06	1.14725e+07	3.17614e+06	3.62583e+06	6.86204e+06	6.88037e+06	4.02052e+06	4.58201e+06	9.77289e+06	8.98992e+06	4.97189e+06	3.43222e+06	5.9942e+06	5.45495e+06	4.16102e+06	3.29672e+06	1.07613e+07	9.42778e+06	8.02269e+06	4.92683e+06	1.24561e+07	1.74962e+07	1.89508e+07	1.13668e+07	2.4314e+07	8.82789e+06	6.29903e+06	5.88278e+06	1.19114e+07	0.666386	2.02479	-0.585571	1.01777	0.139474	0.013271
		733.482	10.2	4.32618e+06	3.33161e+06	5.82539e+06	7.35943e+06	1.01383e+07	6.38446e+06	2.40028e+07	5.59961e+06	5.19028e+06	2.65196e+06	1.5479e+06	6.13485e+06	4.67906e+06	1.07506e+07	1.18337e+06	2.14424e+06	365580	1.3002e+06	4.70079e+06	2.94466e+06	4.85123e+06	2.949e+06	5.46042e+06	3.54186e+06	1.95326e+06	4.56184e+06	917850	6.43879e+06	988983	9.0662e+06	4.68111e+06	1.00366e+07	8.37098e+06	4.28529e+06	3.26422e+06	4.62148e+06	0.389945	1.4158	-1.35866	0.501616	0.0686848	0.284853
(2R)-2-[(4Z,7Z,10Z,13Z,16Z,19Z)-4,7,10,13,16,19-Docosahexaenoyloxy]-3-[(6Z,9Z,12Z)-6,9,12-octadecatrienoyloxy]propyl 2-(trimethylammonio)ethyl phosphate	C48 H78 N O8 P	828.55	8.788	1.76195e+07	9.2679e+06	7.1296e+06	3.38007e+06	4.86922e+06	1.23969e+07	2.11139e+07	2.00274e+07	8.1609e+06	3.4571e+06	1.65327e+07	3.59773e+06	1.41572e+07	1.37228e+07	5.55381e+06	9.71686e+06	812047	1.96549e+07	2.26348e+07	2.37795e+07	2.388e+07	2.04866e+07	1.8709e+07	4.86083e+06	1.66702e+07	1.74073e+07	2.15721e+07	1.9439e+07	2.0323e+07	3.92538e+06	2.0146e+07	2.01933e+07	1.19756e+07	9.36238e+06	1.68522e+07	1.85876e+07	1.40722	1.10298	0.492845	0.141403	0.243128	0.873773
Ascorbic acid	C6 H8 O6	175.024	1.122	2.38678e+07	2.06773e+07	2.08093e+07	1.49308e+07	1.87232e+07	1.42753e+07	1.35814e+07	1.74468e+07	1.78894e+07	1.32162e+07	1.72615e+07	1.42276e+07	1.26813e+07	1.52405e+07	1.34359e+07	1.74468e+07	9.73469e+06	6.51369e+06	5.81353e+06	5.03929e+06	4.86219e+06	7.01159e+06	546932	2.97122e+06	1.73337e+07	1.51552e+07	1.10336e+07	1.82842e+07	1.6255e+07	2.32252e+07	1.54055e+07	1.97299e+07	1.8039e+07	1.51749e+07	5.31164e+06	1.58303e+07	0.294454	2.9803	-1.76389	1.57546	2.60876e-06	5.29482e-06
2-Hydroxymethylserine	C4 H9 N O4	134.046	3.86	1.08325e+06	2.73299e+06	1.74419e+07	2.96565e+06	1.7385e+06	2.53623e+06	3.56784e+06	2.12159e+06	2.02531e+06	2.54751e+06	2.86418e+06	2.06061e+06	3.49812e+06	2.75281e+06	3.41753e+06	4.11045e+06	1.06298e+06	629156	5.28817e+06	1.22774e+06	1.16555e+06	1.16345e+06	3.3353e+06	4.51705e+06	1.59503e+06	1.46286e+06	2.75526e+06	2.86574e+06	3.75174e+06	3.46149e+06	3.93064e+06	4.15418e+06	4.27349e+06	2.90956e+06	2.29867e+06	3.16361e+06	0.537892	1.37628	-0.894613	0.460772	0.351727	0.363043
(6Z,9Z,23R)-29-Amino-26-hydroxy-26-oxido-20-oxo-21,25,27-trioxa-26lambda~5~-phosphanonacosa-6,9-dien-23-yl (5Z,8Z,11Z,14Z)-5,8,11,14-icosatetraenoate	C45 H78 N O8 P	790.539	10.344	492900	1.24317e+07	1.61725e+07	8.0985e+06	1.23709e+07	9.43006e+06	1.18968e+07	1.16494e+07	1.58107e+07	1.5502e+07	1.088e+07	1.41974e+07	9.48703e+06	1.25309e+07	4.77691e+06	1.00867e+07	9.17838e+06	4.61416e+06	1.42645e+07	2.3694e+07	1.4182e+07	1.62392e+07	1.66076e+07	1.69715e+07	1.95143e+06	3.1046e+06	2.15598e+07	1.93078e+07	1.85873e+07	1.52868e+07	1.00326e+07	1.06668e+07	1.03178e+07	1.1659e+07	1.44689e+07	1.20959e+07	1.40232	0.835994	0.487816	-0.258436	0.131302	0.572145
Thiolutin	C8 H8 N2 O2 S2	226.996	0.893	1.48419e+07	1.50727e+07	1.43573e+07	1.37057e+07	1.53095e+07	1.25068e+07	1.2967e+07	1.36218e+07	1.3405e+07	1.25639e+07	1.3764e+07	1.2393e+07	1.3389e+07	1.36084e+07	1.37053e+07	1.6259e+07	2.16195e+07	2.36439e+07	2.27733e+07	2.00362e+07	1.99521e+07	2.07202e+07	1.1281e+07	1.99267e+07	1.87161e+07	1.73044e+07	1.89439e+07	2.00247e+07	1.98626e+07	1.85032e+07	2.06577e+07	1.95539e+07	1.40479e+07	1.3636e+07	1.99941e+07	1.92489e+07	1.42328	0.962729	0.509224	-0.0547979	0.00263237	0.58087
Salicylamide	C7 H7 N O2	138.055	0.85	3.39378e+06	3.11635e+06	3.02051e+06	2.55452e+06	2.99698e+06	2.56631e+06	2.91749e+06	3.00104e+06	2.61715e+06	3.37308e+06	3.39768e+06	2.15743e+06	2.59662e+06	2.6841e+06	2.58851e+06	3.53861e+06	1.53922e+07	1.5259e+07	1.59302e+07	1.19184e+07	1.31536e+07	1.37465e+07	1.10124e+07	1.45811e+07	2.18337e+07	2.12729e+07	1.93645e+07	1.81312e+07	1.73717e+07	2.35509e+07	2.32514e+07	2.24492e+07	2.94587e+06	2.86915e+06	1.38742e+07	2.04636e+07	4.7097	1.47494	2.23564	0.56066	3.02925e-07	1.29199e-05
(5E)-2,10-Diamino-5-{[(5-amino-5-carboxypentyl)amino]methyl}-5-undecenedioic acid (non-preferred name)	C18 H34 N4 O6	401.241	3.944	2.27818e+07	2.21725e+07	2.1574e+07	2.05638e+07	2.17134e+07	2.00397e+07	2.08362e+07	2.01691e+07	2.11217e+07	2.07116e+07	2.16969e+07	2.20169e+07	2.13803e+07	2.09511e+07	1.99761e+07	2.08387e+07	2.1782e+07	2.15488e+07	2.11525e+07	2.0548e+07	2.05019e+07	2.12429e+07	1.8693e+07	2.08059e+07	2.22425e+07	2.30232e+07	2.26071e+07	2.33598e+07	2.20387e+07	2.12151e+07	2.24981e+07	2.13656e+07	2.12313e+07	2.10866e+07	2.07844e+07	2.23703e+07	0.97895	1.0763	-0.0306934	0.106085	0.373333	0.00373283
		537.878	1.171	867246	712982	166832	985467	3.93653e+06	8.99812e+06	4.35694e+06	5.92954e+06	1.85317e+06	563999	1.37536e+06	850433	1.20093e+07	1.06926e+07	8.9522e+06	4.26818e+06	75115.2	111770	450786	391953	431773	1.40278e+06	1.54017e+07	6.59998e+06	220297	762303	449067	260894	3.88075e+06	2.79747e+06	8.77713e+06	5.78865e+06	3.24421e+06	5.07066e+06	3.10823e+06	3.33911e+06	0.958087	1.07428	-0.0617721	0.103369	0.952125	0.915202
Palmitoyl ethanolamide	C18 H37 N O2	358.296	9.516	193288	135220	164683	104155	127884	112874	129777	119167	139250	109628	205457	113936	104901	151037	162422	183178	9.40414e+06	1.56068e+07	1.58656e+07	2.33143e+07	1.57858e+07	1.42077e+07	2.17451e+06	1.7623e+07	2.75727e+06	3.9371e+06	4.59807e+06	4.30656e+06	3.86302e+06	4.26209e+06	5.55815e+06	4.43407e+06	135881	146226	1.42477e+07	4.28432e+06	104.854	0.300702	6.71224	-1.73359	0.000356587	0.002474
Disperse red 17	C17 H20 N4 O4	345.152	4.832	1.99978e+07	2.0814e+07	2.15784e+07	2.1173e+07	2.27177e+07	2.12603e+07	2.22751e+07	2.29022e+07	488124	2.27794e+07	2.23115e+07	2.13568e+07	2.27789e+07	2.09924e+07	2.31958e+07	2.17402e+07	2.07651e+07	1.99763e+07	2.21616e+07	2.13904e+07	2.04357e+07	2.2135e+07	2.23411e+07	2.18779e+07	2.13488e+07	2.0525e+07	2.20022e+07	2.0972e+07	2.13486e+07	2.2353e+07	2.29219e+07	2.16941e+07	2.15898e+07	1.94554e+07	2.13854e+07	2.15214e+07	0.990531	1.00636	-0.0137256	0.00914954	0.671601	0.542721
9-cis-Retinoicacid	C20 H28 O2	299.202	9.818	1.43769e+07	1.32944e+07	1.2087e+07	1.1988e+07	1.06411e+07	1.13801e+07	8.4457e+06	8.58025e+06	1.12722e+07	1.02674e+07	8.89887e+06	8.3911e+06	1.07769e+07	9.50708e+06	9.01378e+06	1.06817e+07	1.80684e+07	1.16577e+07	1.13849e+07	1.25847e+07	9.66898e+06	8.03407e+06	9.91447e+06	1.08009e+07	1.28599e+07	1.52123e+07	1.1658e+07	9.32891e+06	8.74513e+06	1.15286e+07	1.00934e+07	9.49984e+06	1.13492e+07	9.85114e+06	1.15143e+07	9.79664e+06	1.01455	0.850826	0.0208338	-0.233063	0.900227	0.765155
(17Z,21R)-27-Amino-24-hydroxy-24-oxido-19,23,25-trioxa-24lambda~5~-phosphaheptacos-17-en-21-yl (5Z,8Z,11Z,14Z,17Z)-5,8,11,14,17-icosapentaenoate	C43 H76 N O7 P	748.529	9.932	1.14273e+07	2.31733e+07	1.09295e+07	1.22145e+07	1.25929e+07	6.92534e+06	1.18064e+07	5.87751e+06	1.97674e+07	1.71121e+07	1.16569e+07	1.38658e+07	1.24273e+07	1.19087e+07	8.66913e+06	1.2412e+07	407078	403086	1.20071e+07	1.56996e+07	1.53716e+07	1.19626e+07	8.16917e+06	7.65937e+06	490166	441145	1.56104e+07	7.58461e+06	1.3179e+07	1.46912e+07	1.44799e+07	1.15812e+07	1.18683e+07	1.34774e+07	8.95995e+06	1.38294e+07	0.754945	1.54347	-0.405556	0.62618	0.319192	0.798714
5'-S-Methyl-5'-thioadenosine	C11 H15 N5 O3 S	298.097	3.856	5.93385e+06	5.79753e+06	6.49129e+06	5.10482e+06	8.73398e+06	6.78875e+06	6.88192e+06	1.01956e+07	5.34829e+06	5.08726e+06	6.28012e+06	5.79919e+06	6.46718e+06	7.35816e+06	6.90853e+06	7.98749e+06	4.7325e+06	3.25292e+06	7.31654e+06	3.8336e+06	5.85748e+06	5.29014e+06	3.06535e+06	8.44095e+06	7.7207e+06	9.5095e+06	2.0137e+07	7.46673e+06	1.23424e+07	1.25389e+07	1.3143e+07	1.29347e+07	6.99097e+06	6.40453e+06	5.22368e+06	1.24407e+07	0.747204	2.38159	-0.420426	1.25193	0.0706745	0.00161885
6-Aminonicotinic acid	C6 H6 N2 O2	139.05	2.662	2.06984e+07	1.93376e+07	2.28441e+07	1.7435e+07	2.16361e+07	2.1536e+07	2.16615e+07	2.00574e+07	1.99969e+07	1.9907e+07	2.06742e+07	1.89563e+07	2.04209e+07	1.88826e+07	2.02733e+07	1.90857e+07	1.88945e+07	1.97048e+07	2.19931e+07	1.97437e+07	1.87553e+07	2.10324e+07	1.67772e+07	1.80997e+07	2.09943e+07	2.12593e+07	2.20101e+07	2.02445e+07	1.98696e+07	2.04734e+07	2.06768e+07	1.98603e+07	2.06507e+07	1.97746e+07	1.93751e+07	2.0359e+07	0.938227	1.05078	-0.0919917	0.071461	0.147896	0.0690952
Selsun	S Se	112.896	0.727	1.99952e+07	1.70864e+07	1.62422e+07	1.30854e+07	1.72498e+07	1.19654e+07	1.27408e+07	1.51225e+07	1.56294e+07	1.54314e+07	1.80014e+07	1.21972e+07	1.30119e+07	1.41819e+07	1.46658e+07	1.42374e+07	1.81639e+07	1.40898e+07	1.70618e+07	1.42981e+07	1.52722e+07	1.4979e+07	6.53791e+06	1.61092e+07	2.15266e+07	1.90986e+07	2.08635e+07	2.03714e+07	2.1436e+07	2.28156e+07	2.24427e+07	2.2315e+07	1.5436e+07	1.46695e+07	1.4564e+07	2.11498e+07	0.943512	1.4522	-0.0838877	0.538236	0.589688	0.000678614
		155.974	14.971	1.07745e+07	1.2294e+07	1.19685e+07	1.15297e+07	1.35823e+07	1.28258e+07	1.52205e+07	2.27896e+07	1.15369e+07	1.25101e+07	1.16876e+07	1.20626e+07	1.29324e+07	1.0646e+07	1.61088e+07	1.42019e+07	1.01609e+07	9.89501e+06	1.24548e+07	1.32376e+07	1.22138e+07	1.22733e+07	1.55662e+07	1.51288e+07	9.99138e+06	1.11342e+07	1.40976e+07	1.23411e+07	1.3183e+07	1.34485e+07	1.27983e+07	1.477e+07	1.38731e+07	1.27108e+07	1.26163e+07	1.33157e+07	0.909407	1.05544	-0.137001	0.0778421	0.432398	0.91032
		222.029	0.794	2.06024e+06	2.26935e+07	2.14668e+06	1.71113e+07	2.20603e+07	1.50409e+07	1.84968e+07	2e+07	1.71569e+06	1.66902e+07	2.04388e+07	1.44372e+06	1.61003e+07	1.29629e+07	1.86197e+07	1.79825e+07	9.59614e+06	527773	1.01601e+07	7.37528e+06	8.42145e+06	7.34182e+06	4.77215e+06	9.23889e+06	1.76879e+07	1.67609e+06	1.86209e+07	1.68642e+07	1.83449e+06	2.07909e+07	1.95524e+07	1.93366e+07	1.49512e+07	1.32442e+07	7.17919e+06	1.7276e+07	0.480175	2.4064	-1.05837	1.26688	0.0355001	0.0378392
L-Glutamic acid	C5 H9 N O4	148.06	0.96	1.88659e+07	1.87257e+07	1.88443e+07	1.53725e+07	1.76741e+07	1.43201e+07	1.52642e+07	1.54058e+07	1.75681e+07	1.41569e+07	1.7072e+07	1.50234e+07	1.86479e+07	1.71887e+07	1.70602e+07	1.91354e+07	1.00611e+07	7.95683e+06	9.98524e+06	7.70843e+06	8.49816e+06	9.65515e+06	3.97894e+06	9.70752e+06	1.52056e+07	1.64499e+07	1.58668e+07	1.51856e+07	1.67977e+07	2.02003e+07	1.84705e+07	2.26762e+07	1.68091e+07	1.69816e+07	8.44392e+06	1.61584e+07	0.502343	1.91361	-0.993254	0.936295	6.86278e-07	3.1335e-06
		300.946	0.732	1.24125e+07	1.19003e+07	1.27368e+07	1.10023e+07	1.59271e+07	1.11e+07	1.24199e+07	1.58606e+07	1.31289e+07	1.12742e+07	1.30987e+07	1.02785e+07	1.21568e+07	1.29268e+07	1.46121e+07	1.3299e+07	1.40296e+07	1.20426e+07	1.52774e+07	1.38145e+07	1.50943e+07	1.56634e+07	9.00432e+06	1.76992e+07	1.64478e+07	1.70251e+07	1.59972e+07	1.63539e+07	1.92942e+07	2.18979e+07	2.26244e+07	2.1281e+07	1.29199e+07	1.25969e+07	1.40782e+07	1.92302e+07	1.08965	1.36596	0.12386	0.449915	0.333194	0.00313936
		219.026	0.756	2.02455e+07	2.26211e+07	2.1417e+07	1.71113e+07	1.99219e+07	6.32563e+06	1.84968e+07	2.0832e+07	1.77442e+07	1.66902e+07	2.24773e+07	1.66264e+07	1.61003e+07	1.29629e+07	1.8575e+07	1.69556e+07	9.57743e+06	799986	1.01601e+07	7.37528e+06	8.42145e+06	7.34182e+06	4.76389e+06	9.23889e+06	1.566e+07	1.83195e+07	1.86209e+07	1.86471e+07	1.6286e+07	2.07909e+07	1.95524e+07	1.93366e+07	1.83714e+07	1.72665e+07	7.20985e+06	1.84702e+07	0.392449	2.5618	-1.34942	1.35716	0.000237383	2.38788e-06
1,4-Dimethylimidazole	C5 H8 N2	97.0764	2.849	2.09631e+07	1.66908e+07	2.14345e+07	1.55904e+07	1.50478e+07	2.01849e+07	1.51473e+07	1.61913e+07	1.67507e+07	2.00044e+07	2.13658e+07	1.73677e+07	1.62017e+07	1.76013e+07	1.46297e+07	2.00524e+07	2.06975e+07	1.88839e+07	1.80957e+07	2.02314e+07	1.98075e+07	1.69522e+07	1.84438e+07	1.76983e+07	2.18019e+07	1.73838e+07	1.70753e+07	2.07326e+07	2.11473e+07	2.00815e+07	1.70553e+07	1.98454e+07	1.76563e+07	1.79967e+07	1.88513e+07	1.99635e+07	1.06768	1.059	0.0944819	0.0826992	0.28949	0.525571
2,6-di-tert-Butylphenol	C14 H22 O	205.159	8.883	6.56763e+06	5.78811e+06	6.90821e+06	7.42485e+06	7.46375e+06	8.28984e+06	7.53639e+06	9.22053e+06	5.98914e+06	7.04425e+06	6.77788e+06	6.61084e+06	6.34126e+06	6.7745e+06	7.01825e+06	6.64413e+06	5.6003e+06	5.11917e+06	9.37884e+06	6.12555e+06	8.46963e+06	7.07817e+06	8.78461e+06	9.65096e+06	6.33533e+06	8.73409e+06	1.95532e+07	6.10567e+06	1.05432e+07	8.59783e+06	1.05186e+07	9.75143e+06	7.39992e+06	6.65003e+06	7.5259e+06	9.24276e+06	1.01703	1.22813	0.024356	0.296459	0.86581	0.155902
		173.962	11.353	2.07294e+07	2.2371e+07	2.01583e+07	2.07698e+07	1.9101e+07	1.82695e+07	1.69632e+07	1.72584e+07	1.90141e+07	2.20743e+07	2.11187e+07	2.01176e+07	1.87886e+07	1.89822e+07	1.59462e+07	1.50415e+07	1.73013e+07	1.86075e+07	2.12757e+07	2.14898e+07	1.96247e+07	1.97946e+07	1.42228e+07	1.43046e+07	2.02971e+07	1.9394e+07	2.14727e+07	2.19459e+07	1.79779e+07	1.86617e+07	1.72231e+07	1.72783e+07	1.94526e+07	1.88854e+07	1.83276e+07	1.83198e+07	0.942169	0.999571	-0.0859429	-0.000618778	0.369521	0.440429
2-Chloro-3-oxohexanedioic acid	C6 H7 Cl O5	195.005	11.589	1.43413e+07	1.41566e+07	1.51092e+07	1.4824e+07	1.64292e+07	1.63204e+07	1.80666e+07	1.80244e+07	1.5122e+07	1.51247e+07	1.47945e+07	1.54903e+07	1.65726e+07	1.68097e+07	1.94988e+07	1.89455e+07	1.46142e+07	1.45558e+07	1.41758e+07	1.50738e+07	1.51085e+07	1.52126e+07	2.13881e+07	2.10678e+07	1.39026e+07	1.47047e+07	1.46751e+07	1.49678e+07	1.64091e+07	1.61298e+07	1.75434e+07	1.74078e+07	1.5909e+07	1.65448e+07	1.63996e+07	1.62694e+07	1.03084	0.992065	0.0438181	-0.0114939	0.689635	0.571202
Picolinic acid	C6 H5 N O2	122.024	3.718	1.37814e+07	2.09951e+07	2.0243e+07	2.16964e+07	2.1454e+07	2.0265e+07	2.08283e+07	2.13618e+07	2.08678e+07	2.06936e+07	2.10333e+07	2.1519e+07	2.08942e+07	2.1406e+07	2.0986e+07	2.11164e+07	2.02271e+07	2.12207e+07	2.06797e+07	2.06963e+07	2.09596e+07	2.17146e+07	2.1156e+07	2.11649e+07	1.88266e+07	2.08852e+07	2.14093e+07	2.10712e+07	2.14837e+07	2.14168e+07	2.2191e+07	2.14302e+07	2.00781e+07	2.10646e+07	2.09774e+07	2.13337e+07	1.04479	1.01699	0.0632082	0.0243014	0.36518	0.776856
		889.627	10.193	1.22315e+06	7.34461e+06	898574	5.56226e+06	4.47498e+06	4.7676e+06	7.24657e+06	8.01389e+06	7.48533e+06	2.02084e+07	5.68226e+06	1.72213e+07	6.65457e+06	1.37667e+07	4.058e+06	2.97718e+06	107368	9.25361e+06	6.54943e+06	1.45407e+07	6.88973e+06	1.16389e+07	5.6985e+06	1.52766e+07	2.20398e+07	1.11659e+07	1.17162e+07	1.09822e+07	1.52081e+07	8.52671e+06	6.34535e+06	5.39171e+06	4.94146e+06	9.75671e+06	8.74437e+06	1.10741e+07	1.76959	1.26643	0.823418	0.340762	0.0870115	0.318373
		235.993	0.778	1.74971e+07	1.82785e+07	1.7756e+07	1.29848e+07	1.69742e+07	1.31752e+07	1.5163e+07	1.66217e+07	1.48782e+07	1.21753e+07	1.72502e+07	1.26861e+07	1.27213e+07	1.56579e+07	1.50733e+07	1.42509e+07	9.20593e+06	6.79642e+06	9.7404e+06	7.27384e+06	8.06074e+06	8.10456e+06	3.03806e+06	9.74534e+06	1.56421e+07	1.53628e+07	1.57407e+07	1.60676e+07	1.64216e+07	2.201e+07	1.97735e+07	1.92545e+07	1.60563e+07	1.43366e+07	7.74566e+06	1.65198e+07	0.482407	2.13278	-1.05168	1.09274	1.82585e-06	8.90089e-07
Hypoxanthine	C5 H4 N4 O	137.046	0.9	1.27009e+07	1.12059e+07	8.97686e+06	1.04889e+07	1.47493e+07	4.67952e+06	2.7928e+06	5.97551e+06	8.01032e+06	2.816e+06	4.84771e+06	5.39085e+06	4.74028e+06	4.30668e+06	4.21015e+06	8.90969e+06	6.81275e+06	5.49042e+06	6.42338e+06	4.3516e+06	3.911e+06	4.53329e+06	2.94164e+06	6.32219e+06	7.27154e+06	5.67025e+06	6.77443e+06	8.91717e+06	1.03787e+07	1.66822e+07	1.26786e+07	2.19838e+07	8.94622e+06	5.40396e+06	5.09828e+06	9.64793e+06	0.569882	1.89239	-0.811266	0.920207	0.0356256	0.0165373
		160.841	3.639	1.38134e+07	1.51092e+07	1.38687e+07	1.37835e+07	1.2429e+07	1.28444e+07	1.47533e+07	1.17535e+07	1.26245e+07	1.49272e+07	1.49337e+07	1.3274e+07	1.31889e+07	1.30152e+07	1.35309e+07	1.31038e+07	1.4668e+07	1.81344e+07	1.60623e+07	1.27558e+07	1.43008e+07	1.0921e+07	1.6214e+07	1.56981e+07	1.92096e+07	1.21281e+07	1.15886e+07	1.13424e+07	9.82554e+06	9.57062e+06	1.25662e+07	9.22167e+06	1.35444e+07	1.35748e+07	1.48443e+07	1.15613e+07	1.09597	0.77884	0.132212	-0.360602	0.172433	0.0550817
		129.055	3.103	1.67514e+07	1.65307e+07	1.60013e+07	1.5825e+07	1.54022e+07	1.57565e+07	1.53427e+07	1.55863e+07	1.65378e+07	1.64096e+07	1.57628e+07	1.56241e+07	1.53522e+07	1.54509e+07	1.53435e+07	1.51442e+07	2.08545e+07	1.9213e+07	1.68911e+07	1.46282e+07	1.54863e+07	1.83297e+07	1.52735e+07	1.39172e+07	1.70663e+07	1.69132e+07	1.60388e+07	1.63579e+07	1.82435e+07	1.58393e+07	1.55047e+07	1.54988e+07	1.58995e+07	1.57031e+07	1.68242e+07	1.59391e+07	1.05816	0.947389	0.0815556	-0.0779716	0.326304	0.681905
		202.969	0.731	6.54105e+06	6.19966e+06	6.14088e+06	5.09428e+06	6.93904e+06	5.54787e+06	5.86541e+06	6.63458e+06	6.52065e+06	6.14965e+06	6.69251e+06	5.15993e+06	5.33369e+06	6.15128e+06	6.31441e+06	5.96087e+06	1.45352e+07	1.55761e+07	1.60961e+07	1.62046e+07	2.15795e+07	1.59951e+07	7.90078e+06	1.591e+07	1.19932e+07	1.14426e+07	1.15902e+07	1.12231e+07	1.19538e+07	1.19927e+07	1.27549e+07	1.26626e+07	6.12035e+06	6.03537e+06	1.54747e+07	1.19732e+07	2.5284	0.773731	1.33822	-0.370096	0.000163516	0.0317201
Lauric acid	C12 H24 O2	199.17	8.665	1.55111e+07	1.55023e+07	1.74701e+07	1.73071e+07	1.78521e+07	1.768e+07	1.84767e+07	1.82527e+07	1.54496e+07	1.59239e+07	1.73924e+07	1.84329e+07	1.717e+07	1.73157e+07	1.84973e+07	1.88891e+07	1.38485e+07	1.48181e+07	1.74151e+07	1.71932e+07	1.82541e+07	1.77708e+07	1.92208e+07	1.93763e+07	1.45185e+07	1.57734e+07	1.80483e+07	1.7001e+07	1.87781e+07	1.82376e+07	2.15632e+07	1.7984e+07	1.72565e+07	1.73839e+07	1.72371e+07	1.81429e+07	0.998875	1.05255	-0.00162355	0.0738904	0.981212	0.630503
δ-Valerolactam	C5 H9 N O	100.076	3.186	1.60244e+07	1.39769e+07	1.46516e+07	1.33267e+07	7.58169e+06	1.29385e+07	1.33452e+07	1.35424e+07	1.35996e+07	1.00949e+07	7.88535e+06	8.08389e+06	1.40582e+07	1.18358e+07	1.38381e+07	1.21828e+07	1.48221e+07	1.66589e+07	8.00951e+06	1.26391e+07	1.32124e+07	1.42261e+07	1.17339e+07	1.31455e+07	1.61839e+07	1.54151e+07	1.50499e+07	1.36972e+07	8.36694e+06	1.28217e+07	7.47108e+06	1.26715e+07	1.31734e+07	1.14473e+07	1.30559e+07	1.30209e+07	0.991082	0.997314	-0.0129243	-0.00388062	0.926392	0.81437
		191.022	0.569	1.08047e+07	1.87063e+07	1.99325e+07	1.90283e+07	1.8988e+07	1.87077e+07	2.03005e+07	1.97153e+07	1.92766e+07	1.98751e+07	1.94029e+07	1.90673e+07	2.03171e+07	1.99751e+07	1.27952e+07	1.04779e+07	1.88654e+07	1.86743e+07	1.91563e+07	2.01667e+07	2.11306e+07	2.08952e+07	1.88796e+07	2.14818e+07	8.31625e+06	1.88726e+07	1.89726e+07	2.01402e+07	1.94668e+07	1.87072e+07	1.7954e+07	2.12687e+07	1.82729e+07	1.76484e+07	1.99062e+07	1.91793e+07	1.08939	0.963484	0.123515	-0.0536681	0.193193	0.224813
		191.022	0.175	1.94298e+07	1.87928e+07	2.05013e+07	1.86644e+07	2.03031e+07	2.01387e+07	2.01838e+07	1.96518e+07	1.98967e+07	2.06014e+07	2.04934e+07	1.95572e+07	2.02578e+07	1.98136e+07	2.04319e+07	1.97338e+07	1.99597e+07	1.98712e+07	1.94718e+07	2.14802e+07	2.04043e+07	2.00617e+07	2.04031e+07	2.07666e+07	1.90694e+07	2.03301e+07	1.93506e+07	2.13435e+07	1.99043e+07	2.02929e+07	1.95198e+07	2.06265e+07	1.97082e+07	2.00982e+07	2.03023e+07	1.98641e+07	1.03015	0.978413	0.0428479	-0.0314841	0.0931738	0.481923
1-Stearoyl-2-hydroxy-sn-glycero-3-PE	C23 H48 N O7 P	480.31	8.99	6.56972e+06	6.13684e+06	6.94452e+06	5.68724e+06	6.50973e+06	4.94831e+06	6.26958e+06	6.51571e+06	4.4516e+06	4.4778e+06	4.04994e+06	4.20353e+06	3.95203e+06	3.87405e+06	3.81413e+06	3.8385e+06	1.91076e+07	1.987e+07	1.37701e+07	2.14597e+07	1.1251e+07	1.36408e+07	1.13086e+07	1.40189e+07	8.90438e+06	1.05561e+07	9.20586e+06	8.23108e+06	9.80546e+06	7.54852e+06	9.54031e+06	9.21942e+06	6.19771e+06	4.0827e+06	1.55533e+07	9.21264e+06	2.50953	0.592326	1.32742	-0.755537	0.000262498	0.00237456
1-Oleoylglycerophosphocholine	C26 H52 N O7 P	522.355	8.211	1.43936e+07	1.2005e+07	1.16877e+07	8.3071e+06	1.09062e+07	9.20071e+06	1.68547e+07	9.45087e+06	1.12286e+07	1.39369e+07	1.41703e+07	8.56287e+06	8.74158e+06	1.01663e+07	1.75113e+07	1.04267e+07	1.00525e+07	1.25384e+07	1.29295e+07	1.48431e+07	1.3571e+07	1.5392e+07	4.36035e+06	1.17185e+07	1.62756e+07	1.70206e+07	2.14484e+07	1.59237e+07	1.66402e+07	1.724e+07	2.03882e+07	1.61392e+07	1.16007e+07	1.18431e+07	1.19257e+07	1.68304e+07	1.02801	1.41127	0.0398533	0.496999	0.841742	0.00204876
(2R)-2-(Pentadecanoyloxy)-3-(phosphonooxy)propyl (11Z)-11-icosenoate	C38 H73 O8 P	687.497	10.24	8.28603e+06	8.92576e+06	2.35184e+06	8.22414e+06	5.35454e+06	4.81853e+06	5.99535e+06	1.15338e+07	2.90627e+06	1.1046e+07	1.37611e+07	1.17231e+07	1.5928e+07	1.49701e+07	2.04732e+07	2.13716e+07	1.00498e+07	8.29041e+06	6.51571e+06	3.20282e+06	1.311e+07	1.13727e+07	1.22339e+07	1.2327e+07	1.06422e+07	4.38786e+06	4.8941e+06	7.88208e+06	3.5055e+06	7.23794e+06	1.29256e+07	8.80839e+06	6.93625e+06	1.40224e+07	9.63779e+06	7.37791e+06	1.38948	0.765519	0.474547	-0.38549	0.109864	0.228239
Acetylcholine	C7 H15 N O2	146.117	1.098	2.13466e+07	1.93863e+07	1.65695e+07	1.44011e+07	1.99235e+07	8.53344e+06	1.28336e+07	1.57312e+07	1.49103e+07	1.16038e+07	1.32235e+07	1.32556e+07	1.31712e+07	8.77082e+06	1.20793e+07	1.43561e+07	9.47301e+06	8.44008e+06	7.90366e+06	7.70443e+06	7.48955e+06	7.88976e+06	3.68173e+06	9.86919e+06	1.19484e+07	1.42483e+07	1.03222e+07	1.19668e+07	1.27699e+07	1.6036e+07	1.45581e+07	1.43442e+07	1.60907e+07	1.26713e+07	7.80643e+06	1.27195e+07	0.485153	1.62937	-1.04349	0.704313	0.000527722	3.99008e-05
		204.995	12.447	1.90337e+07	2.0591e+07	2.04853e+07	2.1126e+07	1.95366e+07	2.10602e+07	1.92971e+07	2.11666e+07	1.90935e+07	2.08889e+07	2.03918e+07	1.63782e+07	751574	2.10585e+07	1.78472e+07	1.94769e+07	1.90083e+07	8.27353e+06	1.95586e+07	1.78962e+07	1.9279e+07	1.41956e+07	1.82374e+07	2.12668e+07	1.95376e+07	1.83797e+07	2.05832e+07	1.92125e+07	1.89935e+07	2.04978e+07	1.8592e+07	1.9238e+07	2.02871e+07	1.69858e+07	1.72144e+07	1.92252e+07	0.848541	1.11681	-0.236943	0.159384	0.075763	0.18689
3-Dehydroxycarnitine	C7 H15 N O2	146.117	0.902	1.06154e+07	9.79097e+06	9.32023e+06	8.36199e+06	1.25023e+07	6.89825e+06	8.06917e+06	9.28601e+06	8.49765e+06	7.40167e+06	8.9279e+06	7.78534e+06	8.21698e+06	8.1142e+06	8.66657e+06	1.52764e+07	7.55966e+06	6.47838e+06	7.07184e+06	5.63798e+06	5.27549e+06	6.92192e+06	3.40254e+06	6.22256e+06	1.00457e+07	9.26616e+06	9.53832e+06	7.91962e+06	8.09304e+06	1.16733e+07	9.54183e+06	1.05463e+07	9.35554e+06	9.11084e+06	6.0713e+06	9.40224e+06	0.648952	1.54864	-0.623816	0.631	0.000819232	7.78693e-05
1,2-Dipalmitoylphosphatidylglycerol	C38 H75 O10 P	721.503	10.161	1.44944e+07	1.01645e+07	1.02673e+07	5.1925e+06	5.8283e+06	8.89011e+06	9.26858e+06	1.48806e+07	1.06616e+07	1.28045e+07	1.38286e+07	1.0414e+07	1.20231e+07	1.15308e+07	1.0708e+07	1.60338e+07	404938	1.29707e+07	2.12323e+07	9.42975e+06	8.36743e+06	7.02482e+06	9.24029e+06	9.70288e+06	1.40343e+07	1.01766e+07	1.04787e+07	1.09564e+07	9.33831e+06	7.75136e+06	8.72368e+06	7.56534e+06	9.8733e+06	1.22506e+07	9.79664e+06	9.031e+06	0.992236	0.921846	-0.0112444	-0.117402	0.975183	0.971219
DA9185000	C12 H10 O S	203.052	0.725	1.6918e+07	1.45009e+07	1.4392e+07	1.07281e+07	1.22711e+07	1.15781e+07	1.14169e+07	1.29775e+07	1.34339e+07	1.0838e+07	1.78145e+07	1.03119e+07	1.0439e+07	1.36342e+07	1.15042e+07	1.33983e+07	1.3027e+07	1.64614e+07	1.65818e+07	1.78123e+07	1.72528e+07	1.55111e+07	6.79982e+06	1.66966e+07	1.34857e+07	1.33418e+07	1.78089e+07	1.64618e+07	2.00536e+07	1.55941e+07	1.2922e+07	1.5633e+07	1.30978e+07	1.26718e+07	1.50179e+07	1.47549e+07	1.14659	0.982492	0.197351	-0.025482	0.218945	0.684065
		140.011	5.116	1.97222e+07	1.983e+07	2.0412e+07	1.903e+07	2.02711e+07	2.00485e+07	2.02697e+07	2.02092e+07	2.10939e+07	1.977e+07	1.9501e+07	2.016e+07	2.10165e+07	1.98731e+07	2.04062e+07	1.96727e+07	2.03888e+07	2.00175e+07	2.03476e+07	1.99775e+07	2.06131e+07	2.03853e+07	2.04493e+07	2.01504e+07	2.02633e+07	2.03654e+07	2.00983e+07	1.96912e+07	1.95098e+07	2.00045e+07	2.02306e+07	2.03461e+07	1.99741e+07	2.01867e+07	2.02912e+07	2.00514e+07	1.01588	0.988185	0.0227241	-0.0171476	0.102152	0.118382
Inosine-5'-monophosphate (IMP)	C10 H13 N4 O8 P	347.04	0.9	1.34578e+07	1.5217e+07	1.46863e+07	1.07623e+07	1.73901e+07	7.43088e+06	3.61157e+06	5.98375e+06	1.32093e+07	2.77795e+06	6.20989e+06	7.78427e+06	8.57983e+06	7.24666e+06	4.79715e+06	1.09951e+07	7.65545e+06	4.64878e+06	6.30182e+06	4.45735e+06	4.39496e+06	5.93811e+06	3.13804e+06	7.28905e+06	7.72392e+06	9.42677e+06	7.68328e+06	1.49791e+07	1.76501e+07	1.65857e+07	1.652e+07	2.10791e+07	1.10675e+07	7.70002e+06	5.47795e+06	1.43617e+07	0.49496	2.62173	-1.01462	1.39052	0.014926	0.00169255
		829.553	8.801	9.463e+06	4.61647e+06	2.39162e+06	6.80878e+06	2.58512e+06	6.29152e+06	1.09204e+07	1.02571e+07	4.14443e+06	7.65942e+06	8.37737e+06	7.64043e+06	7.52191e+06	6.98269e+06	3.11851e+06	1.5152e+06	373803	1.03837e+07	1.15724e+07	1.29076e+07	2.10625e+07	1.10005e+07	1.02901e+07	9.57143e+06	8.6364e+06	9.06468e+06	1.08704e+07	1.00198e+07	1.0756e+07	9.75655e+06	1.07204e+07	1.00575e+07	6.66676e+06	5.87e+06	1.08952e+07	9.88817e+06	1.63426	0.907568	0.708641	-0.139923	0.0935464	0.663454
Nicotinamide adenine dinucleotide (NAD+)	C21 H27 N7 O14 P2	664.115	1.115	1.19344e+07	2.10248e+07	1.34479e+07	1.82433e+07	1.52917e+07	8.75811e+06	1.61664e+07	1.27594e+07	1.189e+07	7.83189e+06	8.02639e+06	1.15349e+07	9.73258e+06	8.37824e+06	1.15508e+07	9.61664e+06	5.27146e+06	5.32687e+06	7.3824e+06	4.99956e+06	5.91214e+06	8.33889e+06	1.96108e+06	6.63073e+06	7.71902e+06	8.58866e+06	8.35869e+06	6.65799e+06	8.06108e+06	7.05011e+06	7.62789e+06	5.73876e+06	1.47032e+07	9.82018e+06	5.72789e+06	7.339e+06	0.389567	1.28127	-1.36006	0.357579	0.000133403	0.0422373
		163.978	0.783	2.09391e+07	1.96658e+07	1.91209e+07	1.73834e+07	2.06265e+07	1.59823e+07	1.6145e+07	1.90212e+07	1.3906e+07	1.69514e+07	1.95827e+07	1.52146e+07	382881	1.79643e+07	511199	1.84783e+07	7.06456e+06	4.95812e+06	6.58118e+06	4.79572e+06	5.67674e+06	6.09396e+06	3.05429e+06	6.45482e+06	352968	1.20927e+07	1.14323e+07	1.27846e+07	455040	1.53517e+07	1.36934e+07	1.37911e+07	1.86105e+07	1.28739e+07	5.58492e+06	1.21303e+07	0.300095	2.17197	-1.73651	1.119	1.36431e-09	0.0796584
		149.117	3.935	1.91469e+07	1.93613e+07	1.93693e+07	1.92188e+07	1.88752e+07	1.9405e+07	1.92084e+07	1.82286e+07	1.90526e+07	1.98595e+07	1.92482e+07	1.90874e+07	1.94112e+07	1.90051e+07	1.90054e+07	1.87662e+07	1.95323e+07	1.99815e+07	1.94232e+07	1.90316e+07	1.90078e+07	1.91343e+07	1.86443e+07	1.88154e+07	1.99416e+07	1.96705e+07	1.91267e+07	1.87924e+07	1.88601e+07	1.86976e+07	1.88138e+07	1.88386e+07	1.91017e+07	1.91794e+07	1.91963e+07	1.88494e+07	1.00495	0.981928	0.00712756	-0.0263111	0.65267	0.649962
N,N-Dimethylaniline	C8 H11 N	122.096	10.426	1.46504e+07	1.55463e+07	1.98788e+07	1.51576e+07	1.32132e+07	1.84666e+07	1.40672e+07	2.07271e+07	1.91563e+07	6.0087e+06	1.30753e+07	4.68088e+06	3.28579e+06	1.35079e+07	1.86953e+07	1.30097e+07	1.47793e+07	1.53004e+07	1.50683e+07	1.43625e+07	1.68636e+07	2.05258e+07	2.85172e+06	2.01241e+07	1.61395e+07	1.5559e+07	1.79148e+07	1.97044e+07	6.9735e+06	1.80001e+07	8.20562e+06	1.97255e+07	1.64634e+07	1.14275e+07	1.49844e+07	1.70271e+07	0.910166	1.13632	-0.135798	0.184371	0.510803	0.912169
Dibutyl phthalate	C16 H22 O4	279.159	8.901	1.77764e+07	1.7211e+07	1.79677e+07	1.60857e+07	1.60742e+07	1.6596e+07	1.62933e+07	1.60068e+07	1.76553e+07	1.70063e+07	1.58072e+07	1.47302e+07	1.64597e+07	1.63966e+07	1.59778e+07	1.63475e+07	1.89892e+07	1.86815e+07	1.69225e+07	1.6755e+07	1.68388e+07	1.66082e+07	1.59253e+07	1.60578e+07	1.86419e+07	1.73852e+07	1.66685e+07	1.59618e+07	1.62967e+07	1.56151e+07	1.57695e+07	1.59232e+07	1.67514e+07	1.62976e+07	1.70973e+07	1.59425e+07	1.02065	0.932457	0.0294859	-0.10089	0.492873	0.314269
		84.0448	0.769	1.36769e+07	8.18373e+06	8.09451e+06	7.43803e+06	6.95387e+06	7.67571e+06	7.42649e+06	7.02593e+06	6.94662e+06	6.71665e+06	7.3376e+06	9.24047e+06	6.16641e+06	8.10108e+06	7.25994e+06	7.54055e+06	5.85295e+06	7.74564e+06	1.05284e+07	9.7231e+06	1.03257e+07	5.55203e+06	9.31957e+06	1.36026e+07	1.368e+07	8.20315e+06	8.18439e+06	9.34673e+06	1.01342e+07	2.07076e+07	1.2348e+07	8.5296e+06	8.30939e+06	7.41366e+06	9.08125e+06	9.36064e+06	1.09289	1.03077	0.128148	0.0437168	0.537856	0.218214
		84.0448	0.883	7.45374e+06	6.92087e+06	1.00424e+07	7.94519e+06	9.71056e+06	7.50299e+06	9.77628e+06	1.05709e+07	6.76535e+06	6.41744e+06	1.03269e+07	8.36123e+06	1.06613e+07	1.18439e+07	8.15017e+06	1.09547e+07	4.53349e+06	7.74564e+06	6.15353e+06	9.7231e+06	7.04884e+06	6.24965e+06	9.31957e+06	1.36026e+07	7.11645e+06	7.80087e+06	7.42151e+06	9.15874e+06	1.15911e+07	2.07076e+07	1.09522e+07	1.37808e+07	8.74037e+06	9.18511e+06	8.04705e+06	1.00555e+07	0.920677	1.24958	-0.119233	0.321447	0.547823	0.13618
cis-5-Tetradecenoylcarnitine	C21 H39 N O4	370.295	7.074	3.56875e+06	2.65991e+06	1.87406e+06	3.39768e+06	3.21622e+06	1.8362e+06	2.69315e+06	2.8088e+06	2.16e+06	2.06124e+06	3.03974e+06	1.47085e+06	1.79071e+06	2.74332e+06	2.63768e+06	3.24139e+06	1.06493e+07	7.73565e+06	9.90323e+06	8.41765e+06	9.46267e+06	1.11112e+07	3.0546e+06	1.03421e+07	1.14857e+07	1.32926e+07	1.37552e+07	1.27206e+07	1.90809e+07	2.06732e+07	1.86414e+07	1.65555e+07	2.75685e+06	2.39312e+06	8.83455e+06	1.55204e+07	3.20458	1.75678	1.68014	0.812935	0.000217347	0.000513431
		151.096	2.898	1.78583e+07	9.54122e+06	1.72011e+07	9.53204e+06	8.48672e+06	1.38179e+07	8.81332e+06	1.27322e+07	9.22173e+06	1.11667e+07	9.61701e+06	8.52378e+06	8.36042e+06	8.26574e+06	8.37616e+06	8.35129e+06	1.0871e+07	8.99466e+06	9.38863e+06	1.51606e+07	1.35792e+07	7.93584e+06	8.10414e+06	8.20301e+06	1.01928e+07	9.3845e+06	8.6526e+06	1.07347e+07	1.70596e+07	1.3964e+07	8.1322e+06	1.6101e+07	1.22478e+07	8.98535e+06	1.02796e+07	9.78865e+06	0.839303	0.952236	-0.252736	-0.0706082	0.253076	0.353255
		554.905	0.165	145604	328413	282327	312268	8.29477e+06	7.17522e+06	5.02628e+06	2.05815e+07	356609	857592	1.31516e+06	6.87837e+06	8.01977e+06	5.63294e+06	1.00307e+07	7.0947e+06	159612	91360.8	802063	213699	4.7234e+06	4.36255e+06	3.14744e+06	4.75866e+06	107561	118270	974748	1.35907e+06	2.66167e+06	6.07677e+06	1.52487e+07	7.90543e+06	5.2683e+06	5.02323e+06	2.28235e+06	4.36922e+06	0.433223	1.91435	-1.20682	0.936858	0.283809	0.339531
		220.019	0.772	5.1833e+06	4.87239e+06	4.95188e+06	3.19858e+06	4.96149e+06	3.25366e+06	4.12907e+06	4.22202e+06	4.18382e+06	3.49469e+06	5.32682e+06	3.7852e+06	3.82095e+06	4.02392e+06	4.29808e+06	4.02917e+06	6.32634e+06	6.74909e+06	8.29335e+06	7.04264e+06	6.89756e+06	7.11649e+06	2.37573e+06	7.35534e+06	7.24857e+06	7.73283e+06	7.49598e+06	8.20614e+06	7.51204e+06	8.1177e+06	2.05769e+07	1.93366e+07	4.34655e+06	4.12033e+06	6.51957e+06	8.0379e+06	1.49994	1.23289	0.584906	0.302042	0.0102874	0.0761597
1,2-DOCOSAHEXANOYL-SN-GLYCERO-3-PHOSPHOSERINE	C50 H74 N O10 P	880.511	10.113	1.95858e+07	2.05206e+07	1.21447e+07	1.23689e+07	1.09801e+07	1.04128e+07	8.50812e+06	1.49999e+07	1.74321e+07	1.24721e+07	1.51506e+07	1.06439e+07	1.28549e+07	1.11999e+07	1.27842e+07	1.32478e+07	1.09754e+06	4.74159e+06	2.7254e+06	3.48882e+06	2.65179e+06	2.73376e+06	593616	1.54734e+06	1.29413e+07	1.40663e+07	8.94449e+06	1.04923e+07	5.7531e+06	1.1626e+07	5.85621e+06	9.25806e+06	1.36901e+07	1.32232e+07	2.44748e+06	9.10128e+06	0.178777	3.71863	-2.48376	1.89477	9.37729e-05	0.000103915
1-hexadecanoyl-2-(5Z,8Z,11Z,14Z-icosatetraenoyl)-sn-glycero-3-phosphoethanolamine	C41 H74 N O8 P	738.509	10.065	1.73528e+07	1.24568e+07	1.81707e+07	2.92465e+06	1.6435e+07	2.25491e+06	1.36367e+07	1.62378e+07	2.79842e+06	1.29737e+07	5.56774e+06	1.53715e+07	1.06882e+07	2.71451e+06	1.48813e+07	2.33753e+06	4.66374e+06	9.45892e+06	9.96597e+06	1.052e+07	9.74838e+06	7.47074e+06	1.11726e+07	1.10338e+07	1.61799e+07	2.05078e+07	5.63099e+06	1.65799e+07	1.82119e+07	1.41075e+07	7.50352e+06	1.9016e+07	1.24337e+07	8.41661e+06	9.25428e+06	1.51437e+07	0.744292	1.6364	-0.42606	0.710525	0.215307	0.0260071
		160.841	0.701	2.30603e+06	3.07738e+06	3.03049e+06	3.37787e+06	1.39574e+06	3.12004e+06	3.08158e+06	2.43423e+06	1.31537e+06	2.70531e+06	2.39153e+06	2.76396e+06	2.21595e+06	2.94725e+06	1.67395e+06	2.13912e+06	8.15062e+06	1.70644e+07	1.35342e+07	2.04801e+07	1.49237e+07	1.45865e+07	1.05525e+07	1.35e+07	6.36121e+06	6.04849e+06	5.28939e+06	4.3352e+06	6.72969e+06	3.74271e+06	4.07535e+06	4.72837e+06	2.72792e+06	2.26906e+06	1.4099e+07	5.00888e+06	5.16841	0.355265	2.36972	-1.49303	4.69297e-05	0.000177499
		74.0605	0.605	5.656e+06	5.46941e+06	5.51149e+06	3.40609e+06	5.86878e+06	5.5791e+06	5.2314e+06	5.55944e+06	5.51762e+06	7.52282e+06	5.45131e+06	5.22419e+06	5.40452e+06	5.20992e+06	5.68175e+06	5.75371e+06	2.0049e+07	5.81829e+06	1.78804e+07	1.87022e+07	5.47899e+06	1.68782e+07	5.77706e+06	5.28213e+06	5.77328e+06	1.69936e+07	1.69915e+07	5.59105e+06	1.84659e+07	5.43763e+06	1.52916e+07	1.83086e+07	5.28521e+06	5.72073e+06	1.19833e+07	1.61415e+07	2.26732	1.347	1.18099	0.429755	0.0286016	0.792207
		294.831	10.873	1.06235e+07	1.05356e+07	5.79945e+06	5.92369e+06	4.49916e+06	4.90388e+06	4.06382e+06	4.2601e+06	9.18216e+06	6.70691e+06	5.0175e+06	4.49065e+06	4.20926e+06	3.92148e+06	4.71663e+06	4.45641e+06	1.36423e+07	1.14701e+07	5.34764e+06	5.40631e+06	4.64953e+06	4.8574e+06	3.50752e+06	3.39815e+06	1.1354e+07	9.90634e+06	4.73222e+06	5.31633e+06	3.97932e+06	4.83377e+06	4.24057e+06	4.2092e+06	6.32616e+06	5.33762e+06	6.53486e+06	4.52657e+06	1.03299	0.69268	0.0468262	-0.529739	0.901932	0.788691
Palmitic acid	C16 H32 O2	255.233	10.116	1.60092e+07	1.4525e+07	1.58369e+07	3.75036e+06	3.9509e+06	7.77948e+06	8.19386e+06	4.70475e+06	4.33737e+06	6.68714e+06	1.23319e+07	1.066e+07	1.07108e+07	1.29247e+07	5.7399e+06	6.15577e+06	1.35095e+07	1.61268e+07	4.20644e+06	1.47358e+06	1.06201e+07	5.65812e+06	3.00232e+06	4.64362e+06	1.27171e+07	7.78181e+06	7.47763e+06	1.34192e+07	3.57895e+06	4.09508e+06	1.29859e+07	5.92738e+06	9.3438e+06	8.69346e+06	7.40506e+06	6.7025e+06	0.79251	0.905125	-0.335499	-0.143811	0.479198	0.651556
Pentadecanoic acid	C15 H30 O2	241.217	10.08	1.03765e+07	8.32874e+06	1.07923e+07	8.1683e+06	1.43781e+07	1.49381e+07	9.14787e+06	1.32249e+07	8.49825e+06	7.10176e+06	1.11764e+07	1.25125e+07	9.99728e+06	1.01156e+07	1.35266e+07	1.38611e+07	1.37706e+07	9.65197e+06	9.49611e+06	1.21125e+07	9.42837e+06	1.53939e+07	1.56053e+07	1.64493e+07	1.15193e+07	8.76618e+06	1.07823e+07	8.60554e+06	9.19889e+06	1.1325e+07	1.15897e+07	1.17647e+07	1.11694e+07	1.08487e+07	1.27385e+07	1.14221e+07	1.14049	0.896662	0.189651	-0.157364	0.286365	0.0750116
		826.561	9.49	1.92009e+07	1.80042e+07	1.29055e+07	4.08322e+06	1.05628e+07	3.44556e+06	1.08912e+07	9.75772e+06	8.96274e+06	8.87129e+06	8.05809e+06	9.46123e+06	6.95136e+06	7.55258e+06	9.69615e+06	4.08155e+06	1.61539e+06	8.55218e+06	1.3185e+07	1.48915e+07	1.18478e+07	1.2931e+07	9.08171e+06	8.04899e+06	2.01518e+07	1.40905e+07	1.42331e+07	1.3338e+07	1.25823e+07	1.15254e+07	9.57156e+06	1.08863e+07	1.11064e+07	7.95437e+06	1.00192e+07	1.20538e+07	0.902112	1.20307	-0.148621	0.266724	0.670694	0.102272
		218.959	11.487	1.45303e+07	1.36579e+07	1.43018e+07	1.35689e+07	1.45574e+07	1.49074e+07	1.68558e+07	1.70562e+07	1.39063e+07	1.3173e+07	1.38676e+07	1.40785e+07	1.48439e+07	1.52715e+07	1.80571e+07	1.80723e+07	1.4087e+07	1.3923e+07	1.39795e+07	1.413e+07	1.4126e+07	1.41582e+07	2.0127e+07	2.0105e+07	1.46974e+07	1.38769e+07	1.3935e+07	1.38721e+07	1.48845e+07	1.4562e+07	1.62628e+07	1.62387e+07	1.49295e+07	1.51588e+07	1.55795e+07	1.47909e+07	1.04354	0.949387	0.0614826	-0.0749324	0.566449	0.47239
		153.011	11.704	1.40994e+07	1.36738e+07	1.43332e+07	1.39415e+07	1.487e+07	1.48143e+07	1.6297e+07	1.60853e+07	1.44561e+07	1.42458e+07	1.4089e+07	1.46777e+07	1.5111e+07	1.5063e+07	1.72561e+07	1.70106e+07	1.44961e+07	1.44053e+07	1.39857e+07	1.43323e+07	1.407e+07	1.42483e+07	1.85338e+07	1.90157e+07	1.39402e+07	1.42985e+07	1.42241e+07	1.4127e+07	1.52175e+07	1.49474e+07	1.57767e+07	1.55787e+07	1.47643e+07	1.52387e+07	1.53859e+07	1.50824e+07	1.0421	0.980277	0.0594953	-0.0287385	0.465481	0.449083
		153.011	11.58	1.40994e+07	1.37376e+07	1.43332e+07	1.39488e+07	1.487e+07	1.47835e+07	1.62404e+07	1.60189e+07	1.45405e+07	1.42458e+07	1.40358e+07	1.46777e+07	1.505e+07	1.5014e+07	1.71868e+07	1.69488e+07	1.44961e+07	1.4478e+07	1.39798e+07	1.41524e+07	1.41509e+07	1.41742e+07	1.84929e+07	1.89544e+07	1.40338e+07	1.42985e+07	1.42241e+07	1.41612e+07	1.51965e+07	1.49474e+07	1.57296e+07	1.55191e+07	1.4754e+07	1.52124e+07	1.53598e+07	1.5072e+07	1.04106	0.981258	0.0580598	-0.0272954	0.471389	0.462749
1-octadecanoyl-2-(7Z,10Z,13Z,16Z-docosatetraenoyl)-sn-glycero-3-phosphocholine	C48 H88 N O8 P	838.63	10.084	612509	1.74425e+06	1.57524e+06	1.7292e+06	1.89567e+07	1.92508e+07	1.51043e+07	1.79957e+07	1.32002e+06	1.0528e+06	7.63914e+06	1.28316e+07	7.83732e+06	1.64777e+07	9.63248e+06	1.95565e+07	736829	824653	943881	943523	1.58648e+07	1.24657e+07	1.99149e+07	1.55569e+07	994292	817086	905284	877799	1.61577e+07	1.8623e+07	1.57888e+07	1.53478e+07	9.6211e+06	9.54345e+06	8.40641e+06	1.55683e+07	0.873747	1.85196	-0.194712	0.889052	0.78154	0.946975
(2R)-1-[(Hydroxy{[(1s,3R)-2,3,4,5,6-pentahydroxycyclohexyl]oxy}phosphoryl)oxy]-3-(stearoyloxy)-2-propanyl (4Z,7Z,10Z,13Z,16Z,19Z)-4,7,10,13,16,19-docosahexaenoate	C49 H83 O13 P	909.551	10.439	9.68807e+06	1.32511e+07	9.09662e+06	1.3306e+07	8.46923e+06	1.25509e+07	1.46939e+07	9.47893e+06	1.2567e+07	1.68163e+07	1.05847e+07	1.18071e+07	1.05457e+07	1.09247e+07	9.27832e+06	8.68437e+06	1.8949e+07	1.80659e+07	1.24239e+07	1.34802e+07	8.40658e+06	1.22127e+07	1.99047e+07	1.25132e+07	1.56083e+07	1.47091e+07	1.35985e+07	1.28938e+07	9.77871e+06	6.60179e+06	7.2242e+06	9.17631e+06	1.13169e+07	1.1401e+07	1.44945e+07	1.04075e+07	1.28079	0.718031	0.357036	-0.477881	0.0800221	0.101086
		584.262	10.459	390175	230912	149181	158649	168675	157506	203971	132690	134818	174789	199217	182339	231867	176553	176557	168201	1.6866e+07	1.38081e+07	8.27396e+06	1.43005e+07	8.53586e+06	7.48191e+06	1.56994e+06	5.13154e+06	1.25357e+07	1.99011e+07	8.46806e+06	9.2777e+06	7.16355e+06	6.83512e+06	7.56754e+06	6.70177e+06	198970	180542	9.49598e+06	8.87288e+06	47.7257	0.934383	5.57669	-0.0979143	0.00136113	0.899551
		811.534	9.986	1.81589e+07	1.64699e+07	7.36775e+06	5.79343e+06	4.68444e+06	1.32401e+07	1.15379e+07	1.28301e+07	1.49542e+07	1.47018e+07	1.38867e+07	1.27838e+07	1.30138e+07	1.34493e+07	8.08268e+06	1.68121e+07	1.71831e+07	7.13665e+06	7.60497e+06	8.62214e+06	9.18936e+06	8.92608e+06	4.82849e+06	4.08176e+06	9.18207e+06	1.48025e+07	3.24915e+06	1.43257e+07	4.56212e+06	1.00512e+07	7.80938e+06	8.87426e+06	1.12603e+07	1.34606e+07	8.44657e+06	9.61665e+06	0.750119	1.13853	-0.41481	0.18717	0.230625	0.748784
		251.967	0.777	1.93563e+07	1.92987e+07	1.81374e+07	1.41498e+07	1.96779e+07	1.47294e+07	1.63803e+07	1.76821e+07	1.63882e+07	1.30429e+07	1.81242e+07	1.40318e+07	1.41362e+07	1.70013e+07	1.66318e+07	1.63612e+07	3.55482e+06	2.05445e+06	3.61465e+06	2.04434e+06	2.93686e+06	2.93344e+06	1.12524e+06	3.61553e+06	9.94654e+06	1.06969e+07	1.04122e+07	1.15586e+07	1.07087e+07	1.67663e+07	1.38085e+07	1.34949e+07	1.74265e+07	1.57147e+07	2.73492e+06	1.11894e+07	0.15694	4.09131	-2.67171	2.03256	1.2871e-08	1.98297e-06
		162.838	0.579	2.62227e+06	4.60896e+06	4.01411e+06	3.40527e+06	3.76599e+06	3.66492e+06	3.60797e+06	3.12875e+06	2.20801e+06	2.5504e+06	2.25565e+06	3.88844e+06	3.79704e+06	3.15803e+06	2.95085e+06	3.01857e+06	7.88246e+06	1.67391e+07	309198	1.96272e+07	1.40565e+07	9.01468e+06	1.00628e+07	580840	6.05159e+06	4.61676e+06	5.25043e+06	4.25438e+06	6.72969e+06	3.02217e+06	3.63919e+06	3.01751e+06	3.60228e+06	2.97837e+06	9.78409e+06	4.43557e+06	2.71608	0.453345	1.44153	-1.14132	0.0410356	0.0745236
Gabapentin	C9 H17 N O2	194.115	4.602	1.41047e+07	1.42909e+07	1.77177e+07	1.66348e+07	1.62424e+07	1.60561e+07	1.59428e+07	1.61702e+07	1.50443e+07	1.66016e+07	1.69278e+07	1.67063e+07	1.70404e+07	1.43924e+07	1.76281e+07	1.59072e+07	1.43604e+07	1.41234e+07	1.55669e+07	1.57572e+07	1.6045e+07	1.54381e+07	1.85032e+07	1.79331e+07	1.42461e+07	1.46155e+07	1.58244e+07	1.67644e+07	1.64592e+07	1.59275e+07	1.67208e+07	1.60356e+07	1.58949e+07	1.6281e+07	1.59659e+07	1.61166e+07	1.00447	1.00944	0.0064273	0.013554	0.9196	0.828365
PG(18:1(9Z)/22:6(4Z,7Z,10Z,13Z,16Z,19Z))	C46 H77 O10 P	819.519	10.183	1.1823e+07	9.21002e+06	9.75452e+06	8.50429e+06	1.01469e+07	8.35702e+06	9.94199e+06	1.09056e+07	9.50387e+06	8.33874e+06	9.87151e+06	8.19066e+06	8.35645e+06	8.86948e+06	9.28283e+06	1.00397e+07	1.20552e+07	1.06402e+07	1.10843e+07	1.16245e+07	1.18215e+07	1.2268e+07	4.18739e+06	1.39722e+07	1.93975e+07	1.50673e+07	1.67844e+07	1.65512e+07	1.70826e+07	1.80988e+07	1.62499e+07	9.97544e+06	9.83041e+06	9.05665e+06	1.09567e+07	1.66678e+07	1.11457	1.52125	0.156485	0.605254	0.335253	0.00269992
		139.018	11.974	1.8416e+07	1.85883e+07	1.87818e+07	1.88104e+07	1.89256e+07	1.86729e+07	1.88649e+07	1.91309e+07	1.88931e+07	1.90348e+07	1.91198e+07	1.85509e+07	1.89716e+07	1.88666e+07	1.89955e+07	1.92084e+07	1.8077e+07	1.87681e+07	1.84636e+07	1.8925e+07	1.88481e+07	1.88743e+07	1.86137e+07	1.90861e+07	1.84326e+07	1.83649e+07	1.87231e+07	1.89336e+07	1.91945e+07	1.88176e+07	1.90225e+07	1.90005e+07	1.87739e+07	1.89551e+07	1.8707e+07	1.88355e+07	0.99644	1.00687	-0.00514577	0.00987525	0.632452	0.505498
3-(Pyrazol-1-yl)-L-alanine	C6 H9 N3 O2	156.077	0.798	1.76852e+07	1.52138e+07	1.38671e+07	1.10968e+07	1.45887e+07	1.17375e+07	1.17273e+07	1.46362e+07	1.34474e+07	1.2804e+07	1.42986e+07	9.34188e+06	1.14241e+07	1.29348e+07	1.27993e+07	1.52506e+07	9.00399e+06	9.54281e+06	1.14884e+07	1.07654e+07	9.5088e+06	8.45523e+06	6.052e+06	9.87168e+06	1.55813e+07	1.56375e+07	1.61826e+07	1.54995e+07	1.63128e+07	1.91127e+07	1.6846e+07	1.57838e+07	1.38191e+07	1.27876e+07	9.33605e+06	1.59832e+07	0.675591	1.71199	-0.565779	0.775675	0.000500626	2.48702e-07
3-(Pyrazol-1-yl)-L-alanine	C6 H9 N3 O2	156.076	0.668	432080	700974	627575	619222	564862	625201	590167	525562	624443	1.2804e+07	469893	549758	576797	615472	446692	652799	861715	623907	723362	595755	747933	511597	414239	574228	348936	537029	355821	627398	525453	1.91127e+07	523474	610453	585705	2.09248e+06	631592	531241	1.07834	0.841114	0.108818	-0.249627	0.443335	0.376172
		192.024	0.714	7.37929e+06	9.9345e+06	9.82329e+06	7.00098e+06	9.79834e+06	8.11e+06	7.97626e+06	9.72356e+06	9.32468e+06	7.18218e+06	8.27357e+06	8.37493e+06	7.80999e+06	9.03862e+06	8.29014e+06	9.13116e+06	1.44866e+07	1.57515e+07	1.6677e+07	1.66498e+07	1.46131e+07	1.80447e+07	6.52549e+06	1.80788e+07	1.17408e+07	1.60821e+07	1.27386e+07	1.34476e+07	1.52304e+07	1.62873e+07	1.90543e+07	1.75149e+07	8.71828e+06	8.42816e+06	1.51034e+07	1.5267e+07	1.73238	1.01083	0.792757	0.0155453	0.001481	0.921784
		125.107	3.671	9.49563e+06	1.59454e+07	9.69881e+06	4.30999e+06	8.66508e+06	8.87872e+06	9.39146e+06	8.65063e+06	8.71211e+06	8.98852e+06	8.68917e+06	4.15037e+06	8.52447e+06	9.1057e+06	1.90213e+07	8.4457e+06	4.55392e+06	4.28067e+06	9.36215e+06	8.80752e+06	8.89273e+06	8.90832e+06	9.19716e+06	8.56113e+06	9.77847e+06	9.82757e+06	8.90735e+06	9.51057e+06	8.88152e+06	8.25612e+06	4.20038e+06	8.6162e+06	9.37946e+06	9.45467e+06	7.82045e+06	8.89444e+06	0.833784	1.13733	-0.262254	0.185652	0.269119	0.504563
		217.938	0.728	3.37833e+06	1.8973e+07	3.20329e+06	2.75035e+06	3.03319e+06	2.8178e+06	2.68653e+06	2.77282e+06	2.92387e+06	2.56447e+06	3.24986e+06	2.30585e+06	2.42856e+06	2.93081e+06	2.67037e+06	2.72094e+06	875227	361448	755328	523150	599482	658474	240526	790748	2.18172e+06	1.93463e+06	1.73783e+06	2.247e+06	1.84385e+06	2.70041e+06	2.20877e+06	2.41911e+06	4.95192e+06	2.72434e+06	600548	2.14969e+06	0.121276	3.57955	-3.04364	1.83978	0.0666201	5.54165e-08
		239.077	0.734	1.66412e+07	1.56618e+07	1.71217e+07	1.39706e+07	1.63606e+07	1.48466e+07	1.66119e+07	1.78398e+07	1.68575e+07	1.31856e+07	1.78136e+07	1.56451e+07	1.50036e+07	1.65079e+07	1.62664e+07	1.83414e+07	6.38635e+06	4.98477e+06	7.19574e+06	6.43054e+06	6.5197e+06	8.97542e+06	4.22573e+06	8.55883e+06	1.02168e+07	1.26997e+07	1.04277e+07	1.11959e+07	1.46094e+07	1.525e+07	1.37551e+07	1.48589e+07	1.61318e+07	1.62026e+07	6.65964e+06	1.28269e+07	0.412827	1.92607	-1.27639	0.945658	5.84057e-09	1.21299e-05
		141.983	11.728	1.55219e+07	1.58185e+07	1.47528e+07	1.46182e+07	1.50047e+07	1.50136e+07	1.62798e+07	1.66624e+07	1.63002e+07	1.56739e+07	1.46335e+07	1.45889e+07	1.52811e+07	1.53862e+07	1.69087e+07	1.70489e+07	1.58511e+07	1.62058e+07	1.51297e+07	1.51784e+07	1.47918e+07	1.49419e+07	1.78296e+07	1.82839e+07	1.56316e+07	1.5899e+07	1.49052e+07	1.49408e+07	1.52307e+07	1.50857e+07	1.58231e+07	1.59717e+07	1.5459e+07	1.57277e+07	1.60265e+07	1.57273e+07	1.03671	0.981333	0.0520153	-0.0271858	0.31837	0.269751
L-Glutamic acid	C5 H9 N O4	146.045	0.957	1.31224e+07	1.88998e+07	1.30422e+07	1.03913e+07	1.48346e+07	1.00092e+07	1.04665e+07	1.23299e+07	1.19334e+07	9.63457e+06	1.15234e+07	1.02529e+07	1.09326e+07	1.22424e+07	1.17354e+07	1.26044e+07	6.50792e+06	4.88361e+06	6.68461e+06	5.06856e+06	5.37782e+06	6.32755e+06	2.3026e+06	6.14834e+06	8.89069e+06	1.11018e+07	1.05583e+07	1.08679e+07	1.14721e+07	1.42551e+07	1.27547e+07	1.33778e+07	1.2887e+07	1.13574e+07	5.41263e+06	1.11337e+07	0.420008	2.05698	-1.25151	1.04053	6.87793e-05	1.97079e-06
		104.992	10.97	1.5219e+07	1.4339e+07	1.68283e+07	1.68548e+07	1.73471e+07	1.76693e+07	1.78952e+07	1.81435e+07	1.55731e+07	1.53353e+07	1.67895e+07	1.68665e+07	1.76476e+07	1.73369e+07	1.79123e+07	1.82301e+07	1.39671e+07	1.37643e+07	1.63169e+07	1.63021e+07	1.70815e+07	1.73903e+07	1.86234e+07	1.85759e+07	1.47412e+07	1.48056e+07	1.68477e+07	1.64956e+07	1.7332e+07	1.76562e+07	1.79571e+07	1.82001e+07	1.6787e+07	1.69614e+07	1.65027e+07	1.74941e+07	0.983063	1.06007	-0.0246438	0.0841658	0.730592	0.760302
		169.986	0.743	1.01512e+07	9.09643e+06	9.16912e+06	7.15272e+06	9.53329e+06	7.28607e+06	7.49305e+06	9.64799e+06	8.63264e+06	7.75265e+06	9.43421e+06	7.08419e+06	7.22012e+06	8.243e+06	8.66142e+06	9.05626e+06	1.79282e+07	1.80699e+07	1.8834e+07	1.86226e+07	1.67947e+07	1.8809e+07	7.04171e+06	1.88216e+07	1.52889e+07	1.58478e+07	1.5192e+07	1.47715e+07	1.60131e+07	1.70602e+07	1.83043e+07	1.66953e+07	8.69123e+06	8.26056e+06	1.68652e+07	1.57398e+07	1.94049	0.933271	0.956418	-0.0996325	0.000522169	0.640661
		301.126	4.738	1.56992e+07	1.51015e+07	1.70743e+07	1.70221e+07	1.70283e+07	1.67935e+07	1.74482e+07	1.88253e+07	1.58807e+07	1.66625e+07	1.69937e+07	1.65124e+07	1.71055e+07	1.67885e+07	1.73124e+07	1.83666e+07	1.5338e+07	1.52272e+07	1.67941e+07	1.65617e+07	1.69914e+07	1.71575e+07	1.82298e+07	1.77839e+07	1.56426e+07	1.57186e+07	1.66324e+07	1.67167e+07	1.68111e+07	1.61288e+07	1.69422e+07	1.79824e+07	1.68741e+07	1.69528e+07	1.67605e+07	1.67639e+07	0.993268	1.0002	-0.00974436	0.00029517	0.837674	0.688387
4,4-dimethyl-1-(3-nitrophenyl)-2-(1H-1,2,4-triazol-1-yl)pent-1-en-3-one	C15 H16 N4 O3	301.126	4.654	1.56992e+07	1.51015e+07	296562	1.70221e+07	1.70283e+07	1.67935e+07	1.74482e+07	1.88253e+07	1.58807e+07	1.66625e+07	1.69937e+07	1.65124e+07	1.71055e+07	1.67885e+07	1.73124e+07	1.83666e+07	1.5338e+07	1.52272e+07	1.67941e+07	1.65617e+07	1.69914e+07	1.71575e+07	1.82298e+07	1.77839e+07	1.56426e+07	1.57186e+07	1.66324e+07	1.67167e+07	316768	1.61288e+07	1.69422e+07	1.79824e+07	1.47768e+07	1.69528e+07	1.67605e+07	1.66746e+07	1.13424	0.994876	0.181725	-0.00741159	0.382791	0.312716
1-palmitoyl-2-[(9Z,12Z,15Z)-octadecatrienoyl]-sn-glycero-3-phosphocholine	C42 H78 N O8 P	756.553	9.957	4.29602e+06	3.78426e+06	1.57115e+06	1.41139e+07	1.1828e+07	1.43346e+07	2.3106e+06	9.83682e+06	1.20035e+07	1.43372e+07	1.42077e+07	1.23843e+07	1.53605e+07	1.42405e+07	1.13927e+07	5.72668e+06	1.88119e+07	1.79696e+07	1.25169e+07	996276	1.18819e+07	4.54434e+06	1.28216e+07	1.28031e+07	1.10285e+07	1.06121e+07	9.57237e+06	1.06664e+06	7.00291e+06	1.10042e+07	1.21623e+07	8.9699e+06	7.75942e+06	1.24566e+07	1.15432e+07	9.27114e+06	1.48764	0.803168	0.573024	-0.316226	0.207768	0.315068
PG(18:2(9Z,12Z)/22:6(4Z,7Z,10Z,13Z,16Z,19Z))	C46 H75 O10 P	817.503	10.044	1.02711e+07	1.04448e+07	8.94611e+06	7.72474e+06	8.91578e+06	7.51209e+06	8.31735e+06	9.76113e+06	9.16366e+06	7.95904e+06	1.0007e+07	7.40223e+06	6.78007e+06	8.42552e+06	9.7048e+06	9.79711e+06	1.13076e+07	5.28331e+06	8.20044e+06	8.27027e+06	7.72348e+06	7.41753e+06	2.925e+06	8.99608e+06	1.66032e+07	1.73827e+07	1.36819e+07	1.57224e+07	1.67917e+07	1.87022e+07	1.36397e+07	1.69437e+07	8.98664e+06	8.65493e+06	7.51546e+06	1.61628e+07	0.836293	2.15061	-0.25792	1.10474	0.160054	2.70631e-06
1-Aminocyclopropane-1-carboxylate	C4 H7 N O2	102.055	0.703	1.07478e+07	1.72188e+07	9.24695e+06	8.76619e+06	1.20066e+07	8.88496e+06	1.29094e+07	1.80588e+07	1.40841e+07	1.27908e+07	1.00255e+07	8.89288e+06	1.37202e+07	9.75153e+06	1.73724e+07	1.47752e+07	7.77746e+06	5.49844e+06	6.82027e+06	8.80729e+06	9.5053e+06	1.2666e+07	6.85159e+06	1.22199e+07	1.7479e+07	1.67208e+07	8.7057e+06	1.66246e+07	9.1558e+06	1.7794e+07	1.00666e+07	1.8559e+07	1.22299e+07	1.26766e+07	8.76828e+06	1.62357e+07	0.716952	1.85164	-0.480051	0.888805	0.0483554	0.00818521
Glutaronitrile	C5 H6 N2	95.0607	10.712	1.55979e+07	1.65439e+07	1.60015e+07	1.79268e+07	1.56469e+07	1.60793e+07	1.5225e+07	1.47047e+07	1.85236e+07	1.69536e+07	1.62573e+07	1.61095e+07	1.60665e+07	1.45321e+07	1.52059e+07	1.47093e+07	1.65499e+07	1.69429e+07	1.61059e+07	1.56171e+07	1.5475e+07	1.58418e+07	1.53731e+07	1.49294e+07	1.74046e+07	1.5889e+07	1.69679e+07	1.55986e+07	1.54793e+07	1.51426e+07	1.61551e+07	1.5185e+07	1.59657e+07	1.60447e+07	1.58544e+07	1.57438e+07	0.993026	0.993027	-0.0100965	-0.0100958	0.792331	0.745965
		613.541	10.139	3.12472e+06	2.30718e+06	2.46353e+06	1.76152e+06	2.43346e+06	1.7941e+06	3.39967e+06	2.89602e+06	2.0373e+06	2.76319e+06	1.56873e+06	1.65944e+06	2.63285e+06	1.89676e+06	1.60934e+06	2.95428e+06	330396	4.18592e+06	3.48758e+06	3.89548e+06	3.32822e+06	4.19854e+06	2.83283e+06	1.47271e+06	6.85083e+06	2.3765e+06	3.68191e+06	3.03786e+06	3.00197e+06	2.12497e+06	4.19238e+06	2.27655e+06	2.52252e+06	2.14024e+06	2.96646e+06	3.01991e+06	1.17599	1.01802	0.233874	0.0257657	0.425421	0.527766
L-(-)-Malic acid	C4 H6 O5	133.013	0.89	6.85234e+06	1.8456e+07	8.54655e+06	7.07223e+06	7.09626e+06	7.41706e+06	6.60917e+06	6.179e+06	8.5057e+06	6.60003e+06	8.94689e+06	7.3921e+06	7.54e+06	1.66846e+07	6.86706e+06	7.67728e+06	4.07931e+06	2.69735e+06	4.40671e+06	2.83595e+06	3.80376e+06	2.94439e+06	1.70495e+06	2.89006e+06	6.74525e+06	7.79129e+06	6.62663e+06	7.97587e+06	8.15911e+06	8.04524e+06	8.2571e+06	8.12224e+06	8.52858e+06	8.77671e+06	3.17031e+06	7.88358e+06	0.371728	2.48669	-1.42768	1.31423	0.00711702	2.76608e-08
Propionylcarnitine	C10 H19 N O4	218.138	1.674	4.98554e+06	734256	4.1428e+06	561026	689099	2.56232e+06	531437	4.29843e+06	911754	2.98327e+06	4.9097e+06	446379	533858	3.15195e+06	718334	3.59293e+06	3.69938e+06	1.34403e+06	1.52988e+06	8.42886e+06	8.471e+06	1.3735e+06	1.11199e+06	1.86029e+06	1.40848e+07	2.29253e+06	1.96542e+06	1.36046e+07	1.84056e+07	1.83083e+07	2.69258e+06	1.612e+07	2.31311e+06	2.15602e+06	3.47737e+06	1.38447e+07	1.50333	3.98137	0.58816	1.99327	0.3929	0.0258138
		134.864	11.574	5.84177e+06	5.73901e+06	7.45634e+06	6.93334e+06	8.21043e+06	8.74014e+06	1.14983e+07	1.16482e+07	6.53047e+06	6.35741e+06	6.87882e+06	7.25462e+06	8.87885e+06	8.89076e+06	1.24704e+07	1.28321e+07	6.33938e+06	6.00175e+06	6.40696e+06	6.17783e+06	7.62927e+06	7.53852e+06	1.54189e+07	1.60792e+07	5.70134e+06	6.60845e+06	7.06934e+06	5.89821e+06	8.07653e+06	8.03804e+06	1.07524e+07	1.07337e+07	8.25844e+06	8.76168e+06	8.94898e+06	8.05728e+06	1.08362	0.900358	0.115853	-0.15143	0.693479	0.525559
Stearic acid	C18 H36 O2	283.264	11.019	9.57414e+06	9.97631e+06	1.04514e+07	9.85804e+06	1.02209e+07	8.91109e+06	1.10444e+07	9.2522e+06	8.70763e+06	8.57646e+06	8.55665e+06	9.18146e+06	8.23848e+06	7.96939e+06	9.44619e+06	8.47442e+06	3.50693e+06	1.12947e+07	1.10299e+07	1.00335e+07	1.04985e+07	9.16012e+06	1.03917e+07	6.94716e+06	1.35782e+07	9.3467e+06	1.83498e+07	1.18194e+07	1.09523e+07	1.10609e+07	1.05686e+07	1.13452e+07	9.91106e+06	8.64384e+06	9.10783e+06	1.12031e+07	0.918956	1.23005	-0.121932	0.298714	0.429743	0.04309
		186.995	0.727	1.87912e+06	2.02308e+06	2.13342e+06	1.67011e+06	1.99435e+06	1.66558e+06	1.62604e+06	2.11263e+06	2.06794e+06	2.02665e+06	2.39972e+06	1.63137e+06	1.68144e+06	1.82415e+06	2.16802e+06	1.7651e+06	1.24251e+07	1.75111e+07	1.40011e+07	1.82561e+07	1.52472e+07	1.54808e+07	7.53966e+06	1.44144e+07	6.01778e+06	5.97384e+06	6.6824e+06	5.87886e+06	6.49755e+06	4.93399e+06	6.85392e+06	5.83259e+06	1.88804e+06	1.94555e+06	1.43594e+07	5.99581e+06	7.60545	0.417552	2.92703	-1.25997	1.39624e-05	0.000169357
PG(18:1(9Z)/20:4(5Z,8Z,11Z,14Z))	C44 H77 O10 P	795.519	10.459	1.36134e+07	1.20969e+07	1.11212e+07	1.07945e+07	1.09444e+07	1.02826e+07	1.06431e+07	1.20792e+07	1.172e+07	1.20392e+07	1.17431e+07	1.82115e+07	1.132e+07	1.05454e+07	1.12576e+07	1.14751e+07	7.30772e+06	6.16507e+06	9.30388e+06	8.14758e+06	7.29767e+06	7.27404e+06	4.01002e+06	8.52567e+06	1.02386e+07	9.39202e+06	8.95104e+06	9.24898e+06	9.38908e+06	8.71395e+06	8.9254e+06	9.63446e+06	1.14469e+07	1.2289e+07	7.25396e+06	9.10001e+06	0.633705	1.25449	-0.658117	0.3271	5.01863e-05	0.00836294
		329.005	0.755	3.3232e+06	9.50521e+06	2.51393e+06	1.02938e+07	1.03263e+07	1.01276e+07	9.36474e+06	2.53929e+06	2.60299e+06	2.49195e+06	2.64183e+06	1.00345e+07	9.87614e+06	2.58704e+06	9.73945e+06	1.43315e+07	2.58448e+06	2.56977e+06	2.97208e+06	3.3155e+06	2.8227e+06	3.13405e+06	9.46461e+06	3.01714e+06	1.53899e+07	3.02476e+06	1.8079e+07	2.49879e+06	1.81863e+07	2.65822e+06	2.95408e+06	2.84588e+06	7.24927e+06	6.78818e+06	3.73504e+06	2.98942e+06	0.51523	0.800372	-0.95671	-0.321258	0.0430862	0.145202
Adenine	C5 H5 N5	136.062	2.695	1.01707e+07	8.74561e+06	9.03409e+06	8.59944e+06	9.11032e+06	1.05883e+07	9.76681e+06	1.26184e+07	9.10759e+06	1.23006e+07	1.33269e+07	7.74879e+06	8.89513e+06	1.11722e+07	1.7775e+07	1.13195e+07	5.60111e+06	5.40602e+06	8.89193e+06	6.47931e+06	9.75729e+06	9.44094e+06	6.4124e+06	9.70116e+06	1.05512e+07	1.19075e+07	1.46005e+07	1.16865e+07	1.27633e+07	1.65648e+07	1.67652e+07	1.49766e+07	9.82921e+06	1.14557e+07	7.71127e+06	1.47885e+07	0.784526	1.91778	-0.350107	0.939439	0.0235895	6.99187e-05
		121.04	1.22	1.61495e+07	1.33278e+07	1.13124e+07	1.38038e+07	1.33812e+07	1.56275e+07	1.3317e+07	1.58041e+07	1.41591e+07	1.21605e+07	1.66355e+07	1.32887e+07	1.28063e+07	1.53441e+07	1.30764e+07	1.49588e+07	1.51611e+07	1.59771e+07	1.37756e+07	1.51038e+07	1.43934e+07	1.26329e+07	1.28713e+07	1.38595e+07	1.15595e+07	1.30916e+07	1.23448e+07	1.49718e+07	1.34135e+07	1.40002e+07	1.14763e+07	1.29363e+07	1.40904e+07	1.40537e+07	1.42218e+07	1.26651e+07	1.00933	0.890541	0.0133949	-0.167245	0.856692	0.0520944
		922.491	10.525	1.25402e+07	1.32224e+06	1.10092e+06	6.58355e+06	1.09853e+06	5.80661e+06	6.33039e+06	5.79891e+06	9.45154e+06	7.22522e+06	4.29482e+06	5.65411e+06	5.27692e+06	1.47128e+06	1.17655e+06	7.24715e+06	1.1063e+07	7.41734e+06	3.13057e+06	2.07691e+06	8.35844e+06	1.44294e+06	7.61094e+06	7.82779e+06	1.79123e+07	1.35688e+07	7.70029e+06	2.40362e+06	6.29459e+06	1.56836e+06	8.54576e+06	7.63474e+06	5.07267e+06	5.2247e+06	6.11599e+06	7.31635e+06	1.20567	1.19627	0.269841	0.258537	0.579965	0.375978
		560.327	5.146	1.66371e+07	1.67011e+07	1.68043e+07	1.637e+07	1.61683e+07	1.65867e+07	1.66716e+07	1.79054e+07	1.78392e+07	1.70346e+07	1.74164e+07	1.77708e+07	1.65552e+07	1.63298e+07	1.74666e+07	1.56533e+07	1.71325e+07	1.67807e+07	1.68455e+07	1.75926e+07	1.66033e+07	1.68895e+07	1.70677e+07	1.72489e+07	1.6816e+07	1.65819e+07	1.68555e+07	1.59992e+07	1.6382e+07	1.7077e+07	1.68921e+07	1.65919e+07	1.67306e+07	1.70082e+07	1.70201e+07	1.66553e+07	1.01731	0.978568	0.0247543	-0.0312565	0.200035	0.0393858
		183.061	11.861	1.67614e+07	1.71929e+07	1.65216e+07	1.70325e+07	1.72338e+07	1.70524e+07	1.71256e+07	1.78425e+07	1.68174e+07	1.70601e+07	1.72254e+07	1.70204e+07	1.77995e+07	1.75728e+07	1.72634e+07	1.70932e+07	1.57939e+07	1.66705e+07	1.71829e+07	1.70753e+07	1.69712e+07	1.6803e+07	1.74786e+07	1.74703e+07	1.68436e+07	1.53901e+07	1.72419e+07	1.73416e+07	1.74342e+07	1.69613e+07	1.712e+07	1.71853e+07	1.70953e+07	1.72315e+07	1.69307e+07	1.72136e+07	0.99037	1.01671	-0.0139599	0.023906	0.495998	0.976496
		316.92	0.731	1.26473e+07	1.27652e+07	1.40075e+07	1.21144e+07	1.78291e+07	1.32914e+07	1.46089e+07	1.77249e+07	1.45304e+07	1.11904e+07	1.32424e+07	1.18392e+07	1.37457e+07	1.44743e+07	1.62139e+07	1.48245e+07	5.17395e+06	3.51651e+06	5.401e+06	4.31319e+06	5.08328e+06	5.56417e+06	3.38476e+06	6.70352e+06	1.02117e+07	1.11919e+07	9.96369e+06	1.14229e+07	1.33689e+07	1.64598e+07	1.49447e+07	1.55619e+07	1.43736e+07	1.37576e+07	4.89255e+06	1.30953e+07	0.340385	2.67659	-1.55476	1.4204	6.90761e-07	1.28434e-05
Pentobarbital	C11 H18 N2 O3	225.124	5.887	5828.78	5524.59	5771.58	5916.67	6747.97	5465.07	5660.57	6471.63	6020.84	5505.41	5742.61	6597.14	5673.51	7185.25	5563.28	5635.92	12135	5843.35	5967.13	5774.58	5800.27	5711.87	5487.71	5854.36	1.02901e+06	4.31078e+06	5.31227e+06	17177.6	1.77735e+07	223676	1.58688e+06	365590	5923.36	5990.49	6571.78	1.30794e+06	1.10947	199.024	0.149869	7.6368	0.449068	0.113055
		175.001	1.554	6.12866e+06	3.34673e+06	7.95942e+06	2.6994e+06	3.36093e+06	7.30873e+06	3.8984e+06	7.40482e+06	3.92296e+06	6.64117e+06	7.97172e+06	2.47156e+06	2.75664e+06	7.04313e+06	4.83548e+06	6.71324e+06	7.18132e+06	3.36391e+06	3.71214e+06	5.18073e+06	5.43499e+06	669956	4.12672e+06	4.59808e+06	8.54296e+06	5.50023e+06	6.60471e+06	1.13857e+07	1.10015e+07	1.34451e+07	8.44887e+06	1.76498e+07	5.26339e+06	5.29449e+06	4.28348e+06	9.77221e+06	0.813826	2.28137	-0.297207	1.1899	0.349806	0.00289552
3-[(19Z)-15,16-Dihydroxy-19-dotriaconten-1-yl]-5-methyl-2(5H)-furanone	C37 H68 O4	577.518	10.207	1.19995e+07	1.11214e+07	5.61798e+06	9.97441e+06	6.42682e+06	9.63137e+06	7.14506e+06	8.56936e+06	1.16299e+07	8.40662e+06	7.26743e+06	5.96834e+06	9.58094e+06	8.71614e+06	9.76062e+06	8.6719e+06	4.86431e+06	1.2384e+07	7.7103e+06	7.23576e+06	6.38118e+06	6.89087e+06	6.96581e+06	6.4969e+06	1.06919e+07	1.02316e+07	7.70606e+06	6.34471e+06	5.20824e+06	5.35014e+06	4.82551e+06	7.07654e+06	8.81073e+06	8.75024e+06	7.36614e+06	6.8409e+06	0.836042	0.928695	-0.258354	-0.106723	0.217058	0.868858
(9R)-6-Hydroxy-6-oxido-12-oxo-5,7,11-trioxa-2-aza-6lambda~5~-phosphaheptacosan-9-yl palmitate	C38 H76 N O8 P	706.537	10.603	1.05178e+07	6.89382e+06	3.43575e+06	1.08434e+07	4.10271e+06	8.0462e+06	1.2146e+07	1.14863e+07	8.64799e+06	1.4227e+07	1.0111e+07	1.2579e+07	8.61974e+06	9.39073e+06	5.11694e+06	6.34421e+06	2.71697e+06	1.17337e+07	1.66138e+07	1.62827e+07	1.64774e+07	1.75983e+07	1.13657e+07	1.32877e+07	1.16588e+07	1.00619e+07	1.44516e+07	1.43567e+07	1.49114e+07	1.36958e+07	1.26125e+07	1.28682e+07	8.43399e+06	9.37958e+06	1.32595e+07	1.27404e+07	1.57215	0.960847	0.652742	-0.0576219	0.0393638	0.922424
1,2,4-Butanetriol	C4 H10 O3	129.052	0.281	1.38114e+07	1.60369e+07	1.50531e+07	1.54961e+07	1.69579e+07	1.52589e+07	1.65321e+07	1.40587e+07	1.63941e+07	1.44853e+07	1.50311e+07	1.6211e+07	1.6039e+07	1.45097e+07	1.59999e+07	1.43492e+07	1.42213e+07	1.53114e+07	1.70343e+07	1.69121e+07	1.54375e+07	1.68454e+07	1.55965e+07	1.64248e+07	1.35277e+07	1.61659e+07	1.75714e+07	1.52196e+07	1.48424e+07	1.46171e+07	1.50307e+07	1.53544e+07	1.54006e+07	1.53774e+07	1.59729e+07	1.49593e+07	1.03716	0.936544	0.0526378	-0.0945811	0.295204	0.233142
		778.569	10.601	233189	251156	4.82692e+06	5.06192e+06	2.31285e+06	4.31082e+06	3.6181e+06	4.20761e+06	260216	440351	4.71299e+06	4.63679e+06	4.89698e+06	4.00858e+06	5.0553e+06	5.42143e+06	217529	239360	3.60866e+06	1.58738e+07	4.35228e+06	5.00884e+06	3.94474e+06	1.48649e+07	306332	263158	4.57403e+06	4.09114e+06	4.57791e+06	4.5445e+06	3.74288e+06	4.71829e+06	3.10282e+06	3.67908e+06	6.01375e+06	4.55926e+06	1.93816	0.758139	0.954685	-0.399465	0.2297	0.268204
		115.037	0.635	6.32654e+06	5.73229e+06	7.34122e+06	5.51192e+06	5.62064e+06	7.267e+06	6.1996e+06	1.17839e+07	5.99262e+06	3.32611e+06	5.23613e+06	6.20149e+06	2.73739e+06	1.75199e+07	6.00177e+06	6.72528e+06	5.59759e+06	1.22791e+07	5.69674e+06	7.2827e+06	6.299e+06	8.85632e+06	1.21409e+07	1.10579e+07	6.61567e+06	5.95042e+06	5.92505e+06	1.40749e+07	6.19392e+06	1.13921e+07	4.58537e+06	1.0767e+07	6.97289e+06	6.71759e+06	8.65128e+06	6.75348e+06	1.2407	0.780634	0.311157	-0.357282	0.200349	0.772204
Dodecyl sulfate	C12 H26 O4 S	265.148	7.037	1.56567e+07	1.53195e+07	1.59415e+07	1.61017e+07	1.61157e+07	1.61026e+07	1.60012e+07	1.60556e+07	1.55278e+07	1.50639e+07	1.55104e+07	1.58697e+07	1.48955e+07	1.62627e+07	1.57435e+07	1.63583e+07	1.49773e+07	1.5565e+07	1.58573e+07	1.70288e+07	1.53882e+07	1.56787e+07	1.57917e+07	1.64969e+07	1.61494e+07	1.48862e+07	1.64346e+07	1.63555e+07	1.60082e+07	1.6208e+07	1.64687e+07	1.58763e+07	1.59118e+07	1.5654e+07	1.5848e+07	1.62256e+07	0.995989	1.02383	-0.00579788	0.0339706	0.802692	0.502596
		230.247	7.441	6.13449e+06	7.89292e+06	7.78259e+06	7.93948e+06	6.71706e+06	8.26963e+06	8.58362e+06	6.48415e+06	1.07449e+07	9.43868e+06	9.38535e+06	1.08556e+07	1.0923e+07	9.79146e+06	1.2044e+07	1.36017e+07	1.30466e+07	1.33009e+07	1.20663e+07	9.8752e+06	1.0096e+07	1.01804e+07	8.26797e+06	1.72449e+07	9.03601e+06	1.04092e+07	9.04989e+06	7.93555e+06	9.42367e+06	7.57611e+06	8.14522e+06	8.99828e+06	7.47549e+06	1.08481e+07	1.17598e+07	9.04295e+06	1.57311	0.768973	0.65362	-0.378996	0.00304157	0.0214813
		393.297	10.77	8.19856e+06	7.75303e+06	7.10208e+06	5.70526e+06	7.7035e+06	7.27629e+06	7.57832e+06	7.79762e+06	7.33838e+06	7.27195e+06	7.14601e+06	7.27316e+06	7.23198e+06	7.12263e+06	7.5691e+06	7.43351e+06	1.34113e+07	8.56336e+06	7.42343e+06	7.1806e+06	7.30337e+06	7.44217e+06	7.47561e+06	7.28815e+06	8.12627e+06	8.06442e+06	7.30888e+06	7.7544e+06	7.06889e+06	7.93067e+06	7.41941e+06	7.45795e+06	7.38933e+06	7.29834e+06	8.26099e+06	7.60313e+06	1.11796	0.920365	0.160872	-0.119723	0.303823	0.442333
DL-β-Leucine	C6 H13 N O2	130.086	1.234	7.05004e+06	7.03633e+06	8.13252e+06	5.46639e+06	6.73499e+06	6.20968e+06	6.67172e+06	7.13205e+06	5.67658e+06	5.74105e+06	8.32209e+06	5.20138e+06	5.41147e+06	6.23955e+06	7.64024e+06	9.36261e+06	8.75576e+06	7.59442e+06	9.19294e+06	9.87472e+06	9.90688e+06	9.13455e+06	4.6581e+06	9.68303e+06	1.28254e+07	1.31028e+07	1.30634e+07	1.15914e+07	1.24423e+07	1.45419e+07	1.59602e+07	1.31974e+07	6.80422e+06	6.69937e+06	8.60005e+06	1.31501e+07	1.26393	1.52908	0.337916	0.612661	0.0254869	3.95769e-05
		227.065	0.752	7.81252e+06	7.97642e+06	8.41528e+06	6.37081e+06	8.65873e+06	7.03227e+06	7.28309e+06	8.2018e+06	7.28072e+06	6.31677e+06	7.72646e+06	6.77442e+06	6.79372e+06	7.78251e+06	7.71553e+06	7.25866e+06	1.05427e+07	8.83157e+06	1.08055e+07	1.03034e+07	1.016e+07	1.09934e+07	5.50916e+06	1.16509e+07	1.2419e+07	1.39327e+07	1.43007e+07	1.37395e+07	1.52343e+07	1.6506e+07	1.71217e+07	1.48124e+07	7.71887e+06	7.2061e+06	9.84957e+06	1.47421e+07	1.27604	1.49673	0.351672	0.581812	0.0173289	7.4166e-05
PG(16:0/22:6(4Z,7Z,10Z,13Z,16Z,19Z))	C44 H75 O10 P	793.504	10.311	9.42026e+06	1.00207e+07	1.70741e+07	1.0614e+07	1.0364e+07	9.77185e+06	9.47099e+06	1.70157e+07	1.0006e+07	9.37562e+06	1.57956e+07	1.07693e+07	7.97487e+06	9.94283e+06	7.08799e+06	6.86461e+06	1.00108e+07	9.03705e+06	1.02819e+07	1.07588e+07	9.42898e+06	1.07451e+07	2.6305e+06	5.98056e+06	1.3894e+07	1.09282e+07	8.26794e+06	1.00318e+07	7.80531e+06	7.6091e+06	8.70375e+06	9.95503e+06	1.1719e+07	9.72711e+06	8.6092e+06	8.7007e+06	0.734639	1.01063	-0.444893	0.0152518	0.0647118	0.421159
		142.974	0.737	1.54532e+07	1.37421e+07	1.27026e+07	1.13159e+07	1.1875e+07	1.04314e+07	9.87596e+06	8.30792e+06	1.36813e+07	1.27885e+07	1.12062e+07	1.04161e+07	1.04002e+07	1.00929e+07	7.77385e+06	8.05579e+06	8.89059e+06	7.35443e+06	7.66686e+06	6.31037e+06	5.66953e+06	6.86006e+06	3.78445e+06	4.84966e+06	1.24104e+07	1.07866e+07	1.0145e+07	8.49695e+06	6.24221e+06	1.15463e+07	8.97538e+06	8.42874e+06	1.1713e+07	1.05518e+07	6.42324e+06	8.73616e+06	0.548385	1.36009	-0.866738	0.443698	0.000139669	0.00354777
GMP;5'-GMP;Guanosine5'-monophosphate	C10 H14 N5 O8 P	364.065	0.898	1.69981e+07	1.60054e+07	1.32181e+07	1.42218e+07	1.36786e+07	1.09583e+07	1.5515e+07	1.322e+07	1.24395e+07	1.352e+07	1.68801e+07	1.21897e+07	1.07159e+07	1.16147e+07	1.2334e+07	1.25816e+07	7.06291e+06	6.0948e+06	6.7832e+06	5.41788e+06	6.75669e+06	7.75826e+06	3.20258e+06	8.16461e+06	1.06892e+07	1.23542e+07	1.2571e+07	1.64674e+07	1.45705e+07	1.49943e+07	1.21498e+07	1.35963e+07	1.42269e+07	1.27844e+07	6.40512e+06	1.24626e+07	0.450211	1.94573	-1.15133	0.96031	4.73457e-07	1.2521e-06
N-{(1E,3R,4R,5R,9S,10S,11S)-10-Hydroxy-11-[(1S,3S,4R,5S,7R,8S,9R,12E,14E,17S,19R)-17-hydroxy-3,5,7-trimethoxy-4,8,14-trimethyl-11-oxo-10,23-dioxabicyclo[17.3.1]tricosa-12,14,20-trien-9-yl]-4-methoxy-3 ,5,9-trimethyl-6-oxo-1-dodecen-1-yl}-N-methylformamide	C45 H75 N O11	804.531	10.151	1.45734e+07	1.14934e+07	9.73908e+06	7.91763e+06	9.45645e+06	7.51629e+06	1.05989e+07	9.49665e+06	8.06438e+06	8.09047e+06	6.23736e+06	7.60499e+06	5.98256e+06	5.91047e+06	5.42121e+06	7.64573e+06	1.16513e+07	9.56672e+06	4.58679e+06	6.74691e+06	3.25955e+06	5.40512e+06	3.84618e+06	4.66561e+06	9.59039e+06	9.06714e+06	6.74408e+06	6.42316e+06	6.48983e+06	5.02433e+06	5.25807e+06	5.46097e+06	1.0099e+07	6.86965e+06	6.21603e+06	6.37748e+06	0.61551	1.02597	-0.700145	0.0369924	0.0108341	0.662437
		191.04	0.751	4.18537e+06	4.15595e+06	4.10863e+06	3.03628e+06	3.88381e+06	2.97972e+06	3.20299e+06	3.98334e+06	3.0945e+06	3.06549e+06	3.89642e+06	2.95418e+06	2.84424e+06	3.46651e+06	3.57078e+06	3.64876e+06	1.44611e+07	1.32252e+07	1.41773e+07	1.69778e+07	1.27976e+07	1.45387e+07	4.85359e+06	1.50665e+07	1.23237e+07	1.19745e+07	1.28907e+07	1.06632e+07	1.31658e+07	1.3643e+07	1.40307e+07	1.23138e+07	3.69201e+06	3.31761e+06	1.32622e+07	1.26362e+07	3.59214	0.952797	1.84484	-0.0697588	0.00012248	0.645831
(2S)-3-(beta-D-Galactopyranosyloxy)-2-[(9Z,12Z)-9,12-octadecadienoyloxy]propyl (11Z,14Z)-11,14-icosadienoate	C47 H82 O10	805.581	9.821	2.03158e+06	1.81085e+06	1.69247e+07	1.60777e+07	1.35645e+07	1.4178e+07	8.97195e+06	1.05233e+07	6.71276e+06	1.1194e+07	1.61379e+07	1.51384e+07	1.37434e+07	1.34459e+07	1.11656e+07	1.09253e+07	1.7626e+06	1.96774e+06	1.60427e+07	1.50641e+07	1.35019e+07	9.92697e+06	1.39141e+07	1.23661e+07	4.64953e+06	1.85332e+06	1.17201e+07	4.30539e+06	9.31355e+06	1.28368e+07	1.20654e+07	1.59219e+06	1.05103e+07	1.23079e+07	1.05683e+07	9.07622e+06	1.00551	0.858818	0.00793291	-0.219576	0.984323	0.229946
		330.336	11.375	3.16254e+06	2.82985e+06	3.12117e+06	2.80984e+06	3.55977e+06	3.02439e+06	4.09782e+06	3.54066e+06	2.63583e+06	2.65354e+06	2.54026e+06	2.62925e+06	2.80732e+06	2.67009e+06	3.24181e+06	3.01901e+06	7.36092e+06	3.67893e+06	6.49698e+06	6.28157e+06	6.61154e+06	6.33963e+06	7.21533e+06	6.11431e+06	3.76551e+06	3.44343e+06	4.65785e+06	3.67735e+06	4.08872e+06	3.71562e+06	7.13337e+06	6.25316e+06	3.26826e+06	2.77464e+06	6.2624e+06	3.96058e+06	1.91613	0.632437	0.938195	-0.661005	6.38968e-05	0.0190713
Bis(2-ethylhexyl)adipate	C22 H42 O4	371.315	10.849	1.15466e+07	1.09507e+07	1.03564e+07	1.03492e+07	1.05107e+07	1.03254e+07	1.07234e+07	1.05509e+07	1.05018e+07	1.06332e+07	1.02502e+07	1.08121e+07	1.04573e+07	1.04646e+07	1.08575e+07	1.02748e+07	5.84085e+06	1.11886e+07	1.07243e+07	1.05811e+07	1.06767e+07	1.0208e+07	1.05819e+07	1.05816e+07	1.14199e+07	1.12342e+07	1.05229e+07	1.09224e+07	1.01101e+07	1.06792e+07	1.10328e+07	1.06814e+07	1.06642e+07	1.05314e+07	1.00479e+07	1.06803e+07	0.942211	1.06294	-0.0858781	0.0880624	0.354362	0.250267
1,3-Benzodioxolylbutanamine (BDB)	C11 H15 N O2	194.117	2.57	1.59851e+07	1.60894e+07	1.28817e+07	6.94945e+06	1.40028e+07	1.61272e+07	1.49375e+07	1.63015e+07	1.60597e+07	1.64797e+07	1.60581e+07	1.48061e+07	7.4827e+06	1.57623e+07	1.31424e+07	1.58564e+07	1.53024e+07	1.506e+07	1.23716e+07	1.31151e+07	1.57112e+07	1.51546e+07	1.48983e+07	1.44991e+07	1.67208e+07	1.50906e+07	1.52573e+07	1.61851e+07	1.52584e+07	1.53121e+07	1.44674e+07	1.53199e+07	1.41593e+07	1.44559e+07	1.4514e+07	1.52578e+07	1.02505	1.05125	0.0356961	0.072102	0.772405	0.0749391
1,4-Anhydro-6-O-dodecanoyl-2,3-bis-O-(2-hydroxyethyl)-D-glucitol	C22 H42 O8	457.277	8.477	1.63503e+07	1.55303e+07	1.25238e+07	1.52231e+07	1.39521e+07	1.56422e+07	1.44931e+07	1.412e+07	1.68487e+07	1.52764e+07	1.54263e+07	1.21911e+07	1.60429e+07	1.34653e+07	1.5414e+07	1.61722e+07	1.58095e+07	1.53761e+07	1.4504e+07	1.44359e+07	1.44331e+07	1.50081e+07	1.48684e+07	1.48483e+07	1.39737e+07	1.48067e+07	1.51953e+07	1.45162e+07	1.53417e+07	1.41458e+07	1.39953e+07	1.624e+07	1.47294e+07	1.51046e+07	1.49104e+07	1.49976e+07	1.01229	1.00585	0.017625	0.00840811	0.703448	0.691004
DL-Glutamine	C5 H10 N2 O3	147.076	1.011	1.16102e+07	1.11771e+07	9.09822e+06	8.31406e+06	1.06013e+07	7.14826e+06	8.85003e+06	1.0876e+07	9.26934e+06	7.26159e+06	9.32242e+06	7.8346e+06	7.09234e+06	7.23648e+06	8.54747e+06	9.83362e+06	8.3803e+06	4.73493e+06	8.38548e+06	6.3775e+06	6.81816e+06	6.42051e+06	3.01309e+06	8.34574e+06	1.27106e+07	1.28915e+07	1.42973e+07	1.4342e+07	1.39034e+07	1.68343e+07	1.5155e+07	1.38417e+07	9.70939e+06	8.29973e+06	6.55946e+06	1.43197e+07	0.675579	2.18305	-0.565803	1.12635	0.00319074	5.90001e-07
4-Oxoproline	C5 H7 N O3	128.034	10.566	1.57632e+07	1.48493e+07	1.5474e+07	1.51961e+07	1.53445e+07	1.54058e+07	1.49663e+07	1.5279e+07	1.55258e+07	1.56338e+07	1.48313e+07	1.47384e+07	1.64124e+07	1.55484e+07	1.52986e+07	1.59823e+07	1.62137e+07	1.54325e+07	1.52335e+07	1.51715e+07	1.5788e+07	1.5523e+07	1.5126e+07	1.57396e+07	1.68287e+07	1.5103e+07	1.49777e+07	1.53682e+07	1.57559e+07	1.66739e+07	1.55748e+07	1.57353e+07	1.52848e+07	1.54964e+07	1.55285e+07	1.54878e+07	1.01594	0.997382	0.0228186	-0.00378178	0.166303	0.430232
		116.986	0.166	1.49437e+07	1.41532e+07	1.52216e+07	1.50152e+07	1.53665e+07	1.49517e+07	1.44266e+07	1.64889e+07	1.47115e+07	1.51163e+07	1.49265e+07	1.42991e+07	5.88998e+06	1.48197e+07	1.48768e+07	1.49296e+07	1.48891e+07	1.48089e+07	1.42075e+07	1.50875e+07	1.48212e+07	1.40872e+07	1.55668e+07	1.60677e+07	1.50033e+07	1.33539e+07	1.42332e+07	1.3887e+07	1.50829e+07	1.36062e+07	1.43302e+07	1.67355e+07	1.50709e+07	1.36962e+07	1.4942e+07	1.42889e+07	0.991444	0.956294	-0.0123966	-0.0644742	0.708553	0.373843
		73.0282	0.611	1.1585e+07	7.61272e+06	6.29439e+06	1.20536e+07	1.57227e+07	1.3128e+07	1.55417e+07	1.33239e+07	1.36637e+07	1.18781e+07	1.28473e+07	1.56576e+07	1.66679e+07	1.31647e+07	1.52363e+07	1.41141e+07	1.11283e+07	1.39014e+07	1.52762e+07	1.21637e+07	1.30147e+07	1.52811e+07	1.4725e+07	1.44195e+07	1.1309e+07	1.3299e+07	1.37726e+07	1.27265e+07	1.29688e+07	1.27852e+07	1.48222e+07	1.30862e+07	1.19077e+07	1.41537e+07	1.37388e+07	1.31926e+07	1.15377	0.960245	0.206351	-0.0585253	0.196138	0.335125
		160.841	2.38	6.70662e+06	8.5205e+06	5.58139e+06	8.92578e+06	9.37235e+06	6.73617e+06	1.10936e+07	6.75369e+06	8.87696e+06	6.7507e+06	6.10824e+06	8.75755e+06	9.74135e+06	7.27607e+06	1.12383e+07	7.85413e+06	1.0966e+07	1.20209e+07	1.13759e+07	1.07173e+07	1.09342e+07	1.19788e+07	1.66487e+07	1.44847e+07	8.07244e+06	9.81393e+06	9.16746e+06	6.59408e+06	7.1418e+06	6.50364e+06	1.11751e+07	8.53249e+06	7.96126e+06	8.32541e+06	1.23908e+07	8.84998e+06	1.55639	0.714237	0.638202	-0.485525	0.000514278	0.000886883
Proline	C5 H9 N O2	116.071	1.101	1.68113e+06	5.1797e+06	6.95658e+06	4.90009e+06	5.83371e+06	6.00487e+06	5.74486e+06	1.61918e+06	6.01758e+06	6.21191e+06	8.18592e+06	5.42392e+06	5.51183e+06	6.23509e+06	5.49633e+06	7.56427e+06	6.68392e+06	6.02264e+06	7.62113e+06	7.81221e+06	8.71709e+06	5.51249e+06	4.61321e+06	5.72995e+06	7.14842e+06	7.26935e+06	5.92085e+06	7.20247e+06	7.09823e+06	8.73301e+06	6.89713e+06	8.51334e+06	4.74002e+06	6.33085e+06	6.58908e+06	7.12333e+06	1.3901	1.08108	0.475185	0.112475	0.0515312	0.21551
N-Ethylglycine	C4 H9 N O2	102.055	0.706	8.49345e+06	1.60214e+07	7.2807e+06	6.93667e+06	1.63419e+07	6.37618e+06	6.28108e+06	1.5198e+07	6.68224e+06	6.72875e+06	8.05202e+06	1.37465e+07	6.03974e+06	1.506e+07	1.56999e+07	6.53501e+06	9.16141e+06	7.55559e+06	9.44871e+06	7.93067e+06	8.49146e+06	8.82173e+06	4.74014e+06	4.91062e+06	1.31359e+07	6.61574e+06	7.25725e+06	1.45811e+07	1.45727e+07	1.65968e+07	7.05611e+06	6.89209e+06	1.03662e+07	9.81802e+06	7.63254e+06	1.01966e+07	0.736293	1.33594	-0.441647	0.41785	0.15269	0.080534
		344.032	0.886	9.2732e+06	9.24933e+06	7.48955e+06	7.07667e+06	6.67317e+06	5.87698e+06	6.57363e+06	5.70074e+06	6.64452e+06	6.00502e+06	8.27717e+06	5.71253e+06	6.03279e+06	6.99606e+06	5.79873e+06	6.31483e+06	2.32329e+06	1.81178e+06	2.66187e+06	1.85954e+06	2.49982e+06	2.54324e+06	3.13804e+06	2.64637e+06	5.62721e+06	7.78303e+06	5.56554e+06	5.90318e+06	5.76729e+06	1.65857e+07	5.86352e+06	5.61722e+06	7.23916e+06	6.47271e+06	2.43549e+06	5.69725e+06	0.336433	2.33926	-1.57161	1.22605	9.57443e-06	0.00814585
lysophosphatidylethanolamine (22:6(4Z,7Z,10Z,13Z,16Z,19Z)/0:0)	C27 H44 N O7 P	526.292	7.762	4.4771e+06	5.37936e+06	5.38842e+06	4.01074e+06	6.13839e+06	5.06628e+06	9.92582e+06	7.77716e+06	3.82003e+06	6.32974e+06	5.88361e+06	4.37129e+06	6.19679e+06	6.0508e+06	1.20456e+07	7.03243e+06	6.90711e+06	5.52961e+06	7.0331e+06	7.47383e+06	7.6912e+06	8.644e+06	3.95788e+06	8.60982e+06	7.21024e+06	9.64515e+06	1.34092e+07	8.04715e+06	8.60981e+06	1.14212e+07	1.20156e+07	1.01875e+07	6.02041e+06	6.46629e+06	6.98082e+06	1.08044e+07	1.15953	1.54772	0.213534	0.630147	0.29721	0.00568909
		116.986	0.591	8.23867e+06	9.20743e+06	1.19514e+07	8.80552e+06	1.13648e+07	1.15878e+07	1.13928e+07	8.63838e+06	1.12655e+07	1.21089e+07	6.47287e+06	1.11786e+07	9.84797e+06	8.50786e+06	9.09628e+06	1.49576e+07	6.83418e+06	6.79074e+06	7.80712e+06	1.17952e+07	1.16881e+07	8.60474e+06	1.17169e+07	1.16728e+07	1.17356e+07	1.11459e+07	7.10201e+06	1.18973e+07	1.6292e+07	1.16713e+07	1.10337e+07	1.21221e+07	1.01483e+07	1.04295e+07	9.61373e+06	1.17035e+07	0.94732	1.21737	-0.0780767	0.283768	0.598158	0.116452
N-oleoylsphingosine-1-phosphocholine	C41 H81 N2 O6 P	729.59	10.628	2.75915e+06	1.58476e+07	1.19538e+07	1.62507e+07	1.30628e+07	1.3335e+07	1.1385e+07	928461	1.47134e+07	1.39762e+07	1.2213e+07	9.6855e+06	1.10106e+07	1.20422e+07	1.38117e+07	1.4047e+07	1.61374e+07	1.54598e+07	1.42002e+07	1.23224e+07	1.37871e+07	1.33041e+07	1.43341e+07	1.31763e+07	1.59184e+07	1.47509e+07	1.26352e+07	1.68257e+06	1.09867e+07	469623	1.34374e+07	1.28949e+07	1.06903e+07	1.26875e+07	1.40902e+07	1.2765e+07	1.31803	0.905953	0.398383	-0.142493	0.141732	0.119724
		902.574	10.254	6.56923e+06	7.76478e+06	4.8097e+06	5.66945e+06	4.40504e+06	5.9377e+06	6.22296e+06	5.55985e+06	6.68669e+06	6.81631e+06	4.93427e+06	4.6578e+06	5.52328e+06	4.97e+06	4.55318e+06	5.7498e+06	7.75561e+06	5.689e+06	4.11412e+06	3.46977e+06	3.70901e+06	3.66982e+06	2.65379e+06	4.09186e+06	6.58664e+06	5.3777e+06	4.68156e+06	4.41163e+06	3.31042e+06	3.0263e+06	3.14229e+06	4.21532e+06	5.86734e+06	5.48642e+06	4.39412e+06	4.31347e+06	0.748912	0.981646	-0.417131	-0.0267248	0.050102	0.945036
Desmethylnortriptyline	C18 H19 N	250.16	3.417	1.20083e+07	1.17878e+07	1.38912e+07	1.29771e+07	1.37183e+07	1.37574e+07	1.46751e+07	1.2762e+07	1.22253e+07	1.27933e+07	1.35134e+07	1.30367e+07	1.40052e+07	1.47449e+07	1.53003e+07	1.45313e+07	1.00202e+07	1.06427e+07	1.29382e+07	1.24329e+07	1.37118e+07	1.31562e+07	1.54295e+07	1.5429e+07	1.14136e+07	1.05266e+07	1.30948e+07	1.3634e+07	1.44013e+07	1.39494e+07	1.53715e+07	1.47048e+07	1.31972e+07	1.37688e+07	1.29701e+07	1.40711e+07	0.982792	1.08489	-0.0250417	0.117547	0.776394	0.653897
Cyprodenate	C13 H25 N O2	228.196	6.548	1.46168e+07	1.43625e+07	1.42043e+07	1.43805e+07	1.37199e+07	1.56329e+07	1.39342e+07	1.42837e+07	1.54485e+07	1.38598e+07	1.40909e+07	1.43701e+07	1.38517e+07	1.41023e+07	1.44084e+07	1.45709e+07	1.44771e+07	1.41431e+07	1.42495e+07	1.49394e+07	1.45037e+07	1.51659e+07	1.47604e+07	1.41796e+07	1.61758e+07	1.41773e+07	1.49895e+07	1.4451e+07	1.45086e+07	1.46706e+07	1.43228e+07	1.36589e+07	1.43918e+07	1.43378e+07	1.45523e+07	1.44294e+07	1.01115	0.991552	0.0160002	-0.0122392	0.519413	0.823223
Choline	C5 H13 N O	104.107	2.529	1.09857e+07	1.32372e+07	1.05607e+07	3.75316e+06	1.24872e+07	9.94527e+06	1.61014e+07	1.0198e+07	1.22505e+07	1.09417e+07	1.05709e+07	8.23149e+06	1.36703e+07	1.08587e+07	3.69457e+06	7.1608e+06	1.18392e+07	9.95745e+06	6.79966e+06	9.64557e+06	1.19566e+07	1.23676e+07	7.47859e+06	1.2669e+07	8.7234e+06	1.3522e+07	1.27781e+07	1.1022e+07	1.06209e+07	1.26625e+07	1.35827e+07	1.36593e+07	1.09086e+07	9.67237e+06	1.03392e+07	1.27203e+07	0.947804	1.2303	-0.0773392	0.299004	0.708051	0.111818
1-octadecanoyl-2-(7Z,10Z,13Z,16Z)-docosatetraenoyl-sn-glycero-3-phosphoethanolamine	C45 H82 N O8 P	796.584	9.945	7.1214e+06	1.23535e+07	5.20428e+06	8.65067e+06	1.36274e+07	1.52657e+07	1.33498e+07	1.40644e+07	8.89974e+06	9.58164e+06	1.05518e+07	9.49649e+06	1.42235e+07	1.14772e+07	1.50143e+07	1.25207e+07	456575	728778	6.41117e+06	8.79156e+06	1.11389e+07	1.29378e+07	2.40173e+06	1.03181e+07	655934	885956	8.76202e+06	3.93753e+06	1.60803e+07	9.34509e+06	1.40852e+07	1.46262e+07	1.12046e+07	1.14707e+07	6.64808e+06	1.16268e+07	0.593332	1.74889	-0.753088	0.806442	0.0563284	0.507998
		223.972	0.726	1.60793e+07	1.51496e+07	1.53951e+07	1.29753e+07	1.58374e+07	1.21306e+07	1.26731e+07	1.5447e+07	1.46865e+07	1.39255e+07	1.58337e+07	1.19685e+07	1.25226e+07	1.47729e+07	1.28396e+07	1.38819e+07	3.83887e+06	2.22198e+06	3.93716e+06	2.24259e+06	3.44519e+06	2.91307e+06	1.39354e+06	3.85228e+06	9.30207e+06	8.54989e+06	8.09917e+06	8.99935e+06	9.14325e+06	1.12529e+07	9.54344e+06	1.01635e+07	1.44609e+07	1.38039e+07	2.98058e+06	9.17589e+06	0.206113	3.07855	-2.27849	1.62225	1.29038e-09	2.48258e-09
		890.465	10.396	583079	9.32411e+06	7.50252e+06	5.20791e+06	6.64235e+06	1.19116e+07	1.58829e+06	1.81337e+06	6.92466e+06	3.99162e+06	2.49307e+06	7.39308e+06	5.84651e+06	4.34857e+06	9.14886e+06	2.09789e+06	998761	847581	9.22906e+06	6.72951e+06	2.00171e+06	1.36863e+07	8.66266e+06	4.45418e+06	1.79753e+06	565504	5.14249e+06	4.24569e+06	8.75928e+06	1.60488e+07	2.71035e+06	6.80211e+06	5.57165e+06	5.28053e+06	5.82621e+06	4.03289e+06	1.04569	0.692198	0.0644535	-0.530744	0.907833	0.977869
		889.451	10.41	624109	2.43184e+06	2.66631e+06	5.20791e+06	1.95726e+06	1.0061e+06	1.58829e+06	1.81337e+06	7.02024e+06	3.6873e+06	2.49307e+06	1.79629e+06	5.84651e+06	1.71407e+06	1.24007e+06	2.63775e+06	998761	855550	1.69404e+06	6.72951e+06	7.55101e+06	7.27499e+06	8.49542e+06	2.76278e+06	1.92402e+06	630847	8.51234e+06	3.77564e+06	1.02159e+07	1.60488e+07	2.71035e+06	2.52721e+06	2.1619e+06	3.30441e+06	4.54526e+06	3.243e+06	2.10244	0.713491	1.07206	-0.487033	0.0881949	0.582267
4-Aminonicotinic acid	C6 H6 N2 O2	139.05	1.154	1.586e+07	9.20176e+06	1.5799e+07	9.50067e+06	7.6168e+06	1.4695e+07	8.42324e+06	1.40796e+07	9.18258e+06	1.59344e+07	1.56067e+07	8.34013e+06	7.79874e+06	8.69977e+06	8.01351e+06	1.55325e+07	1.21279e+07	9.52335e+06	8.12878e+06	1.60416e+07	1.26086e+07	8.44686e+06	8.96134e+06	9.59427e+06	1.53902e+07	9.44541e+06	8.48844e+06	1.4884e+07	1.33082e+07	1.3729e+07	8.28566e+06	7.5491e+06	1.1897e+07	1.11385e+07	1.06791e+07	1.07387e+07	0.897627	1.00558	-0.155812	0.00803394	0.452289	0.644711
L-Threonic acid	C4 H8 O5	135.029	0.701	4.49877e+06	5.13859e+06	5.1684e+06	5.30769e+06	1.02402e+07	5.85884e+06	5.4173e+06	1.19967e+07	4.65255e+06	4.6739e+06	5.30978e+06	5.13596e+06	5.65702e+06	7.02319e+06	1.01913e+07	7.84362e+06	7.52196e+06	5.69694e+06	9.06682e+06	6.34056e+06	7.15842e+06	7.64474e+06	4.10739e+06	1.14489e+07	4.95311e+06	9.6934e+06	1.08465e+07	6.41487e+06	9.20494e+06	1.161e+07	1.41625e+07	1.36299e+07	6.70331e+06	6.31091e+06	7.37322e+06	1.06345e+07	1.09994	1.44232	0.137421	0.528391	0.603247	0.0745775
(2R)-2-[(7Z,10Z,13Z,16Z,19Z)-7,10,13,16,19-Docosapentaenoyloxy]-3-[(5Z,8Z,11Z,14Z,17Z)-5,8,11,14,17-icosapentaenoyloxy]propyl 2-(trimethylammonio)ethyl phosphate	C50 H80 N O8 P	854.568	10.601	1.15685e+07	1.00862e+07	3.10625e+06	1.07066e+07	6.79723e+06	1.00407e+07	5.48158e+06	1.60191e+07	1.069e+07	9.85348e+06	8.50147e+06	7.80451e+06	1.14377e+07	8.58493e+06	1.06629e+07	8.80352e+06	1.47365e+07	1.33597e+07	6.69579e+06	1.51232e+06	6.01666e+06	4.31418e+06	1.03265e+07	1.98485e+06	2.33339e+06	1.20406e+07	8.21651e+06	8.36267e+06	8.06434e+06	8.53337e+06	8.24513e+06	1.75275e+06	9.22577e+06	9.54231e+06	7.36831e+06	8.23082e+06	0.798666	1.11706	-0.324336	0.159703	0.425847	0.93625
		788.607	10.598	258976	278931	9.18991e+06	1.07355e+07	389074	406644	361231	356662	288993	3.84357e+06	1.11749e+07	1.60134e+07	482540	409581	389244	351627	241585	265830	1.05171e+07	9.32447e+06	401100	347471	423372	404536	340208	292260	9.63573e+06	9.68308e+06	396685	363955	377835	573955	2.74711e+06	4.11923e+06	2.74068e+06	384613	0.997659	0.140335	-0.00338059	-2.83306	0.997739	0.988259
ammodendrine	C12 H20 N2 O	209.165	3.44	1.46973e+07	1.33733e+07	1.45158e+07	1.45014e+07	1.43621e+07	1.4489e+07	1.41311e+07	1.39126e+07	1.48217e+07	1.46518e+07	1.46255e+07	1.43856e+07	1.43391e+07	1.37695e+07	1.38583e+07	1.3811e+07	1.49656e+07	1.55761e+07	1.48744e+07	1.46585e+07	1.49385e+07	1.44627e+07	1.39012e+07	1.40716e+07	1.51665e+07	1.44371e+07	1.45452e+07	1.42938e+07	1.43327e+07	1.43603e+07	1.40415e+07	1.40407e+07	1.42478e+07	1.42828e+07	1.46811e+07	1.43133e+07	1.03041	0.974946	0.0432165	-0.0366063	0.097616	0.24356
Cerulenin	C12 H17 N O3	224.128	0.684	5.79002e+06	1.06657e+07	7.86974e+06	6.90494e+06	5.34005e+06	6.62847e+06	9.78891e+06	4.79562e+06	6.93622e+06	3.55309e+06	6.20771e+06	9.30444e+06	6.83605e+06	6.62375e+06	7.29723e+06	5.97259e+06	5.19176e+06	7.99622e+06	9.63265e+06	9.76438e+06	6.1521e+06	5.31453e+06	4.65694e+06	6.29683e+06	5.16761e+06	1.12992e+07	8.33028e+06	4.00166e+06	6.13183e+06	8.43316e+06	6.8193e+06	7.38494e+06	7.22293e+06	6.59138e+06	6.87568e+06	6.47557e+06	0.951924	0.941808	-0.0710821	-0.0864955	0.740277	0.7681
1-(1Z-octadecenyl)-2-linoleoyl-sn-glycero-3-phosphoethanolamine	C41 H78 N O7 P	728.558	9.988	556086	805149	2.29046e+06	9.06288e+06	1.03274e+07	8.72377e+06	1.4651e+07	1.36851e+07	1.19842e+06	903593	1.20734e+07	1.11004e+07	1.39153e+07	1.04943e+07	1.03524e+07	1.18966e+07	522167	675194	776845	720646	6.28328e+06	1.05968e+07	1.28623e+07	1.05911e+07	663069	736971	754331	3.95654e+06	1.16811e+07	1.17013e+07	1.15681e+07	1.41686e+07	7.51273e+06	8.99179e+06	5.37855e+06	1.16246e+07	0.715924	2.16129	-0.482121	1.11189	0.449504	0.596505
		156.99	0.983	1.28404e+07	1.29425e+07	1.32325e+07	1.2015e+07	1.49036e+07	1.1314e+07	1.19648e+07	1.36675e+07	1.17552e+07	9.77349e+06	1.23282e+07	1.07248e+07	1.16952e+07	1.26428e+07	1.29983e+07	1.3733e+07	6.69623e+06	5.56679e+06	7.92213e+06	6.50901e+06	6.60992e+06	7.74334e+06	4.18912e+06	8.0303e+06	1.04622e+07	1.10785e+07	1.06011e+07	1.18351e+07	1.32275e+07	1.59109e+07	1.3981e+07	1.43349e+07	1.286e+07	1.19564e+07	6.65836e+06	1.25722e+07	0.517756	1.88819	-0.949656	0.917	9.31189e-08	1.10636e-05
		159.027	1.251	4.80536e+06	4.15348e+06	1.17834e+06	3.47155e+06	3.55217e+06	1.63168e+06	5.85906e+06	2.29703e+06	5.77939e+06	2.2576e+06	1.96516e+06	3.0897e+06	3.4093e+06	1.36844e+06	7.83029e+06	1.34234e+06	1.57984e+07	6.66128e+06	6.85994e+06	2.80191e+06	4.28481e+06	7.5583e+06	1.00524e+07	9.47128e+06	2.38507e+06	9.43542e+06	1.2033e+07	2.90035e+06	2.99348e+06	6.24212e+06	1.4638e+07	4.25543e+06	3.36858e+06	3.38028e+06	7.93605e+06	5.24877e+06	2.3559	0.661384	1.23628	-0.596441	0.0144313	0.627503
1-hexadecanoyl-2-(13Z-docosenoyl)-sn-glycero-3-phosphoethanolamine	C43 H84 N O8 P	774.597	10.029	580811	1.65399e+06	2.95637e+06	3.88942e+06	1.4568e+07	1.4486e+07	1.1969e+07	1.46299e+07	1.2517e+06	998314	1.38383e+07	1.31403e+07	1.47607e+07	1.22912e+07	1.57848e+07	1.53345e+07	669466	781977	895034	1.10677e+06	1.04015e+07	8.8233e+06	1.25778e+07	1.17624e+07	942836	774801	858435	1.10558e+07	1.56557e+07	1.522e+07	5.50935e+06	9.43061e+06	8.09167e+06	1.0925e+07	5.87729e+06	7.46998e+06	0.726337	1.27099	-0.461288	0.345954	0.467579	0.607108
		904.59	10.547	8.26084e+06	1.00358e+07	7.79251e+06	1.08202e+07	6.5524e+06	1.07845e+07	1.07093e+07	7.58783e+06	1.19603e+07	1.41146e+07	8.65767e+06	8.63407e+06	7.898e+06	8.44263e+06	9.98701e+06	9.76931e+06	1.38388e+07	1.53305e+07	1.09061e+07	1.21677e+07	8.40479e+06	1.00718e+07	1.57811e+07	9.01732e+06	1.50913e+07	1.45683e+07	1.1628e+07	1.0119e+07	7.86763e+06	5.87116e+06	6.26096e+06	2.56017e+06	9.06793e+06	9.93295e+06	1.19398e+07	8.72095e+06	1.3167	0.730413	0.396928	-0.453216	0.0304239	0.170874
		792.577	10.635	291351	269134	1.41396e+07	1.38981e+07	1.21317e+07	1.23139e+07	9.97544e+06	1.1882e+07	9.31137e+06	1.10118e+07	1.01032e+07	1.05801e+07	1.1792e+07	9.53698e+06	1.18901e+07	1.06576e+07	317972	336095	9.97792e+06	5.4944e+06	6.78641e+06	8.32966e+06	1.11225e+07	1.20414e+07	594739	287331	1.20374e+07	1.43148e+07	1.36354e+07	1.40678e+07	7.0034e+06	6.67433e+06	9.36264e+06	1.06104e+07	6.8008e+06	6.83886e+06	0.726376	1.0056	-0.461212	0.00805279	0.340226	0.508933
1-stearoyl-2-arachidonoyl-sn-glycero-3-phosphoserine	C44 H78 N O10 P	812.544	9.966	7.54759e+06	1.42584e+07	1.24867e+07	3.24503e+06	6.38593e+06	3.79425e+06	4.83294e+06	2.30195e+06	1.10652e+07	7.4219e+06	3.86689e+06	1.664e+06	1.19224e+06	8.03461e+06	5.31745e+06	7.50832e+06	1.06772e+07	3.93531e+06	4.84617e+06	4.23216e+06	813178	6.82183e+06	776133	1.6352e+06	8.7002e+06	1.12325e+07	3.04947e+06	6.87235e+06	4.23165e+06	6.21161e+06	1.79207e+06	3.02421e+06	6.8566e+06	5.75883e+06	4.21715e+06	5.22163e+06	0.61505	1.23819	-0.701225	0.308231	0.199324	0.40248
		171.149	5.204	1.41228e+07	1.41578e+07	1.50562e+07	1.50244e+07	1.36938e+07	1.44132e+07	1.39552e+07	1.38083e+07	1.47488e+07	1.45746e+07	1.43724e+07	1.45974e+07	1.45861e+07	1.41379e+07	1.39549e+07	1.36336e+07	1.48344e+07	1.36981e+07	1.44673e+07	1.38813e+07	1.44899e+07	1.4166e+07	1.4636e+07	1.39804e+07	1.36224e+07	1.42936e+07	1.47458e+07	1.46743e+07	1.47542e+07	1.40653e+07	1.35999e+07	1.34084e+07	1.4279e+07	1.43257e+07	1.42692e+07	1.41794e+07	0.999313	0.993712	-0.000991061	-0.00910038	0.966835	0.61732
		188.971	12.026	8.22437e+06	7.84185e+06	6.11552e+06	6.35814e+06	2.16059e+06	5.37418e+06	4.75421e+06	4.30925e+06	7.09599e+06	7.68499e+06	6.22503e+06	5.68897e+06	5.25316e+06	4.94348e+06	4.1306e+06	4.48369e+06	9.68805e+06	9.30715e+06	6.90051e+06	6.93977e+06	5.79627e+06	5.35802e+06	4.46571e+06	4.63322e+06	9.06523e+06	7.98116e+06	6.36702e+06	6.4175e+06	5.5645e+06	5.52419e+06	4.72248e+06	4.94954e+06	5.64226e+06	5.68824e+06	6.63609e+06	5.54435e+06	1.17614	0.835485	0.234059	-0.259314	0.331579	0.729218
		922.492	10.247	1.23521e+07	1.39914e+06	1.0436e+06	6.58355e+06	969643	6.48075e+06	6.81347e+06	5.77149e+06	2.41209e+06	7.22522e+06	4.29482e+06	1.1002e+06	4.56684e+06	4.38507e+06	1.10671e+06	6.61328e+06	1.46921e+07	1.35923e+07	1.09091e+06	6.64277e+06	1.45718e+06	1.53474e+06	7.33592e+06	8.14797e+06	1.56884e+07	1.24357e+07	6.74955e+06	2.40362e+06	5.30494e+06	1.34544e+06	1.22076e+06	8.13957e+06	5.17671e+06	3.96303e+06	6.81174e+06	6.8236e+06	1.31584	1.00174	0.395986	0.00250977	0.497203	0.9555
		747.608	9.955	791452	2.25383e+06	9.16494e+06	1.01293e+07	1.41514e+07	1.55785e+07	1.47968e+07	1.47633e+07	1.70566e+06	1.36037e+06	1.29305e+07	1.31626e+07	1.43787e+07	1.25699e+07	1.49195e+07	1.52207e+07	912260	1.06557e+06	1.21963e+06	1.21917e+06	1.16448e+07	1.37196e+07	1.13688e+07	1.05089e+07	1.28477e+06	1.16823e+06	1.16976e+06	3.8667e+06	1.4348e+07	1.56799e+07	1.40433e+07	1.33952e+07	1.02037e+07	1.0781e+07	6.45734e+06	1.15361e+07	0.632844	1.78651	-0.660078	0.837142	0.218786	0.606034
		160.841	3.254	9.32883e+06	9.85084e+06	9.81771e+06	1.56756e+07	1.2317e+07	8.69336e+06	9.04145e+06	1.30439e+07	5.13179e+06	9.60701e+06	9.33524e+06	9.49506e+06	1.55319e+07	9.33076e+06	8.93074e+06	1.52738e+07	5.84726e+06	1.17844e+07	1.061e+07	5.45485e+06	1.01945e+07	4.48936e+06	1.1219e+07	1.12478e+07	1.05107e+07	4.63078e+06	4.24826e+06	4.81659e+06	4.23854e+06	3.82454e+06	8.66672e+06	4.50328e+06	1.09711e+07	1.03295e+07	8.8559e+06	4.72368e+06	0.807203	0.533394	-0.308996	-0.906726	0.148944	0.0385712
2-Aminoacrylate	C3 H5 N O2	88.0397	0.691	6.83917e+06	5.51764e+06	5.95234e+06	1.33986e+07	6.58603e+06	5.14449e+06	4.92155e+06	5.98216e+06	5.56869e+06	5.58676e+06	6.02694e+06	5.03865e+06	5.20229e+06	1.55929e+07	5.5554e+06	5.88872e+06	8.55812e+06	2.82409e+06	3.88553e+06	2.86492e+06	8.12321e+06	3.54719e+06	1.86738e+06	8.94597e+06	5.94712e+06	5.43104e+06	5.41851e+06	5.62989e+06	5.86044e+06	6.19531e+06	5.96896e+06	6.34346e+06	6.79275e+06	6.80755e+06	5.07705e+06	5.90378e+06	0.747421	1.16284	-0.420006	0.217649	0.247788	0.483465
3-O-(3-Methylbutanoyl)-beta-D-fructofuranosyl 2-O-acetyl-3-O-(2-methylbutanoyl)-4-O-(3-methylbutanoyl)-alpha-D-glucopyranoside	C29 H48 O15	637.305	10.033	2.66369e+06	3.89154e+06	3.27707e+06	3.51147e+06	4.5147e+06	4.34501e+06	4.53483e+06	1.27714e+06	3.65534e+06	2.83582e+06	3.93213e+06	2.85299e+06	2.82259e+06	2.04787e+06	3.22677e+06	1.39544e+07	4.64269e+06	6.10713e+06	3.06908e+06	1.65524e+06	1.62518e+06	2.2656e+06	1.34785e+06	3.10953e+06	1.26866e+06	4.73129e+06	4.57813e+06	1.14725e+06	998645	2.45784e+06	2.17201e+06	573373	3.50193e+06	4.41599e+06	2.97779e+06	1.79031e+06	0.850328	0.601223	-0.233909	-0.734029	0.472477	0.383192
		161.913	10.715	1.44358e+07	1.4709e+07	1.48027e+07	1.47113e+07	6.79671e+06	1.36431e+07	5.92467e+06	6.34728e+06	1.44786e+07	1.55407e+07	7.14814e+06	6.42384e+06	1.38093e+07	1.3822e+07	1.44549e+07	1.38302e+07	1.40441e+07	1.4729e+07	4.75848e+06	8.83424e+06	1.39288e+07	1.42536e+07	1.30585e+07	1.32961e+07	1.54973e+07	1.4834e+07	4.46536e+06	1.47648e+07	1.37565e+07	3.72409e+06	3.59096e+06	4.37379e+06	1.14213e+07	1.24385e+07	1.21129e+07	8.81886e+06	1.06055	0.728057	0.0848114	-0.457876	0.726524	0.272205
		773.586	10.125	563529	1.60477e+06	2.95637e+06	714136	3.07923e+06	1.32319e+07	1.1969e+07	1.44819e+07	1.21446e+06	968609	1.38383e+07	1.0674e+07	1.43314e+07	1.22912e+07	1.4743e+07	1.32715e+07	677908	758709	868402	1.10677e+06	1.37981e+07	6.75136e+06	1.25778e+07	1.11944e+07	914782	751747	1.23172e+06	4.58249e+06	1.54675e+07	1.52789e+07	9.2821e+06	1.3229e+07	6.07511e+06	1.01665e+07	5.96669e+06	5.38719e+06	0.982153	0.902878	-0.0259809	-0.147397	0.971341	0.60704
PG(18:1(9Z)/18:2(9Z,12Z))	C42 H77 O10 P	771.516	10.614	1.54293e+07	1.44181e+07	1.05996e+07	1.17415e+07	1.17533e+07	1.19702e+07	9.38144e+06	9.17023e+06	1.17832e+07	3.07612e+06	2.2448e+06	9.13426e+06	3.0623e+06	8.66819e+06	1.14563e+07	1.19788e+07	221391	1.73387e+06	1.41013e+07	9.28485e+06	1.1521e+07	1.20629e+07	8.50746e+06	1.11552e+07	1.222e+07	1.51151e+07	7.80333e+06	7.66993e+06	1.01281e+07	1.08546e+07	1.39834e+07	9.45569e+06	1.18079e+07	7.67549e+06	8.57349e+06	1.04914e+07	0.726079	1.2237	-0.461802	0.291247	0.126487	0.27191
		96.9589	0.681	8.71488e+06	7.22592e+06	7.67135e+06	6.73297e+06	1.0047e+07	7.18474e+06	7.63358e+06	9.78126e+06	7.58844e+06	7.19176e+06	8.33499e+06	9.15193e+06	8.90557e+06	7.60899e+06	1.1406e+07	1.09318e+07	1.02219e+07	8.91569e+06	9.72395e+06	1.07327e+07	8.8417e+06	9.32515e+06	1.54215e+07	1.05788e+07	1.03735e+07	1.22861e+07	1.00498e+07	1.14453e+07	1.23346e+07	1.41577e+07	1.44656e+07	1.36271e+07	8.12396e+06	8.88993e+06	1.04702e+07	1.23104e+07	1.2888	1.17575	0.366032	0.233587	0.0204169	0.0711137
C12-Carnitine	C19 H37 N O4	344.279	6.675	4.37852e+06	2.92642e+06	2.98922e+06	2.79667e+06	3.56331e+06	1.82237e+06	2.61021e+06	3.26188e+06	2.28538e+06	1.8858e+06	3.02442e+06	1.846e+06	1.65884e+06	2.86949e+06	2.5104e+06	2.82215e+06	8.83135e+06	5.80781e+06	8.01491e+06	6.91204e+06	7.65611e+06	8.57782e+06	2.29284e+06	8.21898e+06	9.7056e+06	1.14446e+07	1.03436e+07	9.76781e+06	1.47886e+07	1.5419e+07	1.40798e+07	1.22935e+07	3.04357e+06	2.36281e+06	7.03898e+06	1.18691e+07	2.31274	1.68619	1.2096	0.753766	0.000870521	0.000362964
Adenosine 5'-monophosphate	C10 H14 N5 O7 P	348.07	2.619	1.35719e+07	8.36682e+06	1.53793e+07	7.42767e+06	8.44708e+06	1.16152e+07	7.68365e+06	1.47489e+07	7.589e+06	9.54702e+06	1.4546e+07	7.33852e+06	7.48377e+06	1.22711e+07	7.04979e+06	1.2043e+07	4.47681e+06	2.72502e+06	4.00359e+06	3.41794e+06	4.39024e+06	3.24505e+06	1.74046e+06	4.13215e+06	8.56316e+06	5.7291e+06	5.90251e+06	8.1624e+06	7.00096e+06	1.39289e+07	6.85649e+06	9.6001e+06	1.09051e+07	9.73353e+06	3.51641e+06	7.58168e+06	0.322456	2.15609	-1.63283	1.10842	0.000289994	0.00119864
		87.0439	3.689	6.93222e+06	7.68647e+06	9.06437e+06	1.44022e+07	1.38929e+07	1.38472e+07	1.13839e+07	1.29707e+07	1.27017e+07	5.99391e+06	8.62719e+06	8.64458e+06	7.09717e+06	9.59041e+06	7.66065e+06	1.45545e+07	9.37157e+06	8.37043e+06	1.297e+07	1.38013e+07	1.41692e+07	9.38162e+06	7.57478e+06	8.6151e+06	1.28892e+07	1.37138e+07	1.26619e+07	1.51239e+07	1.42514e+07	1.15854e+07	1.53286e+07	9.02157e+06	1.12725e+07	9.35876e+06	1.05317e+07	1.27756e+07	0.934288	1.21306	-0.0980611	0.278646	0.609339	0.0524227
		162.838	3.286	1.0746e+07	1.10127e+07	1.01165e+07	1.51563e+07	9.83204e+06	9.77795e+06	1.42309e+07	1.27133e+07	1.18105e+07	1.11067e+07	9.68642e+06	9.8162e+06	1.53114e+07	9.62279e+06	1.0145e+07	1.45558e+07	1.33742e+07	1.34577e+07	1.19787e+07	5.33048e+06	1.06107e+07	1.02541e+07	1.23441e+07	1.15745e+07	1.21095e+07	4.99733e+06	9.75781e+06	4.66556e+06	4.16492e+06	3.82454e+06	9.00563e+06	4.21497e+06	1.16982e+07	1.15068e+07	1.11156e+07	4.77163e+06	0.950195	0.429274	-0.073705	-1.22003	0.629482	0.00816931
		379.252	10.094	2.61585e+06	3.01757e+06	1.58825e+06	1.07101e+06	1.71021e+06	966643	1.21733e+06	1.13063e+06	1.79351e+06	1.88529e+06	359563	1.07469e+06	767276	562470	864352	1.07352e+06	216035	8.5908e+06	2.77238e+06	2.81402e+06	2.53128e+06	2.17096e+06	1.70526e+06	429369	6.11178e+06	2.37779e+06	3.27597e+06	1.76573e+06	1.84621e+06	1.49147e+06	1.92711e+06	1.88985e+06	1.66469e+06	1.04758e+06	2.65376e+06	1.86803e+06	1.59415	0.703918	0.672789	-0.50652	0.33137	0.950226
		206.995	0.591	6.15365e+06	5.41757e+06	1.10207e+07	5.5733e+06	5.6859e+06	9.96743e+06	8.43417e+06	1.20207e+07	5.75608e+06	1.11181e+07	8.30081e+06	5.40134e+06	8.51864e+06	1.16364e+07	7.10161e+06	1.1485e+07	5.20487e+06	5.30371e+06	5.1157e+06	9.54711e+06	1.02244e+07	8.23484e+06	7.13481e+06	6.25578e+06	3.23782e+06	5.18773e+06	5.75719e+06	1.1379e+07	1.206e+07	8.80965e+06	8.7567e+06	3.7181e+06	8.03418e+06	8.66475e+06	7.12766e+06	6.29093e+06	0.887168	0.882609	-0.172722	-0.180154	0.459427	0.868447
GMP;5'-GMP;Guanosine5'-monophosphate	C10 H14 N5 O8 P	364.065	1.098	9.59296e+06	8.91696e+06	1.0843e+07	6.51465e+06	1.1993e+07	6.50325e+06	8.65799e+06	1.32254e+07	1.05686e+07	1.0787e+07	9.53153e+06	8.12621e+06	8.20541e+06	6.32814e+06	1.2703e+07	1.11243e+07	5.32939e+06	4.29611e+06	3.56332e+06	5.00097e+06	5.49178e+06	3.91098e+06	2.4895e+06	6.08585e+06	1.07435e+07	9.09612e+06	5.79182e+06	8.90883e+06	9.34104e+06	1.52756e+07	1.11706e+07	1.47584e+07	9.5309e+06	9.67177e+06	4.52099e+06	1.02006e+07	0.47435	2.25628	-1.07597	1.17395	0.000343536	0.000621321
		551.894	0.11	145604	328413	659880	2.71807e+06	5.30464e+06	5.15289e+06	5.79604e+06	6.7896e+06	1.14994e+06	1.35853e+06	2.19694e+06	3.02796e+06	2.1238e+06	5.63294e+06	1.87131e+06	7.10934e+06	312741	91360.8	1.27923e+06	1.27104e+06	4.7234e+06	4.78752e+06	3.14744e+06	5.69747e+06	627579	875449	1.63189e+06	2.2967e+06	7.20839e+06	7.37325e+06	1.52487e+07	4.25657e+06	3.36189e+06	3.05884e+06	2.66377e+06	3.27663e+06	0.792343	1.23007	-0.335802	0.298743	0.58272	0.262573
3-(2-Hydroxy-2-propanyl)-8-isobutyryl-9-methyl-6,10-bis(3-methyl-2-buten-1-yl)-9-(4-methyl-3-penten-1-yl)-4-oxatricyclo[6.3.1.0~1,5~]dodec-5-ene-7,12-dione	C35 H52 O5	553.389	10.744	89346.3	1.48619e+07	8.09155e+06	6.97072e+06	9.28366e+06	4.7558e+06	4.94112e+06	119802	9.497e+06	8.77282e+06	9.02082e+06	7.65058e+06	6.71067e+06	1.00791e+07	1.12014e+07	9.65326e+06	1.18176e+07	1.06179e+07	7.96926e+06	4.37124e+06	9.57577e+06	6.32063e+06	1.23437e+07	6.92683e+06	1.04374e+07	8.82876e+06	5.11759e+06	129282	4.42355e+06	149951	1.17853e+07	7.40393e+06	6.13924e+06	9.0732e+06	8.74286e+06	6.26076e+06	1.4241	0.7161	0.510046	-0.481768	0.217358	0.167952
Platelet-activating factor	C26 H54 N O7 P	524.371	8.881	2.31739e+06	1.51775e+06	2.05522e+06	1.33238e+06	2.85174e+06	1.3499e+06	2.15434e+06	3.15608e+06	1.66905e+06	1.30598e+06	2.02396e+06	1.61266e+06	1.90825e+06	2.06616e+06	2.16993e+06	2.43071e+06	1.47079e+07	1.21701e+07	1.27793e+07	1.43359e+07	1.30511e+07	1.26373e+07	6.00181e+06	1.51768e+07	6.60769e+06	8.50267e+06	7.38316e+06	7.0948e+06	8.51499e+06	9.19023e+06	9.49907e+06	8.52854e+06	2.09185e+06	1.89834e+06	1.26075e+07	8.52177e+06	6.02698	0.675927	2.59143	-0.565061	1.00035e-05	0.00280013
Indole-3-acrylic acid	C11 H9 N O2	188.07	3.356	6.35781e+06	6.93261e+06	6.94216e+06	5.73086e+06	5.90132e+06	6.35514e+06	6.55352e+06	6.84696e+06	6.5145e+06	5.96448e+06	8.1601e+06	6.54241e+06	6.69063e+06	7.89472e+06	8.02613e+06	7.48874e+06	8.72178e+06	7.86887e+06	8.66223e+06	8.68732e+06	9.56221e+06	9.33701e+06	5.07327e+06	8.44352e+06	8.89953e+06	1.0195e+07	1.16794e+07	1.03179e+07	1.32547e+07	1.29579e+07	1.35265e+07	1.26273e+07	6.45255e+06	7.16021e+06	8.29453e+06	1.26036e+07	1.28547	1.51951	0.362291	0.603606	0.00700514	0.00072069
		115.095	3.693	1.34906e+07	1.44789e+07	1.36259e+07	1.30412e+07	1.37237e+07	1.2777e+07	1.47352e+07	1.33723e+07	1.40088e+07	1.35979e+07	1.35502e+07	1.3559e+07	1.37499e+07	1.32013e+07	1.36549e+07	1.28752e+07	1.35991e+07	1.25983e+07	1.38394e+07	1.23957e+07	1.28176e+07	1.34222e+07	1.25331e+07	1.3582e+07	1.33038e+07	1.40459e+07	1.38294e+07	1.46086e+07	1.36011e+07	1.30889e+07	1.32676e+07	1.31384e+07	1.36556e+07	1.35246e+07	1.30984e+07	1.32857e+07	0.959196	1.0143	-0.060102	0.0204801	0.0945083	0.0834156
		351.221	10.585	3.72887e+06	3.07839e+06	1.80988e+06	1.57488e+06	1.96353e+06	1.76409e+06	2.33497e+06	2.16487e+06	1.92805e+06	2.06704e+06	2.10063e+06	1.63014e+06	1.67685e+06	1.68494e+06	2.61201e+06	2.06585e+06	6.25463e+06	5.54888e+06	3.06401e+06	3.36455e+06	3.15359e+06	2.58318e+06	1.39635e+06	3.20731e+06	4.32128e+06	3.47941e+06	3.0356e+06	2.51388e+06	2.65659e+06	3.21859e+06	4.17247e+06	3.61246e+06	2.30244e+06	1.97069e+06	3.57156e+06	3.48967e+06	1.55121	0.97707	0.633395	-0.0334665	0.0665784	0.753534
		201.964	0.731	6.72472e+06	6.19966e+06	6.14088e+06	5.09428e+06	3.37599e+06	5.54787e+06	5.86541e+06	3.58772e+06	6.43975e+06	6.14965e+06	6.69251e+06	4.98103e+06	2.77474e+06	7.79254e+06	3.05304e+06	3.41282e+06	2.59381e+06	1.89559e+06	2.5652e+06	1.92178e+06	1.51125e+07	2.20651e+06	7.90078e+06	2.69209e+06	3.42183e+06	3.55188e+06	1.15902e+07	1.12231e+07	1.18129e+07	4.54388e+06	5.03943e+06	4.30478e+06	5.31706e+06	5.16201e+06	4.61103e+06	4.79166e+06	0.867214	1.03917	-0.20554	0.0554338	0.690833	0.297065
		131.974	0.633	4.32738e+06	4.08695e+06	4.72423e+06	3.96334e+06	1.39149e+06	5.14416e+06	3.81868e+06	4.98828e+06	4.29476e+06	1.35771e+07	5.01963e+06	4.46667e+06	4.60348e+06	2.65057e+06	4.4745e+06	4.65372e+06	4.45842e+06	4.61442e+06	4.1784e+06	1.27511e+07	4.24129e+06	4.18803e+06	6.86197e+06	1.01499e+06	3.04099e+06	4.36823e+06	4.30847e+06	4.32792e+06	4.72584e+06	3.9349e+06	4.40727e+06	2.91499e+06	4.05557e+06	5.46755e+06	5.28858e+06	4.3182e+06	1.30403	0.816514	0.382977	-0.292451	0.359286	0.327208
		234.917	0.732	1.18692e+07	1.11805e+07	1.22633e+07	1.0817e+07	1.50407e+07	1.12667e+07	1.20087e+07	1.39555e+07	1.25692e+07	1.00028e+07	1.12219e+07	1.03303e+07	1.19236e+07	1.28702e+07	1.32236e+07	1.24758e+07	2.70744e+06	1.51949e+06	2.71082e+06	1.93953e+06	2.46764e+06	2.551e+06	1.65038e+06	2.92608e+06	6.622e+06	7.28452e+06	6.25597e+06	7.94167e+06	7.79798e+06	1.07107e+07	8.8587e+06	9.20719e+06	1.23002e+07	1.18272e+07	2.30905e+06	7.86983e+06	0.187725	3.40825	-2.41331	1.76903	2.81359e-08	2.80834e-06
		157.974	11.739	1.19109e+07	1.27204e+07	1.15727e+07	1.15248e+07	1.17925e+07	1.21131e+07	1.2321e+07	1.34558e+07	1.32459e+07	1.26705e+07	1.1693e+07	1.161e+07	1.20555e+07	1.17385e+07	1.30792e+07	1.35439e+07	1.20594e+07	1.12754e+07	1.15167e+07	1.18155e+07	1.12962e+07	1.15975e+07	1.38983e+07	1.42755e+07	1.16762e+07	1.16782e+07	1.1552e+07	1.21035e+07	1.20372e+07	1.23402e+07	1.20188e+07	1.28672e+07	1.21764e+07	1.24546e+07	1.22168e+07	1.20704e+07	1.00332	0.988012	0.00478	-0.0173997	0.934237	0.691924
		128.034	0.842	9.27582e+06	9.48111e+06	9.72029e+06	7.98551e+06	1.05811e+07	7.7886e+06	8.02862e+06	1.01467e+07	8.78666e+06	7.29832e+06	9.0015e+06	8.11856e+06	8.64252e+06	9.08435e+06	9.295e+06	1.09714e+07	5.89128e+06	4.8547e+06	7.85295e+06	5.07843e+06	5.76514e+06	6.33368e+06	3.9115e+06	8.0407e+06	8.60068e+06	1.0723e+07	1.21709e+07	1.21398e+07	1.14353e+07	1.31339e+07	1.29186e+07	1.50126e+07	9.12597e+06	8.89979e+06	5.96605e+06	1.24265e+07	0.653744	2.08286	-0.613203	1.05857	0.00023994	6.3213e-06
		876.558	10.232	5.96905e+06	7.80659e+06	4.57627e+06	5.34225e+06	3.89764e+06	5.80964e+06	6.61695e+06	5.14452e+06	6.211e+06	6.19202e+06	4.33712e+06	4.2402e+06	4.66486e+06	3.95881e+06	4.3221e+06	4.42134e+06	8.78901e+06	6.56169e+06	3.58923e+06	4.5967e+06	3.52052e+06	3.57944e+06	3.7872e+06	4.07864e+06	6.36693e+06	6.24676e+06	4.6089e+06	4.36089e+06	3.09325e+06	3.05263e+06	3.29173e+06	3.97569e+06	5.64536e+06	4.79343e+06	4.8128e+06	4.16829e+06	0.852523	0.866084	-0.230189	-0.207421	0.316368	0.601439
Stearic acid	C18 H36 O2	283.264	8.354	5.73936e+06	6.33395e+06	8.96469e+06	5.4007e+06	6.26081e+06	6.52072e+06	7.20116e+06	6.73275e+06	6.4934e+06	5.75539e+06	6.61975e+06	6.92838e+06	6.50623e+06	7.0223e+06	7.38944e+06	8.43977e+06	6.51655e+06	4.55185e+06	3.42397e+06	7.34587e+06	3.75637e+06	6.7826e+06	3.53085e+06	6.62691e+06	6.60483e+06	7.03565e+06	7.76208e+06	1.00516e+07	6.0424e+06	8.28079e+06	2.72189e+06	8.55853e+06	6.64427e+06	6.89433e+06	5.31687e+06	7.39887e+06	0.800219	1.39158	-0.321533	0.476727	0.0825259	0.0831013
		120.966	0.731	8.48829e+06	9.00105e+06	8.7524e+06	8.10271e+06	9.53282e+06	7.30378e+06	8.37876e+06	8.69892e+06	9.0773e+06	8.05299e+06	8.64407e+06	7.29945e+06	7.73937e+06	8.29958e+06	8.51439e+06	8.06681e+06	1.38624e+07	1.32963e+07	1.38441e+07	1.45742e+07	1.42696e+07	1.47152e+07	7.68247e+06	1.49814e+07	1.28553e+07	1.2025e+07	1.20367e+07	1.19201e+07	1.35773e+07	1.23219e+07	1.44448e+07	1.31174e+07	8.53234e+06	8.21174e+06	1.34032e+07	1.25886e+07	1.57087	0.939223	0.651564	-0.090461	0.000500997	0.50981
		138.938	0.733	1.36011e+07	1.34478e+07	1.35583e+07	1.18957e+07	1.4942e+07	1.22057e+07	1.21555e+07	1.44457e+07	1.2877e+07	1.207e+07	1.25629e+07	1.0816e+07	1.22617e+07	1.25915e+07	1.27415e+07	1.31013e+07	6.86244e+06	4.87577e+06	6.3241e+06	5.08958e+06	6.01727e+06	6.40692e+06	3.55539e+06	6.98337e+06	1.07986e+07	1.08055e+07	1.0363e+07	1.14544e+07	1.13415e+07	1.33474e+07	1.12565e+07	1.22969e+07	1.32815e+07	1.23777e+07	5.76436e+06	1.13979e+07	0.434015	1.97731	-1.20418	0.983542	2.92876e-09	6.20357e-08
		113.964	2.667	1.11343e+07	1.10795e+07	1.06374e+07	9.93262e+06	9.55909e+06	9.40059e+06	1.01713e+07	9.99328e+06	1.01042e+07	1.04142e+07	9.15708e+06	9.52786e+06	9.97637e+06	9.88594e+06	1.05742e+07	1.00886e+07	1.22174e+07	1.19887e+07	1.04785e+07	1.08859e+07	1.00772e+07	9.43198e+06	1.18783e+07	1.18098e+07	1.09641e+07	1.08233e+07	1.11513e+07	1.07392e+07	9.58378e+06	9.33751e+06	9.19562e+06	9.98172e+06	1.02385e+07	9.96604e+06	1.1096e+07	1.03774e+07	1.08375	0.935237	0.116031	-0.0965957	0.0701706	0.0785849
		206.995	2.413	1.13339e+07	1.12555e+07	1.21569e+07	1.1814e+07	1.07804e+07	1.12277e+07	1.23563e+07	1.17424e+07	1.08768e+07	1.13073e+07	1.18312e+07	1.20074e+07	1.2447e+07	1.12978e+07	1.30851e+07	1.31733e+07	1.32376e+07	1.26872e+07	1.15945e+07	1.19995e+07	1.25912e+07	1.15712e+07	1.48605e+07	1.4213e+07	1.19451e+07	1.17438e+07	1.18073e+07	1.17622e+07	1.10983e+07	1.0696e+07	1.16302e+07	1.20447e+07	1.15834e+07	1.20032e+07	1.28443e+07	1.17848e+07	1.10886	0.917505	0.149076	-0.124212	0.0222632	0.0221192
LT9970000	C14 H21 N O3	250.145	10.112	7.27912e+06	9.42272e+06	1.14123e+07	9.29926e+06	1.21142e+07	1.14297e+07	1.15223e+07	1.29376e+07	8.21734e+06	1.04419e+07	1.25238e+07	1.19024e+07	1.2748e+07	1.20539e+07	1.03671e+07	1.05988e+07	7.48799e+06	7.3919e+06	1.10399e+07	1.15943e+07	1.35755e+07	1.17926e+07	1.44505e+07	1.48603e+07	8.53556e+06	6.48141e+06	1.04565e+07	1.04087e+07	1.28397e+07	1.22033e+07	1.33634e+07	1.22541e+07	1.06772e+07	1.11067e+07	1.15241e+07	1.13299e+07	1.07932	0.983144	0.110127	-0.0245252	0.496307	0.599201
		160.841	12.026	8.68544e+06	8.4676e+06	1.09035e+07	9.485e+06	1.0063e+07	1.13385e+07	1.12013e+07	1.06181e+07	1.00465e+07	9.48747e+06	1.03205e+07	1.09172e+07	1.0773e+07	1.11413e+07	1.20242e+07	1.11896e+07	9.73099e+06	9.32925e+06	9.4721e+06	1.01897e+07	9.79969e+06	1.02437e+07	1.31577e+07	1.43387e+07	9.55495e+06	9.36453e+06	1.05023e+07	9.43277e+06	1.18266e+07	1.09771e+07	1.01212e+07	1.16815e+07	1.00953e+07	1.07375e+07	1.07827e+07	1.07397e+07	1.0681	0.996007	0.0950401	-0.00577234	0.392771	0.65082
		174.828	12.551	1.42059e+07	1.41076e+07	8.36206e+06	1.38444e+07	1.24469e+07	1.22168e+07	1.14612e+07	6.74111e+06	1.44965e+07	1.48031e+07	1.32141e+07	1.39313e+07	1.22611e+07	1.19393e+07	1.08958e+07	6.47873e+06	1.43708e+07	1.45543e+07	8.68003e+06	1.42815e+07	1.25977e+07	1.27032e+07	6.18441e+06	9.77335e+06	1.41772e+07	1.43061e+07	1.29334e+07	1.44984e+07	1.23088e+07	1.26466e+07	1.1594e+07	1.17625e+07	1.16732e+07	1.22525e+07	1.16432e+07	1.24777e+07	0.997424	1.07168	-0.00372113	0.0998714	0.983923	0.26631
		158.012	0.33	1.28113e+07	1.40648e+07	1.34468e+07	1.31036e+07	1.39346e+07	1.13979e+07	1.41971e+07	1.22706e+07	1.40038e+07	1.29171e+07	1.2751e+07	1.39225e+07	1.45428e+07	1.02394e+07	1.43679e+07	1.24407e+07	1.31384e+07	1.3958e+07	1.42011e+07	1.31818e+07	1.31894e+07	1.42743e+07	1.4103e+07	1.36604e+07	1.30012e+07	1.40276e+07	1.34973e+07	1.29859e+07	1.25906e+07	1.2873e+07	1.28619e+07	1.31073e+07	1.31533e+07	1.31482e+07	1.37133e+07	1.29936e+07	1.04257	0.947517	0.0601453	-0.0777763	0.17445	0.0233997
		174.969	11.545	1.0186e+07	9.90909e+06	1.05506e+07	1.01162e+07	1.05842e+07	1.08586e+07	1.22257e+07	1.23933e+07	1.01537e+07	1.05074e+07	1.01818e+07	1.01919e+07	1.09826e+07	1.11826e+07	1.31204e+07	1.31723e+07	1.07958e+07	1.05861e+07	1.02579e+07	1.04882e+07	1.04437e+07	1.0368e+07	1.46408e+07	1.46885e+07	1.10537e+07	1.04343e+07	1.02941e+07	1.0279e+07	1.09243e+07	1.06253e+07	1.19606e+07	1.18109e+07	1.0853e+07	1.11866e+07	1.15336e+07	1.0989e+07	1.06272	0.95278	0.0877569	-0.069785	0.393071	0.421595
Sphinganine;2-Amion-1_3-octadecanediol	C18 H39 N O2	302.305	11.291	3.04098e+06	2.85206e+06	2.67028e+06	3.51335e+06	2.98794e+06	2.91531e+06	3.02432e+06	3.70435e+06	3.13736e+06	3.16754e+06	3.28681e+06	3.32466e+06	3.52652e+06	3.03219e+06	3.20948e+06	3.27843e+06	3.76376e+06	3.58472e+06	5.16377e+06	3.55821e+06	4.37226e+06	3.73614e+06	3.99322e+06	3.95462e+06	3.58848e+06	3.27528e+06	3.30618e+06	3.43331e+06	3.85047e+06	3.7474e+06	4.96223e+06	3.38299e+06	3.08858e+06	3.24537e+06	4.01584e+06	3.47948e+06	1.30022	0.86644	0.37876	-0.206828	0.00139353	0.25437
L-(-)-Malic acid	C4 H6 O5	133.013	0.786	4.86799e+06	9.08683e+06	5.8599e+06	7.05535e+06	9.03196e+06	7.93746e+06	7.48317e+06	8.55382e+06	6.27383e+06	7.54055e+06	6.35868e+06	7.98922e+06	7.87542e+06	8.8631e+06	7.72781e+06	1.00704e+07	2.39951e+06	2.0484e+06	2.69249e+06	2.57024e+06	2.81235e+06	2.8116e+06	2.2381e+06	3.56414e+06	7.58319e+06	8.96232e+06	7.17247e+06	9.30574e+06	9.1168e+06	1.02357e+07	1.01618e+07	1.08543e+07	7.48456e+06	7.83738e+06	2.6421e+06	9.21127e+06	0.353007	3.48634	-1.50223	1.80171	1.94699e-05	3.47834e-07
1,2-dioleoyl-sn-glycero-3-phospho-(1'-sn-glycerol)	C42 H79 O10 P	773.535	10.502	1.38321e+07	1.37209e+07	1.23763e+07	1.14906e+07	1.16364e+07	1.12252e+07	1.09239e+07	1.1122e+07	1.20946e+07	7.88395e+06	8.04621e+06	1.12303e+07	8.39203e+06	7.67159e+06	1.18221e+07	1.16232e+07	1.70874e+06	4.31577e+06	1.19831e+07	9.16145e+06	6.54235e+06	1.17039e+07	8.00071e+06	9.41993e+06	1.45005e+07	8.81964e+06	1.0007e+07	1.04927e+07	1.0619e+07	1.05053e+07	1.12512e+07	1.20746e+07	1.20409e+07	9.8455e+06	7.85449e+06	1.06985e+07	0.652316	1.36209	-0.616357	0.445818	0.0121868	0.0449831
O-Phosphorylethanolamine	C2 H8 N O4 P	142.026	0.722	3.93627e+06	1.44993e+07	7.95728e+06	1.33056e+07	4.68042e+06	1.28485e+07	3.75627e+06	4.26429e+06	1.02919e+07	1.2706e+07	3.3795e+06	3.91392e+06	3.78862e+06	1.30442e+07	4.27915e+06	4.39084e+06	1.0398e+07	7.39976e+06	1.80993e+06	7.18031e+06	7.604e+06	8.67337e+06	4.97429e+06	8.15951e+06	3.2813e+06	1.22594e+07	2.62639e+06	9.40204e+06	9.9607e+06	1.40339e+07	1.37246e+07	1.01995e+07	8.156e+06	6.97427e+06	7.0249e+06	1.00801e+07	0.861317	1.43491	-0.215383	0.520963	0.562144	0.20464
Oleoyl ethanolamide	C20 H39 N O2	326.305	9.737	770231	632998	430785	218435	374459	323151	437775	229335	548074	325844	446604	201478	245992	450366	595607	443991	1.07256e+07	1.44732e+07	7.53206e+06	1.03147e+07	7.11849e+06	6.57461e+06	1.03274e+06	6.70328e+06	2.55134e+06	3.69603e+06	2.91571e+06	2.45628e+06	2.6371e+06	2.76655e+06	3.60476e+06	2.97636e+06	427146	407244	8.05934e+06	2.85287e+06	18.8679	0.353984	4.23786	-1.49825	0.000900202	0.00774458
1-palmitoyl-2-oleoyl-sn-glycero-3-phosphoethanolamine	C39 H76 N O8 P	718.537	10.132	648203	1.8459e+06	1.1062e+07	1.11791e+07	1.05198e+07	1.41499e+07	6.99768e+06	7.04138e+06	1.39694e+06	3.60127e+06	9.49324e+06	7.16422e+06	1.30511e+07	9.89089e+06	9.94058e+06	1.44395e+07	779768	872709	8.9843e+06	8.39189e+06	1.03078e+07	9.48458e+06	6.53613e+06	7.59962e+06	2.58714e+06	2.5234e+06	8.27445e+06	4.98859e+06	8.31065e+06	8.51794e+06	7.19159e+06	1.13719e+07	7.93049e+06	8.62221e+06	6.6196e+06	8.10048e+06	0.834702	1.22371	-0.260666	0.291262	0.550222	0.95408
6-Hydroxytremetone	C13 H14 O3	219.101	7.046	5.10375e+06	4.60324e+06	3.17905e+06	3.22372e+06	2.44527e+06	2.39757e+06	2.14247e+06	1.89267e+06	4.44427e+06	4.24094e+06	3.13325e+06	2.99044e+06	2.44472e+06	2.31001e+06	2.13085e+06	2.2198e+06	6.51916e+06	6.21645e+06	3.90941e+06	3.63228e+06	2.73666e+06	2.66967e+06	1.95784e+06	1.7282e+06	5.59394e+06	5.31523e+06	3.52046e+06	3.38386e+06	2.53708e+06	2.51783e+06	2.22165e+06	2.23687e+06	3.12347e+06	2.98928e+06	3.67121e+06	2.52746e+06	1.17536	0.688454	0.233107	-0.538568	0.48809	0.755202
		116.893	10.407	7.00038e+06	9.2048e+06	3.8516e+06	3.79311e+06	4.71484e+06	3.54606e+06	3.88221e+06	3.78814e+06	9.50336e+06	1.01532e+07	4.3077e+06	8.11404e+06	4.87727e+06	5.34237e+06	4.84448e+06	1.02543e+07	6.4207e+06	3.92611e+06	1.3551e+07	4.90624e+06	8.91283e+06	3.9577e+06	8.97793e+06	3.20669e+06	1.28163e+07	3.57357e+06	6.13225e+06	1.43975e+07	4.1519e+06	3.58476e+06	3.8583e+06	2.00363e+06	4.97264e+06	7.17459e+06	6.73239e+06	4.9363e+06	1.35389	0.733216	0.437107	-0.44769	0.248603	0.843117
Abieticacid	C20 H30 O2	301.217	9.592	8.96928e+06	9.25664e+06	1.08109e+07	1.13112e+07	1.27021e+07	1.19781e+07	1.32041e+07	1.29663e+07	9.37741e+06	9.67232e+06	1.15204e+07	1.12367e+07	1.26913e+07	1.26148e+07	1.33279e+07	1.42731e+07	6.79806e+06	7.41911e+06	1.0266e+07	1.12877e+07	1.26435e+07	1.2119e+07	1.34839e+07	1.33808e+07	8.28975e+06	8.45725e+06	1.12044e+07	1.10369e+07	1.27021e+07	1.32701e+07	1.28127e+07	1.38604e+07	1.13998e+07	1.18392e+07	1.09248e+07	1.27574e+07	0.958328	1.16775	-0.0614087	0.223734	0.668275	0.661978
		116.971	0.724	5.59619e+06	5.24583e+06	6.10117e+06	4.73917e+06	5.5654e+06	4.59772e+06	4.96631e+06	5.40975e+06	5.01331e+06	5.05028e+06	6.02249e+06	5.04387e+06	4.96102e+06	5.07794e+06	5.28499e+06	5.8214e+06	1.33345e+07	1.22927e+07	1.29536e+07	1.42714e+07	1.24102e+07	1.4195e+07	6.52404e+06	1.38184e+07	8.3251e+06	1.00419e+07	9.62756e+06	1.0284e+07	1.06654e+07	9.63498e+06	1.07555e+07	9.95942e+06	5.27769e+06	5.28441e+06	1.2475e+07	1.00878e+07	2.36372	0.808642	1.24106	-0.306427	6.43867e-05	0.0241084
		858.523	10.56	2.69205e+06	3.24952e+06	1.86946e+06	1.29745e+06	2.71114e+06	2.39059e+06	2.72783e+06	2.5646e+06	1.29813e+06	2.4714e+06	1.7691e+06	2.05848e+06	2.66235e+06	2.20469e+06	1.91055e+06	2.18494e+06	5.06922e+06	2.6859e+06	1.67254e+06	2.20677e+06	868752	1.14711e+06	2.44286e+06	1.8491e+06	3.31858e+06	1.29603e+06	2.03759e+06	2.15957e+06	1.16607e+06	1.12546e+06	1.90748e+06	2.97585e+06	2.43783e+06	2.06996e+06	2.24278e+06	1.60175e+06	0.919991	0.714182	-0.120309	-0.485636	0.707886	0.660406
SM(d18:1/18:0)	C41 H83 N2 O6 P	731.605	10.634	8.35029e+06	8.65024e+06	7.61832e+06	1.15901e+07	7.23687e+06	1.29869e+07	6.2894e+06	5.89944e+06	5.68265e+06	3.40568e+06	5.95123e+06	3.25902e+06	7.94846e+06	2.53278e+06	6.72139e+06	9.64722e+06	142937	157282	8.91453e+06	1.13372e+07	8.15033e+06	8.0803e+06	4.19737e+06	6.79528e+06	519973	7.66018e+06	6.96618e+06	5.6665e+06	5.89426e+06	7.77168e+06	1.25463e+07	6.12791e+06	8.5777e+06	5.64355e+06	5.9719e+06	6.54705e+06	0.696213	1.09631	-0.5224	0.132654	0.152365	0.724143
		162.838	11.975	8.82769e+06	8.55185e+06	1.07431e+07	9.61018e+06	1.03773e+07	1.09984e+07	1.16226e+07	1.08373e+07	9.32101e+06	9.58168e+06	9.82055e+06	1.02629e+07	1.04078e+07	1.06697e+07	1.13901e+07	1.19671e+07	9.32208e+06	8.71061e+06	9.3716e+06	9.97031e+06	9.79969e+06	1.04513e+07	1.27681e+07	1.28367e+07	9.35226e+06	8.94341e+06	9.97452e+06	9.31939e+06	1.08631e+07	1.01211e+07	1.14207e+07	1.149e+07	1.0196e+07	1.04276e+07	1.04038e+07	1.04921e+07	1.02037	1.00849	0.0290992	0.012196	0.763292	0.744183
		747.572	9.919	2.34872e+06	1.18705e+07	8.14071e+06	6.89109e+06	8.96347e+06	9.94182e+06	9.42561e+06	8.69625e+06	1.39452e+07	6.68295e+06	8.97066e+06	6.87255e+06	8.61648e+06	8.69335e+06	9.80415e+06	1.14476e+07	301321	560795	5.2038e+06	9.48493e+06	6.74378e+06	8.1889e+06	4.13353e+06	5.38741e+06	446789	570126	1.01539e+07	8.20123e+06	9.67438e+06	8.88319e+06	7.91834e+06	8.79096e+06	8.28476e+06	9.37912e+06	5.00056e+06	8.55824e+06	0.603585	1.71146	-0.728372	0.775226	0.0501019	0.333405
		236.149	1.11	6.34585e+06	2.99504e+06	2.77882e+06	2.12356e+06	2.11887e+06	3.46924e+06	2.08558e+06	2.55619e+06	4.92808e+06	8.43233e+06	4.68447e+06	1.67763e+06	2.3361e+06	4.07313e+06	2.20101e+06	3.68749e+06	4.80034e+06	3.84233e+06	3.73589e+06	3.89221e+06	2.2766e+06	2.72601e+06	439294	1.34842e+06	6.6045e+06	4.43165e+06	2.73819e+06	3.24242e+06	2.35327e+06	2.85683e+06	1.78225e+06	3.64983e+06	3.05914e+06	4.00253e+06	2.88264e+06	2.79751e+06	0.942301	0.970469	-0.0857397	-0.043246	0.810044	0.451986
		92.9268	0.712	1.64876e+06	1.99951e+06	1.46957e+06	1.56074e+06	1.88098e+06	915068	948067	1.58792e+06	1.12292e+06	1.23831e+06	2.80423e+06	1.34899e+06	1.00639e+06	1.36957e+06	1.61325e+06	1.43167e+06	1.38854e+07	6.58966e+06	6.1295e+06	9.67583e+06	1.15425e+07	6.7674e+06	2.22925e+06	8.7387e+06	3.70821e+06	3.53933e+06	7.43645e+06	3.10663e+06	3.77535e+06	3.65653e+06	4.35364e+06	3.86133e+06	1.50133e+06	1.49191e+06	8.19478e+06	3.74178e+06	5.45836	0.456606	2.44847	-1.13098	0.00112221	0.0162041
		153.978	0.577	3.38704e+06	3.27246e+06	3.24509e+06	965352	853168	2.25027e+06	3.07815e+06	2.75439e+06	891078	3.25135e+06	2.74394e+06	940074	2.41905e+06	2.42892e+06	3.29379e+06	3.40357e+06	3.51879e+06	1.24827e+06	3.23164e+06	2.59267e+06	2.28884e+06	3.17551e+06	3.68014e+06	2.55942e+06	2.49079e+06	986213	3.18938e+06	3.18127e+06	3.37797e+06	2.04815e+06	2.48019e+06	2.3679e+06	2.47574e+06	2.42147e+06	2.78691e+06	2.48549e+06	1.12569	0.891843	0.170807	-0.165138	0.510505	0.499713
		170.832	2.14	6.6922e+06	9.84608e+06	6.47002e+06	1.00186e+07	9.69834e+06	7.49535e+06	9.91481e+06	6.83304e+06	9.57985e+06	7.55e+06	6.60647e+06	1.06519e+07	1.01391e+07	6.80164e+06	9.89933e+06	5.77547e+06	1.12026e+07	1.31004e+07	1.29122e+07	1.19838e+07	1.08736e+07	1.29046e+07	1.37563e+07	1.16765e+07	7.75639e+06	1.09136e+07	1.06652e+07	8.13948e+06	7.77505e+06	6.39382e+06	1.00549e+07	6.99422e+06	8.37106e+06	8.37547e+06	1.23012e+07	8.09551e+06	1.4695	0.658105	0.555322	-0.60361	9.46453e-05	0.000245338
		194.927	10.875	1.15693e+07	1.15137e+07	1.23169e+07	1.17182e+07	1.1268e+07	1.13145e+07	1.13858e+07	1.14289e+07	1.25178e+07	1.20829e+07	1.16541e+07	1.18181e+07	1.18598e+07	1.13828e+07	1.21047e+07	1.13501e+07	1.15004e+07	1.17726e+07	1.23653e+07	1.19115e+07	1.15324e+07	1.29565e+07	1.15276e+07	1.16666e+07	1.37478e+07	1.19796e+07	1.16868e+07	1.19062e+07	1.11403e+07	1.17867e+07	1.15627e+07	1.16309e+07	1.15644e+07	1.18463e+07	1.19041e+07	1.18465e+07	1.02937	0.995157	0.0417663	-0.00700466	0.142781	0.938294
		847.443	10.235	3.62015e+06	1.08033e+07	9.93049e+06	5.65898e+06	1.54443e+06	2.96762e+06	7.40648e+06	8.77466e+06	1.72382e+06	7.88763e+06	7.33389e+06	7.52785e+06	2.57455e+06	1.45065e+06	9.78066e+06	6.62767e+06	415793	9.86588e+06	6.49291e+06	4.92567e+06	9.27764e+06	8.83063e+06	5.10197e+06	4.43507e+06	1.37089e+07	1.33552e+07	9.4539e+06	4.02401e+06	2.05925e+06	5.13109e+06	7.81589e+06	2.57505e+06	6.33826e+06	5.61334e+06	6.1682e+06	4.57755e+06	0.973169	0.742122	-0.039238	-0.430272	0.919105	0.587346
Dibenzylamine	C14 H15 N	198.128	4.846	1.297e+07	1.30743e+07	1.3117e+07	1.26527e+07	1.3005e+07	1.28645e+07	1.2664e+07	1.32454e+07	1.35568e+07	1.33232e+07	1.27794e+07	1.29847e+07	1.30253e+07	1.24232e+07	1.25502e+07	1.27497e+07	1.32522e+07	1.26802e+07	1.33392e+07	1.28403e+07	1.2604e+07	1.30061e+07	1.27223e+07	1.25176e+07	1.2952e+07	1.31147e+07	1.28951e+07	1.2601e+07	1.26202e+07	1.2588e+07	1.28286e+07	1.2454e+07	1.29491e+07	1.2924e+07	1.28702e+07	1.26226e+07	0.993909	0.98076	-0.00881428	-0.0280286	0.555609	0.409143
Glutarylcarnitine	C12 H21 N O6	276.144	1.197	8.30217e+06	8.6516e+06	6.57792e+06	5.62038e+06	7.16319e+06	4.24967e+06	5.19652e+06	6.66009e+06	5.6777e+06	4.216e+06	6.88257e+06	5.39672e+06	5.68648e+06	5.10215e+06	5.47424e+06	6.49006e+06	5.41769e+06	3.77047e+06	4.77772e+06	3.43236e+06	3.82488e+06	4.5369e+06	1.223e+06	5.40159e+06	9.31899e+06	1.10655e+07	1.0758e+07	9.41706e+06	9.22139e+06	1.36659e+07	1.18099e+07	1.24003e+07	6.55269e+06	5.61574e+06	4.04808e+06	1.00875e+07	0.617773	2.49193	-0.694851	1.31727	0.00365006	3.05487e-07
		240.969	12.476	1.12448e+07	1.02373e+07	1.24636e+07	1.18906e+07	1.22336e+07	1.30091e+07	1.27636e+07	1.33539e+07	1.18564e+07	1.20756e+07	1.09559e+07	1.22279e+07	1.28227e+07	1.25768e+07	1.29519e+07	1.27838e+07	1.11456e+07	1.11406e+07	1.18685e+07	1.19089e+07	8.35292e+06	1.25695e+07	1.32161e+07	1.29045e+07	1.06952e+07	1.08801e+07	1.20945e+07	1.13466e+07	1.26601e+07	1.27176e+07	1.30639e+07	1.26898e+07	1.21496e+07	1.22814e+07	1.16383e+07	1.26749e+07	0.957922	1.08907	-0.0620197	0.123095	0.445917	0.558754
L-Phenylalanine	C9 H11 N O2	164.071	2.906	6.0137e+06	6.274e+06	5.98374e+06	4.64684e+06	5.84017e+06	5.55199e+06	5.43872e+06	6.22755e+06	5.88853e+06	5.41771e+06	6.68788e+06	5.23295e+06	5.1018e+06	6.38189e+06	6.01463e+06	6.39059e+06	8.18989e+06	6.66183e+06	8.33234e+06	7.35716e+06	7.91163e+06	8.08146e+06	4.37736e+06	8.56538e+06	9.78236e+06	1.06186e+07	1.08902e+07	1.00243e+07	1.17561e+07	1.36445e+07	1.31701e+07	1.25852e+07	5.74709e+06	5.8895e+06	7.43463e+06	1.14606e+07	1.29363	1.54151	0.37143	0.624345	0.010161	4.51266e-05
		846.439	10.466	6.95794e+06	1.08033e+07	9.19455e+06	1.09069e+06	3.3181e+06	5.47132e+06	7.52579e+06	5.76361e+06	2.89644e+06	7.60802e+06	1.37043e+06	4.95182e+06	1.3725e+06	6.80024e+06	6.84527e+06	1.98671e+06	696425	9.51818e+06	9.07447e+06	8.10451e+06	9.79133e+06	7.05228e+06	4.11829e+06	7.36887e+06	1.15655e+07	1.00846e+07	3.56367e+06	8.08679e+06	8.02855e+06	1.0034e+07	9.62211e+06	7.04086e+06	6.26566e+06	4.22893e+06	6.96555e+06	8.67692e+06	1.1117	1.24569	0.15277	0.316947	0.65954	0.292538
		121.04	0.265	6.83949e+06	1.1521e+07	7.21574e+06	8.76917e+06	8.46427e+06	7.29241e+06	8.4256e+06	6.63173e+06	1.15511e+07	7.09463e+06	5.4948e+06	1.12903e+07	9.8333e+06	4.80032e+06	8.28376e+06	5.70048e+06	8.13107e+06	1.17849e+07	1.12755e+07	6.84268e+06	6.49484e+06	9.10285e+06	7.61467e+06	6.83465e+06	7.62311e+06	1.22057e+07	9.52811e+06	7.37531e+06	4.36466e+06	7.69352e+06	8.09721e+06	7.28643e+06	8.14492e+06	8.00609e+06	8.51014e+06	7.49921e+06	1.04484	0.881209	0.0632817	-0.182444	0.696136	0.654077
(3S,5R,10R,12S,14S,15R,16R)-3,5,10,14,15-Pentahydroxy-12,16-dimethyl-2-icosanone	C22 H44 O6	403.307	8.777	2.43416e+06	2.87889e+06	3.76556e+06	1.91027e+06	3.68065e+06	3.58534e+06	3.65428e+06	4.15684e+06	2.67956e+06	3.58943e+06	3.45549e+06	3.89228e+06	2.79406e+06	3.45075e+06	5.1371e+06	3.31571e+06	335564	3.54936e+06	1.35742e+07	4.87777e+06	1.28392e+07	3.68193e+06	1.30345e+07	3.62327e+06	3.09264e+06	5.03846e+06	4.27999e+06	3.75868e+06	4.37113e+06	3.79303e+06	1.28407e+07	2.78484e+06	3.25825e+06	3.5393e+06	6.93948e+06	4.03651e+06	2.12982	0.581673	1.09073	-0.78172	0.0914953	0.394559
		169.977	11.556	9.16238e+06	9.00348e+06	9.46023e+06	9.1247e+06	1.00279e+07	9.74687e+06	1.07343e+07	4.49693e+06	9.54793e+06	9.52236e+06	9.10609e+06	9.63708e+06	1.01731e+07	1.00184e+07	1.1528e+07	1.12412e+07	9.25775e+06	9.52421e+06	9.30056e+06	9.43093e+06	9.47687e+06	9.46819e+06	1.26192e+07	1.25831e+07	9.10098e+06	9.31085e+06	9.2377e+06	9.4127e+06	1.01574e+07	9.92472e+06	1.03951e+07	1.03947e+07	8.9696e+06	1.00968e+07	1.02076e+07	9.66871e+06	1.13802	0.947207	0.186529	-0.0782484	0.168695	0.4248
Cholinephosphate	C5 H14 N O4 P	184.073	10.603	4.86243e+06	5.07904e+06	1.08342e+07	9.76064e+06	1.18263e+07	1.06871e+07	1.05668e+07	1.05709e+07	6.79988e+06	1.06719e+07	1.09089e+07	1.20152e+07	1.15966e+07	1.13998e+07	1.0624e+07	1.01946e+07	2.7718e+06	4.84147e+06	1.23474e+07	1.10012e+07	1.02528e+07	1.12185e+07	1.18455e+07	1.30347e+07	5.77358e+06	5.89192e+06	1.10926e+07	1.20375e+07	1.25453e+07	1.19511e+07	1.06379e+07	1.08224e+07	9.27343e+06	1.05264e+07	9.66418e+06	1.09575e+07	1.04214	1.13383	0.0595445	0.181202	0.815228	0.797028
		121.04	1.114	1.0079e+07	1.08089e+07	1.09026e+07	1.12101e+07	1.05075e+07	1.05163e+07	1.02974e+07	1.12272e+07	1.18296e+07	1.12484e+07	1.1597e+07	1.01721e+07	1.02203e+07	1.01697e+07	9.92866e+06	1.01757e+07	1.24332e+07	1.35222e+07	1.03622e+07	1.10015e+07	1.02257e+07	9.8039e+06	1.03088e+07	1.18328e+07	1.0971e+07	1.08501e+07	1.05945e+07	1.04756e+07	9.44514e+06	9.49231e+06	9.32395e+06	8.76385e+06	1.06936e+07	1.06677e+07	1.11863e+07	9.46872e+06	1.04607	0.846458	0.0649814	-0.24049	0.33421	0.0481537
		127.05	0.758	8.4311e+06	7.37505e+06	7.40216e+06	6.20327e+06	7.22756e+06	8.03813e+06	6.31668e+06	7.7405e+06	8.30651e+06	5.78043e+06	6.82428e+06	8.06195e+06	6.09039e+06	6.8086e+06	7.27615e+06	8.02858e+06	6.81405e+06	5.35981e+06	6.29471e+06	5.37688e+06	5.89507e+06	6.67035e+06	4.21384e+06	6.47382e+06	1.01609e+07	1.10862e+07	1.07303e+07	9.53613e+06	1.0362e+07	1.34646e+07	1.16573e+07	1.00798e+07	7.34181e+06	7.14711e+06	5.88732e+06	1.05734e+07	0.80189	1.79596	-0.318524	0.844756	0.0034071	4.78865e-07
Dioleoylphosphatidylserine	C42 H78 N O10 P	786.531	10.597	5.98215e+06	932903	4.81361e+06	5.74248e+06	5.54605e+06	1.05409e+07	6.00839e+06	5.99954e+06	5.71838e+06	6.21368e+06	6.55092e+06	6.57905e+06	2.5409e+06	6.25902e+06	5.69224e+06	7.51273e+06	6.59004e+06	4.93954e+06	7.26886e+06	5.74404e+06	1.34515e+07	6.47916e+06	6.92311e+06	5.75387e+06	4.84072e+06	1.1515e+07	5.85637e+06	5.80874e+06	5.89839e+06	6.54578e+06	7.00504e+06	6.79538e+06	5.69576e+06	5.88336e+06	7.14377e+06	6.50786e+06	1.25423	0.910984	0.326797	-0.134503	0.288812	0.76507
Adenosine	C10 H13 N5 O4	326.111	3.088	1.00861e+07	6.28849e+06	6.74454e+06	4.34242e+06	5.59523e+06	5.98163e+06	9.30833e+06	6.94965e+06	8.10204e+06	8.76862e+06	1.04631e+07	4.54863e+06	4.54964e+06	6.98486e+06	1.34079e+07	6.67892e+06	3.8136e+06	2.59691e+06	3.6931e+06	3.13519e+06	4.15124e+06	3.64208e+06	1.37178e+06	3.88183e+06	8.14523e+06	8.17266e+06	9.35565e+06	9.18156e+06	8.3995e+06	1.18481e+07	1.27652e+07	1.26594e+07	6.91205e+06	7.93796e+06	3.28572e+06	9.86765e+06	0.475361	3.0032	-1.07291	1.5865	0.000659028	6.95148e-06
		514.325	4.196	1.07497e+07	1.05781e+07	1.05047e+07	1.05106e+07	1.06801e+07	9.37902e+06	9.63101e+06	1.34057e+07	1.07937e+07	1.04694e+07	1.04873e+07	1.05023e+07	9.81767e+06	1.0605e+07	9.84845e+06	1.05375e+07	1.04985e+07	1.00786e+07	1.09013e+07	1.05711e+07	9.8168e+06	9.91706e+06	9.49888e+06	1.02123e+07	1.09864e+07	1.13428e+07	1.14349e+07	1.1264e+07	1.11194e+07	1.18553e+07	1.20906e+07	1.12843e+07	1.06799e+07	1.03827e+07	1.01868e+07	1.13135e+07	0.953834	1.11061	-0.0681905	0.151347	0.309911	4.20112e-05
		169.977	11.698	9.16238e+06	8.99776e+06	9.46023e+06	9.13128e+06	1.00409e+07	9.77579e+06	1.07827e+07	4.49693e+06	9.53258e+06	9.43984e+06	9.10297e+06	9.64345e+06	1.02342e+07	1.00539e+07	1.15772e+07	1.12909e+07	9.25775e+06	9.60358e+06	9.30056e+06	9.3698e+06	9.49044e+06	9.46819e+06	1.26559e+07	1.26305e+07	9.10098e+06	9.31085e+06	9.2574e+06	9.45288e+06	1.01574e+07	9.95528e+06	1.04389e+07	1.04313e+07	8.98099e+06	1.01094e+07	1.02221e+07	1.00563e+07	1.13819	0.983784	0.186744	-0.0235859	0.170687	0.437088
[(4Z)-5-(Methylsulfanyl)-4-penten-2-yn-1-yl]benzene	C12 H12 S	189.073	2.532	8.18841e+06	1.11055e+07	5.51611e+06	8.37191e+06	8.47314e+06	7.98917e+06	9.57266e+06	7.92041e+06	8.19505e+06	9.64081e+06	8.38264e+06	8.84895e+06	8.8758e+06	8.30114e+06	9.86927e+06	9.00013e+06	9.1993e+06	9.0272e+06	9.29452e+06	9.28688e+06	8.17494e+06	9.22117e+06	1.33904e+07	8.8794e+06	8.2412e+06	1.11728e+07	7.60922e+06	8.73298e+06	7.68034e+06	7.68839e+06	8.68542e+06	5.12407e+06	8.39217e+06	8.88922e+06	9.55923e+06	8.34724e+06	1.13907	0.873213	0.187851	-0.195595	0.163071	0.0993002
1-Deoxy-L-mannitol	C6 H14 O5	189.073	2.528	8.18841e+06	1.11055e+07	5.51611e+06	8.37191e+06	8.47314e+06	7.98917e+06	9.57266e+06	7.92041e+06	8.19505e+06	9.64081e+06	8.38264e+06	8.84895e+06	8.8758e+06	8.30114e+06	9.86927e+06	9.00013e+06	9.1993e+06	9.0272e+06	9.29452e+06	9.28688e+06	8.17494e+06	9.22117e+06	1.33904e+07	8.8794e+06	8.2412e+06	1.11728e+07	7.60922e+06	8.73298e+06	7.68034e+06	7.68839e+06	8.68542e+06	5.12407e+06	8.39217e+06	8.88922e+06	9.55923e+06	8.34724e+06	1.13907	0.873213	0.187851	-0.195595	0.163071	0.0993002
		858.523	8.837	7.09842e+06	5.85768e+06	1.69085e+06	1.93964e+06	395997	1.46621e+06	886080	1.37761e+06	8.33723e+06	3.80841e+06	787619	3.29039e+06	2.53047e+06	7.58437e+06	5.7467e+06	1.62966e+06	1.13362e+07	1.37491e+06	975646	1.48249e+06	695487	1.60846e+06	2.30158e+06	513069	1.79112e+06	7.54107e+06	1.54872e+06	672272	836500	970446	1.84142e+06	1.52759e+06	2.58906e+06	4.21436e+06	2.53598e+06	1.34675e+06	0.979497	0.531058	-0.0298876	-0.913058	0.973112	0.772024
O-{[(2R)-2-[(7Z,10Z,13Z,16Z,19Z)-7,10,13,16,19-Docosapentaenoyloxy]-3-(palmitoyloxy)propoxy](hydroxy)phosphoryl}-L-serine	C44 H76 N O10 P	808.514	10.095	412996	6.04311e+06	1.6819e+06	1.02692e+07	2.56682e+06	9.05628e+06	843697	5.64714e+06	9.11242e+06	1.23153e+07	1.11714e+07	7.0575e+06	1.03334e+07	6.9948e+06	4.03879e+06	2.76003e+06	2.48236e+06	516870	541922	7.60164e+06	428358	1.40361e+06	508698	7.08119e+06	2.00961e+06	2.20029e+06	476889	3.16777e+06	3.27538e+06	3.72527e+06	998582	7.22434e+06	4.56514e+06	7.97295e+06	2.57058e+06	2.10603e+06	0.563089	0.819283	-0.828566	-0.287566	0.263693	0.812899
		181.014	11.717	8.58421e+06	8.07436e+06	7.33409e+06	7.31388e+06	7.14633e+06	7.21732e+06	8.12306e+06	8.38771e+06	5.604e+06	8.1895e+06	6.83589e+06	6.95335e+06	7.18703e+06	6.88177e+06	8.74725e+06	7.64278e+06	8.924e+06	9.43982e+06	7.30144e+06	6.99047e+06	6.07152e+06	6.99193e+06	9.05336e+06	9.04628e+06	6.82681e+06	8.71901e+06	7.29374e+06	4.94809e+06	5.42694e+06	4.22023e+06	7.91534e+06	7.80436e+06	7.77262e+06	7.25519e+06	7.97735e+06	7.54905e+06	1.02634	0.94631	0.0375088	-0.079615	0.688115	0.0878154
PG(18:2(9Z,12Z)/22:6(4Z,7Z,10Z,13Z,16Z,19Z))	C46 H75 O10 P	817.503	10.184	6.64592e+06	5.65795e+06	1.13223e+06	4.55632e+06	6.09886e+06	5.77113e+06	4.13403e+06	7.13287e+06	7.03312e+06	6.2836e+06	5.501e+06	5.33083e+06	3.73753e+06	5.76204e+06	4.30061e+06	5.65222e+06	7.14081e+06	1.71801e+06	6.18664e+06	6.71367e+06	7.39122e+06	7.10629e+06	2.53445e+06	9.21166e+06	1.33393e+07	9.50799e+06	9.40874e+06	9.15788e+06	1.02877e+07	9.44526e+06	9.54719e+06	1.14605e+07	5.14116e+06	5.45012e+06	6.00034e+06	9.52759e+06	1.16712	1.58784	0.22295	0.667066	0.458844	0.00169523
		132.867	2.605	9.19932e+06	8.21776e+06	7.41995e+06	9.03866e+06	9.02648e+06	9.82934e+06	1.19008e+07	1.03239e+07	9.52455e+06	8.58095e+06	8.692e+06	7.85056e+06	1.26608e+07	1.02909e+07	8.88723e+06	1.28015e+07	6.81054e+06	9.21291e+06	7.02157e+06	6.98884e+06	9.36883e+06	8.11329e+06	1.30229e+07	1.21363e+07	7.14123e+06	7.13911e+06	7.60807e+06	4.82077e+06	7.99132e+06	7.5216e+06	1.00115e+07	8.04223e+06	9.36952e+06	9.91106e+06	9.0844e+06	7.79969e+06	0.969569	0.858581	-0.0445848	-0.219973	0.774019	0.141554
		116.927	0.103	4.65628e+06	2.45669e+06	7.33589e+06	2.65358e+06	7.20074e+06	5.51638e+06	8.6012e+06	8.19374e+06	4.44914e+06	6.03183e+06	9.35907e+06	1.02946e+07	7.35188e+06	6.11802e+06	1.32113e+07	1.26356e+07	4.73564e+06	1.98761e+06	2.66644e+06	7.7021e+06	9.45174e+06	1.01064e+07	8.15713e+06	9.99946e+06	2.50996e+06	2.46583e+06	6.96316e+06	7.45986e+06	8.22265e+06	8.18551e+06	9.0145e+06	7.05902e+06	5.82681e+06	8.68143e+06	6.85082e+06	7.02542e+06	1.17574	1.02549	0.23357	0.0363071	0.488969	0.80741
1,2,4-Butanetriol	C4 H10 O3	129.052	1.129	7.35903e+06	1.27112e+07	8.20431e+06	1.31475e+07	9.07553e+06	9.11556e+06	1.27016e+07	8.45096e+06	9.3351e+06	9.47337e+06	8.4266e+06	1.08584e+07	1.08032e+07	8.72198e+06	1.04351e+07	8.08245e+06	7.83882e+06	1.00646e+07	9.87523e+06	1.02748e+07	1.01843e+07	1.09483e+07	1.22539e+07	1.29317e+07	1.01312e+07	7.68476e+06	1.01075e+07	8.44637e+06	7.54932e+06	6.74531e+06	7.1712e+06	7.76424e+06	1.00957e+07	9.51703e+06	1.05465e+07	7.78281e+06	1.04465	0.737955	0.0630158	-0.438395	0.659273	0.00559253
		129.052	0.988	1.64106e+06	1.27112e+07	1.89442e+06	1.31475e+07	9.07553e+06	2.11047e+06	1.27016e+07	1.85369e+06	9.3351e+06	2.44647e+06	1.93455e+06	1.08584e+07	1.08032e+07	2.0191e+06	1.04351e+07	2.19477e+06	7.83882e+06	4.47071e+06	9.87523e+06	4.72421e+06	1.01843e+07	1.09483e+07	4.56327e+06	1.29317e+07	2.53216e+06	7.68476e+06	1.01075e+07	2.06331e+06	1.82389e+06	1.51342e+06	7.1712e+06	1.91896e+06	6.89194e+06	6.25334e+06	8.19207e+06	4.85168e+06	1.18865	0.592241	0.249319	-0.755743	0.577752	0.0379004
		168.027	0.719	1.15868e+07	1.01868e+07	1.06888e+07	9.1592e+06	1.10213e+07	8.91347e+06	9.04382e+06	1.05984e+07	9.70895e+06	9.8822e+06	1.12619e+07	1.00018e+07	9.3097e+06	9.77622e+06	1.04952e+07	9.22553e+06	1.09125e+07	9.71793e+06	1.22273e+07	1.00758e+07	1.04405e+07	1.03348e+07	5.54579e+06	1.17559e+07	1.17657e+07	1.23018e+07	1.27112e+07	1.13624e+07	1.28131e+07	1.31383e+07	1.31193e+07	1.26046e+07	1.01498e+07	9.95769e+06	1.01263e+07	1.24532e+07	0.997683	1.22979	-0.00334606	0.298408	0.977179	0.0135063
		555.889	0.33	178152	42880.8	349064	1.21668e+06	3.65543e+06	4.62704e+06	8.38885e+06	9.27864e+06	140371	93849.6	121142	573535	3.97061e+06	6.56135e+06	7.28976e+06	6.54442e+06	59136.2	74256.7	353601	222839	7.83342e+06	1.66881e+06	9.45928e+06	6.63922e+06	71169.3	143853	301372	446564	3.58854e+06	3.01716e+06	3.55038e+06	8.39844e+06	3.46709e+06	3.16188e+06	3.28882e+06	3.28377e+06	0.948582	0.998464	-0.0761563	-0.00221718	0.927628	0.633478
		429.377	10.723	2.42264e+06	1.50612e+06	1.55633e+06	1.15132e+06	1.53481e+06	998349	1.94156e+06	304623	1.03743e+06	1.31304e+06	1.57362e+06	597290	762439	832770	615026	555590	1.21132e+07	1.00319e+07	1.05534e+07	1.30775e+07	1.06389e+07	1.20989e+07	5.96348e+06	1.22767e+07	7.48304e+06	1.02341e+07	8.48414e+06	8.04864e+06	2.95464e+06	1.00716e+07	1.2357e+07	9.3829e+06	1.42697e+06	910901	1.08443e+07	9.62098e+06	7.5995	0.887196	2.92591	-0.172675	2.64273e-06	0.0993316
		216.909	10.893	9.33118e+06	9.35732e+06	7.91081e+06	7.9455e+06	7.95481e+06	8.16452e+06	7.84007e+06	7.96955e+06	8.89898e+06	7.97053e+06	7.42974e+06	7.68952e+06	7.88095e+06	7.61147e+06	8.26181e+06	8.04436e+06	1.00049e+07	9.13041e+06	7.70819e+06	7.56125e+06	7.88441e+06	8.16159e+06	7.6406e+06	7.86142e+06	1.00217e+07	8.84531e+06	7.4508e+06	7.68067e+06	7.4329e+06	7.99132e+06	7.98228e+06	8.18669e+06	8.30922e+06	7.97342e+06	8.2441e+06	8.08901e+06	0.992162	0.981188	-0.0113523	-0.0273982	0.86751	0.91858
		576.465	10.573	176456	1.152e+07	2.86341e+06	6.01689e+06	7.85044e+06	1.4368e+06	1.24777e+06	243015	7.79494e+06	6.29244e+06	7.13588e+06	5.09977e+06	6.38994e+06	7.84997e+06	9.4768e+06	7.79383e+06	9.16083e+06	8.66783e+06	5.64018e+06	947574	5.53881e+06	6.00806e+06	1.12152e+07	7.01049e+06	1.03973e+07	8.6083e+06	2.22108e+06	236332	1.88825e+06	247984	8.59766e+06	6.26775e+06	3.91935e+06	7.2292e+06	6.77363e+06	4.24441e+06	1.72825	0.626609	0.789314	-0.674363	0.141401	0.299854
Cytosine	C4 H5 N3 O	112.051	1.312	8.41522e+06	2.388e+06	5.5065e+06	2.15493e+06	2.66515e+06	4.47727e+06	2.86004e+06	6.74872e+06	2.67134e+06	4.87336e+06	5.95568e+06	1.73554e+06	1.95518e+06	4.7326e+06	3.05428e+06	5.06589e+06	5.83414e+06	2.09415e+06	2.6902e+06	4.3601e+06	4.6209e+06	2.59854e+06	1.62375e+06	3.4449e+06	7.34385e+06	8.43145e+06	4.23206e+06	8.71886e+06	8.85206e+06	1.30589e+07	5.21987e+06	1.11675e+07	4.40198e+06	3.75548e+06	3.40834e+06	8.57515e+06	0.774274	2.51594	-0.369085	1.33109	0.321924	0.00133172
		135.97	11.38	1.21941e+07	1.28301e+07	1.27531e+07	1.25734e+07	1.27956e+07	1.26397e+07	1.29612e+07	1.26736e+07	1.25608e+07	1.27172e+07	1.26303e+07	1.24911e+07	1.23563e+07	1.26574e+07	1.239e+07	1.24715e+07	1.25045e+07	1.24273e+07	1.27706e+07	1.27637e+07	1.26616e+07	1.24604e+07	1.26719e+07	1.27387e+07	1.28042e+07	1.29132e+07	1.28662e+07	1.29218e+07	1.27572e+07	1.28192e+07	1.28086e+07	1.2717e+07	1.26776e+07	1.25343e+07	1.26248e+07	1.28139e+07	0.995836	1.01498	-0.00601966	0.0214502	0.589604	0.004445
Acetonecyanohydrin	C4 H7 N O	86.0604	0.77	1.04042e+07	1.03208e+07	8.13628e+06	8.507e+06	7.18162e+06	9.38715e+06	1.01954e+07	1.02107e+07	7.80753e+06	1.05466e+07	1.13037e+07	6.42977e+06	8.93665e+06	9.65791e+06	1.08505e+07	9.86926e+06	5.80806e+06	5.11759e+06	5.94927e+06	5.50619e+06	5.45981e+06	5.73595e+06	4.54847e+06	5.75334e+06	9.41848e+06	9.44614e+06	9.25686e+06	9.19855e+06	9.567e+06	1.14395e+07	1.0853e+07	1.04759e+07	9.29288e+06	9.42524e+06	5.48484e+06	9.50657e+06	0.590219	1.73325	-0.760677	0.793476	1.74245e-05	5.85491e-08
DL-Alanine	C3 H7 N O2	90.0553	0.848	1.05858e+07	1.05328e+07	1.00541e+07	8.89707e+06	1.27642e+07	1.04518e+07	8.87772e+06	1.22959e+07	1.16485e+07	8.5443e+06	1.26853e+07	7.77836e+06	8.79382e+06	9.04019e+06	1.15421e+07	1.02722e+07	6.23417e+06	4.9539e+06	8.02396e+06	7.01883e+06	7.5467e+06	5.91613e+06	4.74035e+06	7.71011e+06	8.45682e+06	9.3192e+06	1.1197e+07	9.01549e+06	1.23491e+07	1.11734e+07	1.27531e+07	1.29918e+07	1.05574e+07	1.00381e+07	6.51802e+06	1.11852e+07	0.617388	1.71604	-0.695752	0.779087	3.02549e-05	8.14865e-05
Crotonic acid	C4 H6 O2	87.0445	4.981	8.00691e+06	8.67425e+06	8.79155e+06	8.33394e+06	8.76394e+06	8.28338e+06	8.42895e+06	8.83027e+06	9.41507e+06	9.40608e+06	8.46646e+06	8.63955e+06	9.28872e+06	9.23638e+06	8.76511e+06	9.64456e+06	1.29842e+07	8.99124e+06	8.02415e+06	7.73361e+06	9.05793e+06	4.17288e+06	8.27163e+06	8.09911e+06	8.09204e+06	9.23521e+06	9.38242e+06	8.2964e+06	7.67632e+06	8.60368e+06	8.71808e+06	8.73789e+06	8.51415e+06	9.10774e+06	8.41685e+06	8.66088e+06	0.988572	1.02899	-0.0165822	0.0412336	0.912534	0.845351
		189.857	3.575	3.90164e+06	3.8115e+06	3.36235e+06	3.34888e+06	2.92143e+06	3.17399e+06	3.03348e+06	2.77711e+06	5.84493e+06	3.76737e+06	3.3455e+06	3.48082e+06	3.16515e+06	3.09186e+06	4.81896e+06	3.09289e+06	4.68272e+06	6.89126e+06	3.95207e+06	3.89906e+06	3.69938e+06	3.46182e+06	3.84167e+06	4.03309e+06	6.31431e+06	4.20967e+06	3.78853e+06	3.63059e+06	3.14959e+06	3.01497e+06	1.29822e+07	2.97416e+06	3.2913e+06	3.82593e+06	4.30763e+06	3.67083e+06	1.30879	0.852169	0.388239	-0.230788	0.0370955	0.593654
		377.235	9.283	3.31868e+06	3.5976e+06	3.09713e+06	2.94446e+06	4.80779e+06	4.33989e+06	5.60863e+06	9.27962e+06	2.26615e+06	2.28991e+06	2.06674e+06	2.20211e+06	2.71648e+06	2.84559e+06	2.88821e+06	2.95118e+06	7.82082e+06	2.36599e+06	4.53177e+06	2.82329e+06	3.44516e+06	2.5871e+06	5.37672e+06	5.03416e+06	3.71358e+06	6.72047e+06	1.0921e+07	2.59591e+06	5.7885e+06	6.91619e+06	4.06306e+06	4.93366e+06	4.62423e+06	2.5283e+06	4.24813e+06	5.36108e+06	0.918668	1.26199	-0.122385	0.335696	0.708539	0.216371
		206.055	0.76	8.29786e+06	7.02114e+06	7.08088e+06	6.60575e+06	8.47687e+06	6.92984e+06	7.33853e+06	8.33623e+06	7.55004e+06	6.92663e+06	8.60468e+06	6.03835e+06	7.00222e+06	4.80758e+06	8.13005e+06	6.45177e+06	1.07175e+07	9.89013e+06	1.20211e+07	1.06091e+07	1.00738e+07	1.02969e+07	5.79552e+06	1.18913e+07	1.15539e+07	1.17773e+07	1.28295e+07	1.27012e+07	1.28863e+07	1.17004e+07	1.2922e+07	1.11918e+07	7.51089e+06	6.93892e+06	1.01619e+07	1.23636e+07	1.35296	1.21666	0.436118	0.282926	0.0055194	0.0212044
Viminol	C21 H31 Cl N2 O	363.219	7.397	2.11362e+06	3.16294e+06	2.7242e+06	3.42798e+06	3.14329e+06	4.8201e+06	3.41686e+06	4.55316e+06	2.287e+06	3.068e+06	2.55528e+06	2.54988e+06	2.27374e+06	2.84914e+06	2.78263e+06	2.61342e+06	2.72847e+06	2.11714e+06	4.28841e+06	2.80437e+06	3.96695e+06	3.40661e+06	4.07809e+06	4.42705e+06	3.35039e+06	4.56353e+06	1.24653e+07	2.23756e+06	5.03802e+06	4.2972e+06	3.68392e+06	4.10122e+06	3.42027e+06	2.62239e+06	3.47714e+06	4.19921e+06	1.01663	1.20766	0.0237905	0.272219	0.897901	0.231951
		230.98	11.585	5.73002e+06	6.02377e+06	7.18237e+06	7.23002e+06	8.30865e+06	8.59667e+06	1.03917e+07	1.04764e+07	6.97613e+06	6.55667e+06	7.42479e+06	7.56375e+06	8.66246e+06	9.06815e+06	1.09537e+07	1.11926e+07	5.80786e+06	5.8329e+06	6.60796e+06	6.90574e+06	7.83572e+06	7.78218e+06	1.24317e+07	1.26101e+07	6.27463e+06	6.59746e+06	7.16419e+06	6.83109e+06	8.32845e+06	8.23913e+06	9.87183e+06	9.71929e+06	7.99245e+06	8.54978e+06	8.22677e+06	8.28379e+06	1.02932	1.00693	0.0416878	0.00996512	0.843763	0.755846
1_4-Lactone	C4 H6 O2	87.0444	6.298	1.23013e+07	1.06499e+07	1.09324e+07	1.05076e+07	1.17019e+07	1.15645e+07	1.16422e+07	1.10282e+07	1.19466e+07	1.1711e+07	1.1188e+07	1.03772e+07	1.07985e+07	1.09037e+07	1.23309e+06	1.02885e+07	4.48744e+06	9.01144e+06	1.0225e+07	8.16757e+06	1.0499e+07	1.01982e+07	1.00014e+07	9.24599e+06	1.05241e+07	1.03033e+07	1.06882e+07	1.11649e+07	1.05127e+07	1.13325e+07	1.09355e+07	1.14159e+07	1.1291e+07	9.80581e+06	8.97951e+06	1.09666e+07	0.795281	1.22129	-0.330463	0.288407	0.0126755	0.03123
		164.92	11.19	1.13359e+07	1.16054e+07	1.08895e+07	1.10367e+07	1.17807e+07	1.21721e+07	1.19064e+07	1.25282e+07	1.10098e+07	1.08781e+07	1.12101e+07	1.0839e+07	1.17177e+07	1.17518e+07	1.2317e+07	1.23798e+07	1.15527e+07	1.15495e+07	1.10334e+07	1.08507e+07	1.16723e+07	1.15651e+07	1.27285e+07	1.24186e+07	1.13965e+07	1.12139e+07	1.07981e+07	1.08693e+07	1.13943e+07	1.16571e+07	1.22528e+07	1.21983e+07	1.16569e+07	1.15129e+07	1.16714e+07	1.15268e+07	1.00124	0.987611	0.00179293	-0.0179848	0.96192	0.511144
		385.317	3.943	8.9818e+06	8.00636e+06	6.55331e+06	8.42082e+06	9.52328e+06	1.14229e+07	8.49079e+06	1.28513e+07	7.46233e+06	7.25782e+06	7.72967e+06	1.01691e+07	8.91888e+06	7.36408e+06	7.21217e+06	8.07715e+06	9.36076e+06	9.33459e+06	7.92306e+06	9.1604e+06	1.1458e+07	1.04476e+07	7.66431e+06	7.83885e+06	9.01531e+06	9.46488e+06	6.93501e+06	8.53011e+06	8.10751e+06	1.00082e+07	7.56275e+06	8.42452e+06	9.28131e+06	8.02389e+06	9.14845e+06	8.40047e+06	0.985686	0.918239	-0.0208007	-0.123058	0.878305	0.295929
Adenosine diphosphate (ADP)	C10 H15 N5 O10 P2	428.036	0.893	8.27569e+06	8.75748e+06	8.62882e+06	8.50424e+06	1.21514e+07	6.27686e+06	8.09142e+06	1.00949e+07	8.78486e+06	5.21422e+06	6.97084e+06	8.91896e+06	8.50386e+06	8.69419e+06	6.46885e+06	8.81409e+06	1.26066e+06	1.01736e+06	1.36763e+06	1.7139e+06	1.0788e+06	2.48518e+06	78300	1.08918e+06	5.38249e+06	1.28326e+07	4.72218e+06	7.19745e+06	7.39364e+06	7.93578e+06	7.88016e+06	6.32917e+06	8.8476e+06	7.79623e+06	1.26138e+06	6.76331e+06	0.142567	5.36185	-2.81029	2.42273	7.7106e-07	0.000124674
[SP(18:0)]N-(9Z-octadecenoyl)-sphing-4-enine	C36 H69 N O3	564.535	10.569	178470	3.56334e+06	6.03509e+06	4.56138e+06	4.68085e+06	3.75745e+06	2.72692e+06	4.22797e+06	5.28692e+06	1.50252e+06	1.18951e+06	519808	1.82683e+06	1.01746e+06	3.17301e+06	1.64971e+06	166485	183193	4.17408e+06	248607	276413	1.30826e+06	291761	650998	234450	201407	7.94891e+06	1.18556e+07	6.33365e+06	1.27677e+07	260380	825654	3.71643e+06	2.02072e+06	912475	683265	0.245524	0.748804	-2.02606	-0.41734	0.00311832	0.0687611
		793.591	9.998	8.36685e+06	3.75118e+06	7.98281e+06	4.81364e+06	9.34282e+06	7.15564e+06	1.22669e+07	1.08049e+07	1.06047e+07	5.35848e+06	6.28622e+06	5.02456e+06	4.84241e+06	5.14536e+06	4.80642e+06	4.97269e+06	873169	995941	1.13993e+06	7.93124e+06	3.87663e+06	6.42262e+06	5.13195e+06	958932	1.20081e+06	1.09189e+06	1.2684e+07	1.15451e+07	1.16077e+07	1.04339e+07	4.55471e+06	6.26719e+06	8.0606e+06	5.88011e+06	3.4163e+06	7.57566e+06	0.423827	2.2175	-1.23845	1.14894	0.00559643	0.0650889
Diethyl phosphate	C4 H11 O4 P	155.047	8.214	1.24527e+07	1.23295e+07	1.17287e+07	1.17985e+07	1.18055e+07	1.19011e+07	1.21027e+07	1.22455e+07	1.20082e+07	1.17673e+07	1.17791e+07	1.16034e+07	1.17806e+07	1.21173e+07	1.16742e+07	1.21508e+07	1.20983e+07	1.26164e+07	1.16864e+07	1.22111e+07	1.15574e+07	1.18735e+07	1.17347e+07	1.17319e+07	1.23068e+07	1.21333e+07	1.16468e+07	1.14717e+07	1.1769e+07	1.14385e+07	1.19698e+07	1.15343e+07	1.20455e+07	1.18601e+07	1.19387e+07	1.17644e+07	0.991134	0.985399	-0.0128482	-0.0212195	0.508935	0.372725
		197.852	12.562	1.15868e+07	1.14609e+07	1.11158e+07	1.15933e+07	1.10876e+07	1.15138e+07	1.17213e+07	1.13806e+07	1.17124e+07	1.20126e+07	1.16999e+07	1.14632e+07	1.14496e+07	1.13922e+07	1.16315e+07	1.14587e+07	1.13486e+07	1.11609e+07	1.19486e+07	1.18221e+07	1.14781e+07	1.13055e+07	1.0733e+07	1.04171e+07	1.14406e+07	1.15648e+07	1.11431e+07	1.26684e+07	1.11314e+07	1.11862e+07	1.15051e+07	1.13318e+07	1.14325e+07	1.16025e+07	1.12767e+07	1.1279e+07	0.986374	1.00021	-0.0197935	0.000295947	0.451345	0.401185
		533.884	0.358	122812	363962	294132	1.77441e+06	1.7369e+06	1.91162e+06	1.92198e+06	4.13117e+06	1.65214e+06	108585	244170	1.12311e+06	6.56418e+06	4.67237e+06	6.47484e+06	2.4497e+06	39065.9	69955.7	477171	162261	1.08574e+06	798493	2.44867e+06	1.63732e+06	312190	195523	2.39707e+06	71161.8	4.56064e+06	1.21915e+06	3.35767e+06	4.1636e+06	1.53212e+06	2.91114e+06	839835	2.87737e+06	0.548152	3.42612	-0.867353	1.77657	0.234663	0.126869
Nicotinamide	C6 H6 N2 O	123.055	0.896	3.85855e+06	3.7817e+06	3.77183e+06	3.41908e+06	3.355e+06	1.25927e+07	4.66364e+06	4.15561e+06	3.73186e+06	4.20994e+06	3.59388e+06	3.21668e+06	3.2871e+06	3.4654e+06	3.64623e+06	4.15404e+06	2.81096e+06	2.71824e+06	3.58283e+06	3.08441e+06	3.22673e+06	3.08055e+06	3.57137e+06	3.47383e+06	2.83837e+06	2.44246e+06	3.04855e+06	2.62247e+06	3.49603e+06	3.48311e+06	3.23779e+06	3.62474e+06	4.94976e+06	3.66314e+06	3.19361e+06	3.36045e+06	0.645206	1.05224	-0.632167	0.0734651	0.155985	0.633939
Crotonic acid	C4 H6 O2	87.0444	0.772	1.08235e+07	9.79821e+06	1.1635e+07	9.04187e+06	1.09936e+07	1.00412e+07	1.05684e+07	8.74672e+06	1.03623e+07	1.05293e+07	1.1657e+07	8.23557e+06	9.25292e+06	1.04268e+07	8.75353e+06	1.07201e+07	5.88112e+06	4.30109e+06	5.79564e+06	4.89147e+06	5.50011e+06	6.11256e+06	3.66658e+06	5.59398e+06	1.11278e+07	9.68076e+06	9.28857e+06	9.66175e+06	9.22258e+06	1.25292e+07	1.11622e+07	1.04899e+07	1.02061e+07	9.9922e+06	5.21782e+06	1.00853e+07	0.511248	1.93286	-0.967906	0.950739	4.4683e-08	1.54385e-07
8'-Hydroxyabscisate	C15 H20 O5	281.138	7.404	9.45702e+06	1.04662e+07	1.084e+07	1.08307e+07	6.52666e+06	8.74958e+06	1.23e+07	5.60652e+06	8.92073e+06	7.26469e+06	7.05659e+06	1.03839e+07	1.08027e+07	8.14104e+06	1.13962e+07	6.98487e+06	1.14632e+07	1.25256e+07	9.86442e+06	8.45506e+06	8.3234e+06	8.78606e+06	8.40653e+06	9.42979e+06	6.28054e+06	6.79197e+06	6.99879e+06	7.75401e+06	8.23424e+06	9.18131e+06	7.94182e+06	1.12001e+07	9.34708e+06	8.86883e+06	9.65675e+06	7.84792e+06	1.03313	0.812687	0.0470219	-0.299229	0.757426	0.0589018
		355.019	0.653	9.38594e+06	7.66436e+06	8.35748e+06	8.49133e+06	8.33599e+06	5.61409e+06	3.21313e+06	6.54442e+06	1.05567e+07	4.24455e+06	8.4105e+06	8.65736e+06	1.00256e+07	9.00318e+06	4.20054e+06	1.25189e+07	3.95816e+06	3.96263e+06	5.03937e+06	3.70324e+06	4.2547e+06	3.22559e+06	1.04857e+06	5.38618e+06	7.89803e+06	7.66423e+06	5.87332e+06	1.09574e+07	1.18202e+07	1.03581e+07	1.1602e+07	1.02281e+07	7.20084e+06	8.45217e+06	3.8223e+06	9.19708e+06	0.530814	2.40616	-0.913723	1.26673	0.00179257	3.7723e-05
(2R)-2-[(4Z,7Z,10Z,13Z,16Z,19Z)-4,7,10,13,16,19-Docosahexaenoyloxy]-3-[(11Z)-11-icosenoyloxy]propyl 2-(trimethylammonio)ethyl phosphate	C50 H86 N O8 P	860.615	10.031	589837	1.67969e+06	8.53981e+06	8.24484e+06	8.56655e+06	9.50675e+06	9.17918e+06	1.24213e+07	1.2158e+07	1.14068e+07	9.78409e+06	1.10938e+07	1.08067e+07	9.6489e+06	8.42609e+06	3.00491e+06	679870	794129	6.68262e+06	3.33556e+06	2.43184e+06	8.32891e+06	1.00469e+07	8.94227e+06	957488	786842	8.01798e+06	8.46229e+06	9.46987e+06	9.15851e+06	4.64839e+06	6.98326e+06	7.34099e+06	9.54117e+06	5.15527e+06	6.57952e+06	0.702257	1.27627	-0.509928	0.351935	0.284271	0.628909
		73.0654	3.947	1.15385e+07	1.198e+07	1.15906e+07	1.12413e+07	1.14322e+07	1.1799e+07	1.17147e+07	1.14985e+07	1.17137e+07	1.18429e+07	1.15094e+07	1.15824e+07	1.14282e+07	1.15865e+07	1.13521e+07	1.10826e+07	1.15581e+07	1.17458e+07	1.18446e+07	1.17366e+07	1.13047e+07	1.12504e+07	1.1807e+07	1.12105e+07	1.15955e+07	1.20422e+07	1.16775e+07	1.13328e+07	1.16709e+07	1.16102e+07	1.11259e+07	1.11608e+07	1.15994e+07	1.15123e+07	1.15572e+07	1.15545e+07	0.996367	0.999762	-0.00525043	-0.000342689	0.738845	0.835592
		170.832	2.974	3.17049e+06	3.63294e+06	3.42816e+06	3.52814e+06	3.48939e+06	3.78808e+06	3.24482e+06	3.65076e+06	3.29543e+06	3.41344e+06	3.55958e+06	3.88701e+06	3.52251e+06	3.55514e+06	2.93295e+06	3.28185e+06	3.38954e+06	4.47552e+06	3.66026e+06	3.98845e+06	3.68313e+06	3.68125e+06	4.82244e+06	3.64706e+06	3.18889e+06	3.1381e+06	2.30065e+06	3.3517e+06	1.23946e+07	2.10753e+06	2.24705e+06	1.96921e+06	3.4916e+06	3.43099e+06	3.91846e+06	2.78958e+06	1.12225	0.711907	0.166399	-0.490239	0.0473724	0.949904
LT9970000	C14 H21 N O3	250.145	8.942	1.14426e+07	1.08793e+07	1.19237e+07	1.12778e+07	1.18212e+07	1.16038e+07	1.1789e+07	1.16215e+07	1.11047e+07	1.07907e+07	1.19061e+07	1.20703e+07	1.16357e+07	1.13595e+07	1.15678e+07	1.1526e+07	1.03442e+07	1.09929e+07	1.15708e+07	1.21674e+07	1.16687e+07	1.19613e+07	1.17707e+07	1.16569e+07	1.12739e+07	1.10795e+07	1.15508e+07	1.15319e+07	1.16197e+07	1.18316e+07	1.19108e+07	1.14665e+07	1.15449e+07	1.14951e+07	1.15166e+07	1.15414e+07	0.997553	1.00215	-0.00353483	0.00309675	0.907909	0.943711
		195.855	12.563	1.13464e+07	1.16026e+07	1.11484e+07	1.13104e+07	1.11274e+07	1.15445e+07	1.15868e+07	1.13697e+07	1.17229e+07	1.20126e+07	1.17243e+07	1.14482e+07	1.14831e+07	1.13031e+07	1.14734e+07	1.13691e+07	7.44769e+06	1.14267e+07	9.92373e+06	1.18221e+07	1.14478e+07	1.13288e+07	1.0733e+07	1.04171e+07	1.13559e+07	1.15779e+07	7.4752e+06	1.23728e+07	1.11777e+07	1.12016e+07	1.1425e+07	1.13597e+07	1.13795e+07	1.15671e+07	1.05684e+07	1.12788e+07	0.928716	1.06722	-0.10669	0.0938573	0.148641	0.564451
Pantothenic acid	C9 H17 N O5	242.099	2.877	5.29124e+06	3.82265e+06	6.09214e+06	2.97391e+06	4.83338e+06	4.3371e+06	4.16765e+06	5.24579e+06	3.86963e+06	3.96418e+06	6.18266e+06	2.97583e+06	3.18223e+06	5.04907e+06	4.50288e+06	5.19538e+06	2.89334e+06	1.65289e+06	2.91881e+06	2.36129e+06	3.05271e+06	2.55305e+06	837137	2.81073e+06	6.18105e+06	5.10135e+06	5.57752e+06	7.03333e+06	9.49614e+06	1.23695e+07	8.45229e+06	9.5936e+06	4.59548e+06	4.36523e+06	2.385e+06	7.58441e+06	0.518987	3.18005	-0.946229	1.66905	0.000216476	0.000238263
(2R)-3-{[(2-Aminoethoxy)(hydroxy)phosphoryl]oxy}-2-[(9Z,12Z)-9,12-octadecadienoyloxy]propyl (7Z,10Z,13Z,16Z,19Z)-7,10,13,16,19-docosapentaenoate	C45 H76 N O8 P	788.52	10.322	4.81837e+06	361932	301472	1.72725e+06	283204	2.3668e+06	3.72009e+06	1.3239e+06	2.56306e+06	2.16883e+06	2.29835e+06	3.64886e+06	1.23672e+07	3.80507e+06	316593	1.42026e+06	4.12252e+06	3.7303e+06	3.60775e+06	2.74846e+06	3.34242e+06	3.24368e+06	4.78969e+06	2.11616e+06	2.54726e+06	1.95793e+06	2.93807e+06	5.08127e+06	3.76723e+06	2.87926e+06	2.54522e+06	2.66827e+06	1.86288e+06	3.57353e+06	3.46262e+06	2.78261e+06	1.85875	0.803615	0.894331	-0.315424	0.0362254	0.37012
		437.291	9.595	5.54173e+06	8.12088e+06	8.65803e+06	6.68854e+06	9.93885e+06	5.69554e+06	3.89239e+06	8.21461e+06	4.29309e+06	2.47814e+06	6.69366e+06	1.05159e+07	9.77476e+06	6.81211e+06	5.7152e+06	1.23603e+07	3.71441e+06	2.80082e+06	4.66944e+06	3.37509e+06	3.38362e+06	4.30696e+06	1.56549e+06	5.32452e+06	7.53904e+06	5.59582e+06	5.52241e+06	6.57651e+06	1.02249e+07	1.21733e+07	8.31938e+06	9.48739e+06	7.09382e+06	7.33039e+06	3.64254e+06	7.48911e+06	0.513481	2.05601	-0.961617	1.03985	0.00131067	0.000582545
		136.963	10.116	4.03981e+06	8.63275e+06	4.3185e+06	1.08076e+07	2.81002e+06	2.72045e+06	9.24669e+06	4.16829e+06	1.2733e+06	2.72292e+06	8.83393e+06	1.16998e+07	5.71305e+06	1.28952e+06	2.19362e+06	8.62428e+06	2.61455e+06	1.49282e+06	8.32688e+06	7.91262e+06	2.73798e+06	8.95874e+06	9.96665e+06	2.77922e+06	1.60198e+06	2.60363e+06	1.01954e+06	4.94947e+06	2.94299e+06	8.49899e+06	9.33081e+06	4.11143e+06	5.84302e+06	5.2938e+06	5.59868e+06	4.53045e+06	0.958184	0.809199	-0.0616254	-0.305434	0.885864	0.471531
		206.01	0.742	7.79157e+06	6.81639e+06	7.65887e+06	7.10128e+06	8.49424e+06	6.41399e+06	6.75942e+06	8.03915e+06	7.34221e+06	9.48131e+06	7.72731e+06	7.57743e+06	6.49807e+06	7.07808e+06	7.52353e+06	8.69476e+06	6.20819e+06	7.11744e+06	9.15899e+06	6.99418e+06	6.21745e+06	7.28634e+06	3.54386e+06	1.23182e+07	7.11622e+06	7.7229e+06	8.07566e+06	7.74778e+06	8.73914e+06	9.15497e+06	9.14939e+06	9.55304e+06	7.38436e+06	7.74034e+06	7.35558e+06	8.45931e+06	0.996103	1.15005	-0.00563388	0.2017	0.976161	0.297741
(17Z,21R)-27-Amino-24-hydroxy-24-oxido-19,23,25-trioxa-24lambda~5~-phosphaheptacos-17-en-21-yl (5Z,8Z,11Z,14Z,17Z)-5,8,11,14,17-icosapentaenoate	C43 H76 N O7 P	748.526	10.595	4.96535e+06	9.38531e+06	7.36707e+06	6.51397e+06	9.06004e+06	6.07446e+06	6.48283e+06	7.94508e+06	8.9857e+06	8.21177e+06	6.62329e+06	7.77759e+06	4.24106e+06	7.38187e+06	6.4618e+06	4.24267e+06	325454	741070	7.50505e+06	9.7465e+06	1.22898e+07	8.01364e+06	4.14237e+06	7.73264e+06	492067	3.52088e+06	6.65576e+06	6.70607e+06	1.10808e+07	6.4916e+06	1.09587e+07	2.45869e+06	7.22426e+06	6.74072e+06	6.31206e+06	6.57368e+06	0.873731	1.04145	-0.194739	0.0585891	0.580499	0.896384
1-oleoyl-2-linoleoyl-sn-glycero-3-phospho-L-serine	C42 H76 N O10 P	808.511	10.019	8.94773e+06	3.61282e+06	1.82993e+06	1.39383e+06	2.11471e+06	2.52464e+06	4.59565e+06	4.33725e+06	6.25846e+06	4.86326e+06	3.47263e+06	2.61988e+06	8.26487e+06	3.65795e+06	1.53464e+06	1.15164e+06	792080	1.13852e+06	888717	3.98922e+06	886129	781466	739864	1.36498e+06	9.34846e+06	6.42884e+06	6.23133e+06	4.45918e+06	2.49431e+06	4.76645e+06	588292	3.67599e+06	3.66957e+06	3.97792e+06	1.32262e+06	4.42664e+06	0.36043	3.34686	-1.47221	1.74281	0.0327806	0.00800557
		156.99	10.793	8.41935e+06	7.85608e+06	8.60704e+06	1.10881e+07	7.05614e+06	8.72731e+06	1.04995e+07	1.21952e+07	9.12422e+06	7.7546e+06	1.05308e+07	1.02235e+07	9.61679e+06	7.0639e+06	7.33637e+06	1.05771e+07	8.8995e+06	1.07277e+07	7.90988e+06	7.52713e+06	7.64904e+06	9.49469e+06	8.48151e+06	6.48776e+06	8.96643e+06	1.03007e+07	9.2264e+06	9.44459e+06	7.9104e+06	7.12691e+06	1.11809e+07	7.96125e+06	9.30609e+06	9.02842e+06	8.39716e+06	8.7358e+06	0.902329	1.04033	-0.148274	0.0570392	0.263216	0.366953
		201.025	0.681	3.71515e+06	3.66271e+06	3.54942e+06	8.91473e+06	7.99455e+06	9.39869e+06	6.7847e+06	1.1303e+07	1.08129e+07	9.85704e+06	3.30708e+06	1.17324e+07	3.83414e+06	3.80587e+06	7.97641e+06	8.44911e+06	6.14139e+06	5.83166e+06	5.75663e+06	6.55783e+06	8.62892e+06	6.70855e+06	6.89685e+06	2.6394e+06	8.3105e+06	1.11097e+07	3.19552e+06	7.31975e+06	4.31697e+06	4.08946e+06	1.03802e+07	1.2164e+07	6.91536e+06	7.47187e+06	6.14515e+06	6.86737e+06	0.888624	1.11753	-0.170356	0.160309	0.538696	0.306525
		196.878	0.72	1.19574e+07	1.08585e+07	1.06513e+07	8.58246e+06	1.01272e+07	8.47184e+06	9.41649e+06	9.74246e+06	1.01163e+07	9.92127e+06	1.19137e+07	7.81189e+06	7.99882e+06	9.52524e+06	9.66257e+06	9.29266e+06	5.80272e+06	3.70297e+06	5.32641e+06	4.06994e+06	4.84238e+06	4.42361e+06	2.0265e+06	5.40336e+06	9.95679e+06	9.60177e+06	9.68922e+06	1.03024e+07	1.07134e+07	1.21399e+07	1.06756e+07	1.10307e+07	9.97596e+06	9.53031e+06	4.44974e+06	1.0489e+07	0.446046	2.35722	-1.16474	1.23708	2.44728e-07	4.6206e-08
		695.312	10.034	1.26203e+06	1.95911e+06	1.71629e+06	2.24873e+06	2.37632e+06	2.16163e+06	2.59468e+06	553137	2.00564e+06	1.60037e+06	2.71421e+06	1.6049e+06	1.71768e+06	1.00048e+06	1.50184e+06	6.81877e+06	2.72301e+06	3.14018e+06	1.99695e+06	915493	867728	1.10395e+06	811824	2.21934e+06	457991	2.65889e+06	2.25134e+06	570042	511714	1.39382e+06	1.24111e+06	297118	1.85899e+06	2.37049e+06	1.72231e+06	905575	0.926475	0.525791	-0.110175	-0.927439	0.739665	0.243968
		124.097	2.636	9.6202e+06	8.37972e+06	9.12793e+06	1.17229e+07	8.24987e+06	8.26773e+06	1.03768e+07	8.00339e+06	9.09781e+06	8.63109e+06	1.00583e+07	9.28118e+06	8.92318e+06	8.4353e+06	8.11342e+06	9.16868e+06	1.21328e+07	8.87534e+06	9.07805e+06	8.39971e+06	9.21787e+06	9.28443e+06	8.13329e+06	8.09757e+06	9.09069e+06	9.12907e+06	1.14653e+07	8.77137e+06	9.20302e+06	8.5634e+06	9.27655e+06	8.32775e+06	9.21857e+06	8.96362e+06	9.15238e+06	8.94134e+06	0.99282	0.976941	-0.0103952	-0.0336564	0.920089	0.895983
Pregabalin	C8 H17 N O2	182.115	3.83	156896	172736	199846	170528	191088	203384	205782	195209	158878	198072	208880	191711	201192	201448	210546	200233	166737	212397	180306	177633	181112	157186	203566	223891	138547	169763	173637	184236	1.20919e+07	195364	213647	196263	186934	196370	187853	195814	1.00492	1.04238	0.00708215	0.0598744	0.930477	0.352517
4-Aminonicotinic acid	C6 H6 N2 O2	137.035	2.662	1.09687e+07	8.1329e+06	1.05159e+07	1.02508e+07	1.20467e+07	1.09005e+07	1.0796e+07	1.13432e+07	7.39374e+06	1.11947e+07	9.50723e+06	1.04602e+07	8.87832e+06	1.14723e+07	9.78133e+06	1.07883e+07	7.12423e+06	8.13913e+06	9.13085e+06	7.93214e+06	1.02783e+07	9.79945e+06	6.30282e+06	9.99595e+06	1.08829e+07	1.07524e+07	9.38432e+06	1.09324e+07	1.14258e+07	1.08092e+07	1.06426e+07	1.15548e+07	1.06194e+07	9.9345e+06	8.58786e+06	1.07808e+07	0.808699	1.25535	-0.306326	0.328095	0.00791962	0.00289613
O-{[(2R)-2-[(7Z,10Z,13Z,16Z)-7,10,13,16-Docosatetraenoyloxy]-3-(icosanoyloxy)propoxy](hydroxy)phosphoryl}-L-serine	C48 H86 N O10 P	866.592	10.637	1.07209e+07	9.34955e+06	7.86704e+06	1.57835e+06	1.18429e+07	386703	8.32801e+06	7.73716e+06	1.21112e+06	3.86521e+06	5.42403e+06	6.54297e+06	4.3524e+06	7.16283e+06	1.12079e+07	888199	355503	375765	1.05221e+07	1.08724e+07	9.97859e+06	9.55035e+06	8.07316e+06	8.95254e+06	2.59158e+06	1.00664e+07	9.9294e+06	8.58532e+06	8.33975e+06	7.66031e+06	9.49939e+06	1.20347e+07	7.22633e+06	5.08183e+06	7.33504e+06	9.21094e+06	1.01504	1.25574	0.0215419	0.328543	0.959972	0.50766
(R)-Acetoin	C4 H8 O2	89.0601	2.637	1.03443e+07	3.7263e+06	1.04149e+07	7.60172e+06	5.27087e+06	1.00162e+07	4.23668e+06	7.48258e+06	3.81337e+06	4.3387e+06	9.93035e+06	7.29919e+06	4.57891e+06	5.29061e+06	7.74611e+06	3.91871e+06	9.67107e+06	7.78396e+06	7.71442e+06	9.35705e+06	1.02153e+07	4.00829e+06	6.41374e+06	4.72291e+06	1.09629e+07	8.15441e+06	4.72217e+06	9.69508e+06	9.46107e+06	7.62342e+06	4.19265e+06	9.0829e+06	7.3867e+06	5.86449e+06	7.48584e+06	7.88891e+06	1.01342	1.05384	0.0192356	0.0756618	0.938609	0.675931
		246.242	6.204	3.56262e+06	3.92543e+06	4.00679e+06	4.43987e+06	3.43805e+06	3.88438e+06	4.37386e+06	3.37227e+06	5.32597e+06	5.35644e+06	7.28474e+06	5.94521e+06	6.07198e+06	4.1424e+06	6.11845e+06	9.15587e+06	4.70907e+06	4.8385e+06	6.10172e+06	5.31563e+06	5.33419e+06	5.2308e+06	3.71315e+06	7.19226e+06	4.57795e+06	4.69428e+06	5.01338e+06	3.95373e+06	4.88791e+06	5.31807e+06	4.46612e+06	5.07134e+06	3.87541e+06	6.17513e+06	5.30441e+06	4.93059e+06	1.36874	0.929525	0.452845	-0.105434	0.00496016	0.187357
		194.905	10.857	3.77879e+06	1.09671e+07	1.20108e+07	1.08037e+07	1.15948e+07	1.07343e+07	4.02789e+06	1.16476e+07	1.10879e+07	1.15874e+07	1.19038e+07	1.15536e+07	1.1308e+07	1.12193e+07	1.18657e+07	1.14702e+07	6.28157e+06	4.41225e+06	1.16499e+07	1.15693e+07	1.15876e+07	1.10762e+07	1.12938e+07	1.13415e+07	4.44408e+06	6.92314e+06	1.1363e+07	1.18495e+07	1.13169e+07	1.1992e+07	1.16801e+07	1.17471e+07	9.44563e+06	1.14995e+07	9.90152e+06	1.134e+07	1.04826	1.14527	0.0680028	0.195694	0.777956	0.85659
Adenosine diphosphate (ADP)	C10 H15 N5 O10 P2	428.036	1.089	7.08219e+06	9.81507e+06	1.06626e+07	1.04551e+07	1.19926e+07	8.32898e+06	9.74366e+06	8.20375e+06	1.04394e+07	8.94568e+06	9.84166e+06	1.06836e+07	1.01403e+07	1.13546e+07	9.29682e+06	1.1992e+07	2.20842e+06	5.19036e+06	4.32907e+06	4.594e+06	4.84049e+06	4.62593e+06	2.23759e+06	5.09882e+06	5.73406e+06	6.04492e+06	7.61468e+06	9.99635e+06	1.0387e+07	1.09863e+07	8.7842e+06	8.99095e+06	9.5355e+06	1.03368e+07	4.14058e+06	8.60722e+06	0.434228	2.07875	-1.20347	1.05571	3.43289e-06	0.000163306
Adenine	C5 H5 N5	136.061	1.115	7.70238e+06	1.19802e+07	7.9281e+06	1.04813e+07	1.06897e+07	7.50482e+06	1.15676e+07	1.17387e+07	7.7922e+06	6.93344e+06	8.16786e+06	9.49644e+06	8.97803e+06	8.43567e+06	9.28568e+06	8.62785e+06	4.47578e+06	3.9046e+06	5.19187e+06	3.6989e+06	4.87969e+06	5.95958e+06	5.73576e+06	7.74485e+06	5.93412e+06	6.61696e+06	8.3822e+06	6.03396e+06	5.84659e+06	8.31671e+06	8.81135e+06	8.25791e+06	9.94912e+06	8.46465e+06	5.19888e+06	7.36752e+06	0.522547	1.41714	-0.936368	0.502978	7.86631e-05	0.00623092
		151.096	1.217	7.80591e+06	9.57304e+06	7.26164e+06	9.28796e+06	8.46632e+06	6.68927e+06	8.56254e+06	6.44053e+06	7.11175e+06	5.10902e+06	7.14549e+06	5.73896e+06	6.7574e+06	6.61887e+06	8.45039e+06	6.41688e+06	9.37261e+06	1.03561e+07	9.59541e+06	7.73331e+06	4.9092e+06	8.89159e+06	6.69159e+06	6.39523e+06	5.05698e+06	1.04275e+07	8.51043e+06	7.54335e+06	4.72945e+06	6.6314e+06	8.17987e+06	6.30036e+06	8.0109e+06	6.66859e+06	7.99313e+06	7.08738e+06	0.997782	0.886683	-0.00320348	-0.173509	0.982215	0.398451
D-(-)-Glutamine	C5 H10 N2 O3	145.061	1.011	8.01755e+06	6.17528e+06	6.3326e+06	5.44853e+06	6.41101e+06	5.76434e+06	5.77571e+06	6.24388e+06	5.24028e+06	4.92714e+06	6.25473e+06	5.19336e+06	5.36883e+06	6.29369e+06	5.12078e+06	5.67049e+06	5.65564e+06	3.97906e+06	5.24252e+06	4.53196e+06	4.61444e+06	4.21829e+06	1.93549e+06	4.36521e+06	8.83713e+06	8.49427e+06	9.27461e+06	8.4428e+06	9.78344e+06	1.19497e+07	9.98348e+06	9.85436e+06	6.27111e+06	5.50866e+06	4.31783e+06	9.39835e+06	0.688527	2.17664	-0.538416	1.1221	0.00139239	2.05185e-07
		485.273	10.376	2.89054e+06	9.06779e+06	4.6454e+06	476497	2.75227e+06	286990	2.93408e+06	1.12164e+06	329498	4.9886e+06	2.96609e+06	1.77882e+06	855690	673650	4.96961e+06	307319	1.19264e+07	8.11503e+06	3.48005e+06	1.86925e+06	1.21853e+06	1.88948e+06	2.6522e+06	2.30208e+06	9.19045e+06	7.57969e+06	647828	956341	2.1663e+06	494846	2.29511e+06	1.58797e+06	3.0219e+06	2.10866e+06	4.18162e+06	1.87714e+06	1.38377	0.448901	0.468606	-1.15553	0.502157	0.560991
		194.946	0.887	568119	404909	369324	324551	1.18307e+07	232866	8.90984e+06	1.0416e+07	317057	430232	403181	7.07009e+06	8.03271e+06	480822	557334	446662	119264	1.00802e+06	113237	98231.9	119070	2.03895e+06	791178	216313	398529	318116	306949	5.68851e+06	502649	1.0854e+07	9.62048e+06	9.97394e+06	4.13204e+06	2.21726e+06	563032	3.10122e+06	0.13626	5.50806	-2.87556	2.46155	0.0962511	0.0470273
8-Amino-7-oxononanoate	C9 H17 N O3	210.11	4.009	9.92982e+06	9.87923e+06	1.04456e+07	1.05148e+07	1.03078e+07	1.02398e+07	1.1181e+07	9.75635e+06	1.00399e+07	1.06602e+07	1.08101e+07	1.05359e+07	1.11873e+07	1.10604e+07	1.07648e+07	1.06399e+07	9.67409e+06	9.94516e+06	1.05786e+07	1.04514e+07	1.01895e+07	1.05341e+07	1.14513e+07	1.12412e+07	9.66354e+06	9.83554e+06	1.09134e+07	1.08628e+07	1.09034e+07	1.07384e+07	1.1153e+07	1.12826e+07	1.02818e+07	1.07123e+07	1.05082e+07	1.08831e+07	1.02202	1.03568	0.0314192	0.0505831	0.412513	0.59951
		304.299	9.093	7.61321e+06	7.0921e+06	2.75216e+06	1.32182e+06	2.30973e+06	4.47218e+06	4.78441e+06	3.12909e+06	4.3594e+06	3.53399e+06	4.35689e+06	4.91297e+06	1.52005e+06	357776	2.65124e+06	1.81764e+06	5.21502e+06	5.90886e+06	1.65397e+06	2.13954e+06	2.16787e+06	2.12297e+06	6.14712e+06	1.18084e+07	6.3436e+06	6.18554e+06	2.38459e+06	2.13738e+06	1.62127e+06	1.57383e+06	3.45041e+06	2.88519e+06	4.18434e+06	2.93875e+06	4.64547e+06	3.1678e+06	1.1102	0.681912	0.150824	-0.552342	0.756906	0.363481
		628.538	10.641	7.41351e+06	7.77157e+06	2.96352e+06	8.65976e+06	1.51468e+06	8.29913e+06	8.80832e+06	5.94034e+06	9.47153e+06	4.15116e+06	7.19045e+06	7.06282e+06	6.53294e+06	6.76717e+06	7.76403e+06	2.00337e+06	1.03041e+07	1.17703e+07	8.76519e+06	2.37421e+06	6.49707e+06	7.61473e+06	1.16664e+07	8.29638e+06	1.11536e+07	1.0811e+07	8.75109e+06	7.85179e+06	6.04377e+06	4.3891e+06	1.2945e+06	5.86605e+06	6.42135e+06	6.36793e+06	8.41104e+06	6.94716e+06	1.30985	0.825958	0.389407	-0.27586	0.195208	0.399601
		137.966	10.281	7.81442e+06	2.30192e+06	1.52171e+06	2.47213e+06	4.21923e+06	7.94991e+06	2.08138e+06	3.12295e+06	1.69967e+06	8.07716e+06	1.42347e+06	1.17533e+07	4.63312e+06	2.30733e+06	5.11457e+06	8.62428e+06	4.49159e+06	899414	1.41144e+06	5.14926e+06	4.84084e+06	1.43693e+06	4.70809e+06	8.04883e+06	4.50355e+06	4.64009e+06	1.29034e+06	4.09975e+06	5.94406e+06	3.04968e+06	4.43112e+06	977668	3.93546e+06	5.45412e+06	3.8733e+06	3.57472e+06	0.984206	0.922913	-0.0229676	-0.115733	0.961133	0.812632
		136.963	10.391	1.10786e+07	1.05563e+07	6.54185e+06	1.13583e+07	1.07211e+07	1.00563e+07	9.42198e+06	1.01964e+07	1.06186e+07	6.17045e+06	9.67431e+06	1.06755e+07	1.0576e+07	1.13648e+07	5.24602e+06	8.65504e+06	7.96023e+06	7.60751e+06	5.15248e+06	1.00047e+07	9.67487e+06	9.44641e+06	6.77045e+06	1.77124e+06	1.02132e+07	1.13933e+07	1.02008e+07	1.10263e+07	1.17511e+07	1.15977e+07	1.03045e+07	9.69276e+06	9.99135e+06	9.12259e+06	7.29848e+06	1.02588e+07	0.73048	1.40561	-0.453083	0.491198	0.0346474	0.00892572
Proline	C5 H9 N O2	116.071	0.849	7.34507e+06	6.00523e+06	5.74426e+06	5.31844e+06	6.84972e+06	5.33416e+06	5.59885e+06	6.16044e+06	6.32342e+06	6.19111e+06	6.59175e+06	5.11458e+06	5.35032e+06	5.40342e+06	6.40336e+06	6.25766e+06	1.0546e+07	8.43048e+06	9.61377e+06	8.31511e+06	8.22984e+06	9.74148e+06	6.50037e+06	8.9629e+06	1.07402e+07	1.0911e+07	1.07901e+07	9.63405e+06	1.04541e+07	1.1523e+07	1.17304e+07	9.78931e+06	6.04452e+06	5.95445e+06	8.7925e+06	1.07651e+07	1.45462	1.22435	0.540646	0.292021	0.000183408	0.00298701
L-Threonine	C4 H9 N O3	120.066	0.768	4.10067e+06	3.64392e+06	3.46991e+06	4.09273e+06	4.41197e+06	4.02659e+06	3.80464e+06	3.91855e+06	2.81406e+06	3.38939e+06	3.66029e+06	3.22811e+06	2.78252e+06	4.40032e+06	3.73794e+06	4.30403e+06	9.12973e+06	7.0671e+06	8.18528e+06	6.74279e+06	7.40959e+06	8.12447e+06	4.74859e+06	7.93855e+06	1.04156e+07	1.00483e+07	9.36637e+06	8.23832e+06	1.01654e+07	1.17154e+07	1.00184e+07	9.70612e+06	3.93362e+06	3.53958e+06	7.41826e+06	1.00333e+07	1.88586	1.35252	0.915223	0.435649	9.70342e-05	0.000727758
Pirbuterol	C12 H20 N2 O3	241.154	2.679	1.16867e+07	4.91392e+06	1.04393e+07	4.50512e+06	6.28533e+06	7.1633e+06	5.18233e+06	1.00803e+07	5.2093e+06	7.77582e+06	9.80852e+06	4.1975e+06	3.7583e+06	8.48797e+06	5.21176e+06	1.01671e+07	2.76504e+06	1.77887e+06	2.04105e+06	2.65856e+06	2.98808e+06	1.72255e+06	720020	2.06343e+06	6.36714e+06	3.76223e+06	3.99419e+06	6.60217e+06	4.90084e+06	1.09934e+07	4.92568e+06	8.62575e+06	7.53204e+06	6.82703e+06	2.0922e+06	5.64641e+06	0.277773	2.69879	-1.84802	1.43231	0.000755381	0.00171708
		96.9588	0.374	1.01703e+07	1.15917e+07	1.14392e+07	1.15204e+07	1.13326e+07	1.09207e+07	1.13809e+07	1.0982e+07	1.12979e+07	1.02465e+07	1.01771e+07	1.16032e+07	1.06679e+07	1.10578e+07	1.1124e+07	1.14234e+07	1.04791e+07	1.03468e+07	1.09684e+07	1.11773e+07	1.143e+07	1.1422e+07	1.14527e+07	1.14108e+07	1.05017e+07	1.14973e+07	1.05217e+07	1.12499e+07	1.12321e+07	1.12307e+07	1.13482e+07	1.10541e+07	1.11672e+07	1.09497e+07	1.10859e+07	1.12314e+07	0.992718	1.01313	-0.0105434	0.0188149	0.728373	0.975547
		607.474	9.875	9.40686e+06	7.2058e+06	6.95885e+06	4.15846e+06	5.76317e+06	4.2189e+06	5.07421e+06	6.14213e+06	7.5964e+06	4.84085e+06	8.65429e+06	2.82573e+06	2.83298e+06	6.17009e+06	7.86258e+06	5.58368e+06	4.92968e+06	2.89245e+06	3.14408e+06	1.85102e+06	2.29095e+06	2.65757e+06	854721	2.81761e+06	6.05117e+06	6.88484e+06	6.04188e+06	6.64286e+06	7.70531e+06	1.10033e+07	1.07726e+07	1.16109e+07	6.11605e+06	5.79582e+06	2.67976e+06	7.29507e+06	0.438152	2.72229	-1.1905	1.44482	0.000558032	0.000116283
PS(18:1(9Z)/22:6(4Z,7Z,10Z,13Z,16Z,19Z))	C46 H76 N O10 P	834.527	10.637	6.78166e+06	6.27947e+06	2.35854e+06	5.63352e+06	3.56433e+06	2.05631e+06	3.65999e+06	3.33133e+06	4.52161e+06	4.72921e+06	2.94521e+06	1.70291e+06	4.39027e+06	4.09798e+06	5.78076e+06	1.09164e+06	597774	5.29142e+06	1.83314e+06	3.48573e+06	3.55203e+06	1.95441e+06	2.08327e+06	699270	5.61346e+06	6.02894e+06	2.41211e+06	3.94535e+06	2.45521e+06	1.88375e+06	3.84762e+06	888873	4.20814e+06	3.65745e+06	2.43713e+06	3.88786e+06	0.579146	1.59526	-0.788	0.673793	0.0553273	0.283787
1-Linoleoylglycerophosphocholine	C26 H50 N O7 P	520.339	7.812	815359	697314	688825	503704	893226	480680	1.05489e+06	908659	572847	834595	878992	516474	633079	821365	1.72506e+06	765229	8.03811e+06	7.61402e+06	1.04426e+07	1.03781e+07	1.07829e+07	1.15738e+07	5.86787e+06	1.02176e+07	3.05992e+06	4.70029e+06	4.46053e+06	5.23884e+06	4.64167e+06	5.47209e+06	6.12395e+06	6.26566e+06	755333	843456	9.36437e+06	5.16865e+06	12.3977	0.551948	3.632	-0.857395	4.39109e-06	0.000188532
Eicosapentaenoic acid	C20 H30 O2	301.217	9.396	5.90669e+06	5.0731e+06	6.93845e+06	6.56326e+06	7.15164e+06	7.30013e+06	7.23796e+06	7.04196e+06	5.42827e+06	5.6445e+06	6.8812e+06	6.91458e+06	7.00054e+06	7.1189e+06	8.45462e+06	7.80334e+06	5.58469e+06	5.71239e+06	7.26568e+06	7.00969e+06	8.87836e+06	8.48098e+06	7.32587e+06	8.49643e+06	6.22336e+06	6.47824e+06	8.02392e+06	8.57706e+06	9.32827e+06	1.06815e+07	1.10397e+07	1.15712e+07	6.65165e+06	6.90574e+06	7.34426e+06	9.37241e+06	1.10413	1.27615	0.142905	0.351802	0.208201	0.0752637
Piperidine	C5 H11 N	86.0968	1.23	3.1659e+06	5.03435e+06	5.79361e+06	3.5729e+06	4.63167e+06	4.07629e+06	4.61845e+06	5.0786e+06	4.16472e+06	3.70559e+06	5.2207e+06	3.36715e+06	3.4961e+06	3.68233e+06	4.9736e+06	5.78924e+06	7.39734e+06	5.50426e+06	6.31571e+06	1.96346e+06	6.93599e+06	6.54748e+06	3.35028e+06	6.89142e+06	7.79821e+06	8.53146e+06	8.83412e+06	7.86743e+06	9.83313e+06	9.76487e+06	9.84335e+06	1.00268e+07	4.49647e+06	4.29993e+06	5.61324e+06	9.29949e+06	1.24837	1.65671	0.320041	0.728318	0.168668	0.00107486
Azelaic acid	C9 H16 O4	187.097	4.472	1.03002e+07	1.03406e+07	1.05726e+07	1.075e+07	1.05588e+07	1.07769e+07	1.0908e+07	1.15401e+07	1.07472e+07	1.0329e+07	1.05149e+07	1.06148e+07	1.02608e+07	1.04576e+07	1.09617e+07	1.02994e+07	1.0509e+07	1.07314e+07	1.07025e+07	1.06406e+07	1.03592e+07	1.05125e+07	1.06506e+07	1.07109e+07	1.05337e+07	1.09461e+07	1.03506e+07	1.054e+07	1.04956e+07	1.01733e+07	1.08757e+07	1.05163e+07	1.07184e+07	1.05232e+07	1.06021e+07	1.05368e+07	0.989149	0.993846	-0.0157396	-0.00890517	0.448152	0.641987
Aminoimidazoleribotide	C8 H14 N3 O7 P	296.065	1.008	9.35948e+06	1.15352e+07	1.03367e+07	9.00048e+06	8.86593e+06	2.9585e+06	8.474e+06	8.57088e+06	8.09606e+06	7.97573e+06	9.47793e+06	7.3385e+06	7.67331e+06	9.64557e+06	9.74307e+06	9.52586e+06	1.73406e+06	1.46431e+06	1.70741e+06	1.21864e+06	1.69321e+06	932799	467228	2.28583e+06	3.15294e+06	3.43691e+06	3.33733e+06	3.33279e+06	979866	3.98817e+06	4.7405e+06	3.36155e+06	8.63764e+06	8.6845e+06	1.43793e+06	3.34944e+06	0.166473	2.32934	-2.58664	1.21992	5.92098e-05	0.00126794
sn-glycero-3-Phosphocholine	C8 H20 N O6 P	296.065	1.014	9.35948e+06	1.15352e+07	1.03367e+07	9.00048e+06	8.86593e+06	8.09152e+06	8.474e+06	8.57088e+06	8.09606e+06	7.97573e+06	9.47793e+06	7.3385e+06	7.67331e+06	9.64557e+06	9.74307e+06	9.52586e+06	1.73406e+06	1.46431e+06	1.70741e+06	1.41725e+06	1.69321e+06	1.46629e+06	458453	1.46015e+06	3.15294e+06	3.43691e+06	3.33733e+06	3.33279e+06	2.61513e+06	3.98817e+06	3.26445e+06	3.36155e+06	9.27927e+06	8.6845e+06	1.42514e+06	3.29862e+06	0.153583	2.31459	-2.70291	1.21076	2.47676e-08	1.72248e-07
2-C-Methyl-D-erythritol4-phosphate	C5 H13 O7 P	215.032	0.724	5.84324e+06	5.45268e+06	5.73861e+06	4.06153e+06	9.81124e+06	4.26297e+06	4.48869e+06	7.5616e+06	5.53595e+06	3.87203e+06	5.78162e+06	4.49926e+06	4.64602e+06	4.8426e+06	1.00347e+07	7.1974e+06	5.77449e+06	6.90995e+06	5.85568e+06	2.97693e+06	5.40282e+06	6.7208e+06	1.03383e+06	6.07031e+06	5.93385e+06	6.18737e+06	5.58652e+06	5.53554e+06	6.49212e+06	9.44182e+06	1.1519e+07	1.09041e+07	5.90257e+06	5.80119e+06	5.0931e+06	6.33974e+06	0.862862	1.24477	-0.212799	0.31588	0.429159	0.0391603
		531.865	0.151	433986	647985	305623	91327	6.98698e+06	5.597e+06	4.36036e+06	7.8116e+06	73535.6	843533	244170	1.69576e+06	1.29402e+06	7.38635e+06	5.32483e+06	6.20574e+06	39065.9	293153	80488.6	162261	3.83045e+06	3.47521e+06	2.59376e+06	1.16685e+06	88508.7	202206	411731	1.1503e+06	3.35655e+06	7.40912e+06	1.14974e+07	3.78107e+06	3.27936e+06	2.88349e+06	1.45515e+06	3.56881e+06	0.443731	2.45253	-1.17224	1.29427	0.186474	0.222581
		537.878	0.505	493027	146928	134936	84723.4	1.55163e+06	4.74928e+06	2.84828e+06	4.83712e+06	36048.1	269400	783467	106819	1.76495e+06	5.47952e+06	3.99886e+06	2.09435e+06	375349	41328.2	104791	273241	243267	588680	2.42968e+06	2.53472e+06	134166	68140.8	50300.6	164062	2.95319e+06	2.66684e+06	1.14951e+07	4.31229e+06	1.85574e+06	1.81668e+06	823882	2.81002e+06	0.443964	3.4107	-1.17148	1.77007	0.230494	0.219214
		389.291	9.975	6.06521e+06	6.89032e+06	6.41003e+06	5.39589e+06	6.36588e+06	6.20292e+06	6.45519e+06	6.7016e+06	6.00771e+06	5.95131e+06	6.38968e+06	5.65168e+06	6.32401e+06	5.80443e+06	5.09084e+06	6.7033e+06	5.72333e+06	3.5455e+06	5.4436e+06	3.61538e+06	4.45153e+06	4.49862e+06	3.76268e+06	4.55325e+06	5.8926e+06	5.3146e+06	5.19671e+06	5.70056e+06	6.01867e+06	6.09048e+06	7.75576e+06	6.19012e+06	6.31088e+06	5.99037e+06	4.44923e+06	5.88369e+06	0.70501	1.3224	-0.504284	0.403164	0.000146511	0.00151499
Tiaprofenic acid	C14 H12 O3 S	261.058	1.165	6.54899e+06	5.99857e+06	8.33716e+06	6.20813e+06	5.46829e+06	7.45278e+06	7.73121e+06	416212	7.67363e+06	7.84389e+06	9.93867e+06	7.09603e+06	7.36782e+06	8.49957e+06	8.07391e+06	1.04696e+07	6.05197e+06	8.89049e+06	8.42795e+06	1.13832e+07	2.19506e+06	9.50382e+06	5.80412e+06	6.97231e+06	7.73122e+06	6.96494e+06	7.39439e+06	1.01674e+07	6.31824e+06	863374	6.21749e+06	704341	6.02017e+06	8.37039e+06	7.40361e+06	6.26786e+06	1.2298	0.846596	0.298425	-0.240255	0.312685	0.31426
Docosapentaenoic acid	C22 H34 O2	329.249	10.145	5.09702e+06	3.32563e+06	3.53587e+06	2.93705e+06	3.65887e+06	2.77667e+06	4.16781e+06	3.55143e+06	3.0074e+06	4.12346e+06	4.79731e+06	4.89818e+06	2.59565e+06	3.12273e+06	4.85767e+06	3.5227e+06	1.04895e+07	8.59036e+06	6.8105e+06	8.30696e+06	6.22123e+06	7.70941e+06	2.21862e+06	6.14923e+06	7.00422e+06	6.87823e+06	7.48139e+06	6.6169e+06	7.44676e+06	1.06649e+07	1.12483e+07	1.13663e+07	3.63129e+06	3.86564e+06	7.06198e+06	7.74219e+06	1.94476	1.09632	0.959589	0.132669	0.00469879	0.200265
2-[({4-[3,5-di(tert-butyl)-1H-pyrazol-1-yl]phenyl}imino)methyl]phenol	C24 H29 N3 O	374.222	3.944	1.06924e+07	1.07084e+07	1.04493e+07	1.00759e+07	1.06129e+07	9.6335e+06	1.02104e+07	8.80403e+06	1.02792e+07	1.01282e+07	1.07846e+07	1.06419e+07	1.02792e+07	1.02318e+07	9.68338e+06	1.00529e+07	1.05338e+07	1.0378e+07	1.05636e+07	1.02824e+07	1.01378e+07	1.05332e+07	9.53425e+06	1.03839e+07	1.05984e+07	1.1099e+07	1.05099e+07	1.1329e+07	1.07846e+07	1.04752e+07	1.04973e+07	1.03471e+07	1.01483e+07	1.02601e+07	1.02934e+07	1.05036e+07	1.01429	1.02042	0.0204713	0.0291649	0.589449	0.0300579
		839.552	10.574	435711	3.39825e+06	1.49391e+06	6.63753e+06	220959	710103	9.6528e+06	269853	3.55433e+06	2.91164e+06	2.36467e+06	2.74705e+06	1.86829e+06	6.08311e+06	352425	3.74808e+06	4.09091e+06	662640	6.74951e+06	1.13283e+07	3.04651e+06	1.21195e+06	3.97567e+06	280851	4.88473e+06	9.31821e+06	3.8432e+06	262432	3.91099e+06	275371	8.3106e+06	5.57873e+06	2.85239e+06	2.9537e+06	3.91829e+06	4.39786e+06	1.37369	1.12239	0.458055	0.166576	0.56338	0.723614
Acetanilide	C8 H9 N O	136.075	1.19	2.73485e+06	5.30118e+06	6.84009e+06	2.85157e+06	4.69447e+06	8.78766e+06	4.79907e+06	6.33304e+06	6.58378e+06	5.87903e+06	6.75237e+06	3.58875e+06	5.29693e+06	7.15417e+06	5.19076e+06	7.13436e+06	6.28093e+06	4.59957e+06	5.77907e+06	6.68893e+06	7.53843e+06	4.49383e+06	3.88326e+06	5.95806e+06	9.23742e+06	8.43095e+06	6.93205e+06	3.1098e+06	3.63723e+06	1.11249e+07	8.85698e+06	3.30336e+06	5.29274e+06	5.94752e+06	5.65276e+06	7.6815e+06	1.06802	1.35889	0.0949404	0.442433	0.676077	0.344795
		891.596	10.626	334375	8.04705e+06	6.87331e+06	6.35752e+06	228493	176967	7.52921e+06	6.21108e+06	1.12692e+07	7.94573e+06	8.46079e+06	8.51039e+06	8.73409e+06	7.22811e+06	5.23051e+06	626217	367157	345886	4.13714e+06	5.44209e+06	5.51394e+06	6.3758e+06	3.69661e+06	3.05751e+06	612064	340612	8.34692e+06	7.28e+06	7.22058e+06	5.71112e+06	5.16549e+06	7.23316e+06	4.46975e+06	7.25062e+06	3.61702e+06	6.46585e+06	0.809221	1.78762	-0.305394	0.83804	0.577903	0.255011
O-[{(2R)-3-(Docosanoyloxy)-2-[(4Z,7Z,10Z,13Z,16Z)-4,7,10,13,16-docosapentaenoyloxy]propoxy}(hydroxy)phosphoryl]-L-serine	C50 H88 N O10 P	892.608	10.631	493449	7.59183e+06	7.15133e+06	6.35752e+06	6.41858e+06	7.56117e+06	7.5279e+06	6.21108e+06	1.12657e+07	7.28073e+06	8.46079e+06	8.46041e+06	8.71886e+06	7.22811e+06	6.03929e+06	7.4691e+06	487349	475332	4.13714e+06	5.44209e+06	5.51394e+06	8.394e+06	7.16234e+06	3.05751e+06	812428	501221	8.36852e+06	7.28e+06	7.219e+06	7.78541e+06	5.37453e+06	7.23316e+06	6.16411e+06	8.11538e+06	4.33371e+06	7.22608e+06	0.703056	1.66741	-0.508288	0.73761	0.188002	0.426611
O-{[(2R)-2-[(4Z,7Z,10Z,13Z,16Z,19Z)-4,7,10,13,16,19-Docosahexaenoyloxy]-3-(docosanoyloxy)propoxy](hydroxy)phosphoryl}-L-serine	C50 H86 N O10 P	890.593	10.637	7.35043e+06	7.59183e+06	6.87331e+06	7.49434e+06	5.33177e+06	7.68366e+06	7.5608e+06	6.86179e+06	1.12591e+07	7.28073e+06	8.33104e+06	8.46041e+06	6.53141e+06	7.55905e+06	5.23051e+06	7.46172e+06	4.10779e+06	7.73475e+06	7.46224e+06	6.14628e+06	5.60694e+06	8.52589e+06	7.54271e+06	6.41295e+06	4.79236e+06	5.46523e+06	8.42343e+06	8.96501e+06	7.24412e+06	7.15941e+06	5.59633e+06	8.45958e+06	7.09349e+06	7.76424e+06	6.69244e+06	7.20176e+06	0.943463	1.0761	-0.0839624	0.105817	0.497055	0.67451
[truncated: 4,777 more rows]
